# Supplementary material for: Automatic detection of CO2 rebreathing during BiPAP ventilation
Source: Sci Rep. 2024 Aug 17;14:19066. doi: 10.1038/s41598-024-63609-4 (PMC11330465; doi:10.1038/s41598-024-63609-4)
Supplement: Supplementary file 1 — Supplementary Information 1. [file 41598_2024_63609_MOESM1_ESM.sps]

* Encoding: UTF-8.
* setting the seed of the random number generator.

SET RNG=MT MTINDEX=2000001.

* sampling of observations for the test set no 1.

USE ALL.
do if $casenum=1.
compute #s_$_1=475.
compute #s_$_2=4747.
end if.
do if  #s_$_2 > 0.
compute filter_$=uniform(1)* #s_$_2 < #s_$_1.
compute #s_$_1=#s_$_1 - filter_$.
compute #s_$_2=#s_$_2 - 1.
else.
compute filter_$=0.
end if.
VARIABLE LABELS filter_$ 'test set 1'.
FORMATS filter_$ (f1.0).
FILTER  BY filter_$.
EXECUTE.

RENAME VARIABLES filter_$=test1.

SORT CASES BY test1(A).

* setting the seed of the random number generator.

SET RNG=MT MTINDEX=2000002.

* sampling of observations for the test set no 2.

USE ALL.
do if $casenum=1.
compute #s_$_1=475.
compute #s_$_2=4272.
end if.
do if  #s_$_2 > 0.
compute filter_$=uniform(1)* #s_$_2 < #s_$_1.
compute #s_$_1=#s_$_1 - filter_$.
compute #s_$_2=#s_$_2 - 1.
else.
compute filter_$=0.
end if.
VARIABLE LABELS filter_$ 'test set 2'.
FORMATS filter_$ (f1.0).
FILTER  BY filter_$.
EXECUTE.

RENAME VARIABLES filter_$=test2.

SORT CASES BY test2(A).

* setting the seed of the random number generator.

SET RNG=MT MTINDEX=2000003.

* sampling of observations for the test set no 3.

USE ALL.
do if $casenum=1.
compute #s_$_1=475.
compute #s_$_2=3797.
end if.
do if  #s_$_2 > 0.
compute filter_$=uniform(1)* #s_$_2 < #s_$_1.
compute #s_$_1=#s_$_1 - filter_$.
compute #s_$_2=#s_$_2 - 1.
else.
compute filter_$=0.
end if.
VARIABLE LABELS filter_$ 'test set 3'.
FORMATS filter_$ (f1.0).
FILTER  BY filter_$.
EXECUTE.

RENAME VARIABLES filter_$=test3.

SORT CASES BY test3(A).

* setting the seed of the random number generator.

SET RNG=MT MTINDEX=2000004.

* sampling of observations for the test set no 4.

USE ALL.
do if $casenum=1.
compute #s_$_1=475.
compute #s_$_2=3322.
end if.
do if  #s_$_2 > 0.
compute filter_$=uniform(1)* #s_$_2 < #s_$_1.
compute #s_$_1=#s_$_1 - filter_$.
compute #s_$_2=#s_$_2 - 1.
else.
compute filter_$=0.
end if.
VARIABLE LABELS filter_$ 'test set 4'.
FORMATS filter_$ (f1.0).
FILTER  BY filter_$.
EXECUTE.

RENAME VARIABLES filter_$=test4.

SORT CASES BY test4(A).

* setting the seed of the random number generator.

SET RNG=MT MTINDEX=2000005.

* sampling of observations for the test set no 5.

USE ALL.
do if $casenum=1.
compute #s_$_1=475.
compute #s_$_2=2847.
end if.
do if  #s_$_2 > 0.
compute filter_$=uniform(1)* #s_$_2 < #s_$_1.
compute #s_$_1=#s_$_1 - filter_$.
compute #s_$_2=#s_$_2 - 1.
else.
compute filter_$=0.
end if.
VARIABLE LABELS filter_$ 'test set 5'.
FORMATS filter_$ (f1.0).
FILTER  BY filter_$.
EXECUTE.

RENAME VARIABLES filter_$=test5.

SORT CASES BY test5(A).

* setting the seed of the random number generator.

SET RNG=MT MTINDEX=2000006.

* sampling of observations for the test set no 6.

USE ALL.
do if $casenum=1.
compute #s_$_1=475.
compute #s_$_2=2372.
end if.
do if  #s_$_2 > 0.
compute filter_$=uniform(1)* #s_$_2 < #s_$_1.
compute #s_$_1=#s_$_1 - filter_$.
compute #s_$_2=#s_$_2 - 1.
else.
compute filter_$=0.
end if.
VARIABLE LABELS filter_$ 'test set 6'.
FORMATS filter_$ (f1.0).
FILTER  BY filter_$.
EXECUTE.

RENAME VARIABLES filter_$=test6.

SORT CASES BY test6(A).

* setting the seed of the random number generator.

SET RNG=MT MTINDEX=2000007.

* sampling of observations for the test set no 7.

USE ALL.
do if $casenum=1.
compute #s_$_1=475.
compute #s_$_2=1897.
end if.
do if  #s_$_2 > 0.
compute filter_$=uniform(1)* #s_$_2 < #s_$_1.
compute #s_$_1=#s_$_1 - filter_$.
compute #s_$_2=#s_$_2 - 1.
else.
compute filter_$=0.
end if.
VARIABLE LABELS filter_$ 'test set 7'.
FORMATS filter_$ (f1.0).
FILTER  BY filter_$.
EXECUTE.

RENAME VARIABLES filter_$=test7.

SORT CASES BY test7(A).

* setting the seed of the random number generator.

SET RNG=MT MTINDEX=2000008.

* sampling of observations for the test set no 8.

USE ALL.
do if $casenum=1.
compute #s_$_1=474.
compute #s_$_2=1422.
end if.
do if  #s_$_2 > 0.
compute filter_$=uniform(1)* #s_$_2 < #s_$_1.
compute #s_$_1=#s_$_1 - filter_$.
compute #s_$_2=#s_$_2 - 1.
else.
compute filter_$=0.
end if.
VARIABLE LABELS filter_$ 'test set 8'.
FORMATS filter_$ (f1.0).
FILTER  BY filter_$.
EXECUTE.

RENAME VARIABLES filter_$=test8.

SORT CASES BY test8(A).

* setting the seed of the random number generator.

SET RNG=MT MTINDEX=2000009.

* sampling of observations for the test set no 9.

USE ALL.
do if $casenum=1.
compute #s_$_1=474.
compute #s_$_2=948.
end if.
do if  #s_$_2 > 0.
compute filter_$=uniform(1)* #s_$_2 < #s_$_1.
compute #s_$_1=#s_$_1 - filter_$.
compute #s_$_2=#s_$_2 - 1.
else.
compute filter_$=0.
end if.
VARIABLE LABELS filter_$ 'test set 9'.
FORMATS filter_$ (f1.0).
FILTER  BY filter_$.
EXECUTE.

RENAME VARIABLES filter_$=test9.

SORT CASES BY test9(A).

* setting the seed of the random number generator.

SET RNG=MT MTINDEX=2000010.

* sampling of observations for the test set no 10.

USE ALL.
do if $casenum=1.
compute #s_$_1=474.
compute #s_$_2=474.
end if.
do if  #s_$_2 > 0.
compute filter_$=uniform(1)* #s_$_2 < #s_$_1.
compute #s_$_1=#s_$_1 - filter_$.
compute #s_$_2=#s_$_2 - 1.
else.
compute filter_$=0.
end if.
VARIABLE LABELS filter_$ 'test set 10'.
FORMATS filter_$ (f1.0).
FILTER  BY filter_$.
EXECUTE.

RENAME VARIABLES filter_$=test10.

SORT CASES BY test10(A).

*creating training sets.
COMPUTE 
    train1=1-test1.
COMPUTE 
    train2=1-test2.
COMPUTE 
    train3=1-test3.
COMPUTE 
    train4=1-test4.
COMPUTE 
    train5=1-test5.
COMPUTE 
    train6=1-test6.
COMPUTE 
    train7=1-test7.
COMPUTE 
    train8=1-test8.
COMPUTE 
    train9=1-test9.
COMPUTE 
    train10=1-test10.
EXECUTE.

FORMATS train1 TO train10 (F1.0).

* Model built on the traning set 1. 

USE ALL.
FILTER BY train1.
EXECUTE.

SET RNG=MT MTINDEX=2000001.

*Multilayer Perceptron Network.
MLP type (MLEVEL=N) WITH InspmaximalpressurePatsidecmH2O Insptimes Exptimes 
    InspsurfaceunderpressurecurvePatsidecm2 ExpsurfaceunderpressurecurvePatsidecm2 
    InsptidalvolumePatsideml ExptidalvolumePatsideml InsptidalvolumeVentsideml ExptidalvolumeVentsideml 
    InspmaximalflowPatsidemls Expiratorymaximalflowpatsidemls InspiratorymaximalflowVentsidemls 
    ExpiratorymaximalflowVentsidemls InvasiveNonInvasive Frequencyofbreathingperminutemin 
    PositiveendexpiratorypressurecmH2O
 /RESCALE COVARIATE=STANDARDIZED 
  /PARTITION  TRAINING=7  TESTING=3  HOLDOUT=0
  /ARCHITECTURE   AUTOMATIC=NO HIDDENLAYERS=2 (NUMUNITS=AUTO) HIDDENFUNCTION=SIGMOID 
    OUTPUTFUNCTION=SOFTMAX 
  /CRITERIA TRAINING=BATCH OPTIMIZATION=SCALEDCONJUGATE LAMBDAINITIAL=0.0000005 
    SIGMAINITIAL=0.00005 INTERVALCENTER=0 INTERVALOFFSET=0.5 MEMSIZE=1000 
  /PRINT NONE 
  /PLOT NETWORK   
  /OUTFILE MODEL='D:\Dropbox\Centrum statystyczne\Szkulmowski\MLP\mlp1.xml'   
  /STOPPINGRULES ERRORSTEPS= 1 (DATA=AUTO) TRAININGTIMER=ON (MAXTIME=15) MAXEPOCHS=AUTO 
    ERRORCHANGE=1.0E-4 ERRORRATIO=0.001 
 /MISSING USERMISSING=EXCLUDE .


* Model built on the traning set 2. 

USE ALL.
FILTER BY train2.
EXECUTE.

SET RNG=MT MTINDEX=2000002.

*Multilayer Perceptron Network.
MLP type (MLEVEL=N) WITH InspmaximalpressurePatsidecmH2O Insptimes Exptimes 
    InspsurfaceunderpressurecurvePatsidecm2 ExpsurfaceunderpressurecurvePatsidecm2 
    InsptidalvolumePatsideml ExptidalvolumePatsideml InsptidalvolumeVentsideml ExptidalvolumeVentsideml 
    InspmaximalflowPatsidemls Expiratorymaximalflowpatsidemls InspiratorymaximalflowVentsidemls 
    ExpiratorymaximalflowVentsidemls InvasiveNonInvasive Frequencyofbreathingperminutemin 
    PositiveendexpiratorypressurecmH2O
 /RESCALE COVARIATE=STANDARDIZED 
  /PARTITION  TRAINING=7  TESTING=3  HOLDOUT=0
  /ARCHITECTURE   AUTOMATIC=NO HIDDENLAYERS=2 (NUMUNITS=AUTO) HIDDENFUNCTION=SIGMOID 
    OUTPUTFUNCTION=SOFTMAX 
  /CRITERIA TRAINING=BATCH OPTIMIZATION=SCALEDCONJUGATE LAMBDAINITIAL=0.0000005 
    SIGMAINITIAL=0.00005 INTERVALCENTER=0 INTERVALOFFSET=0.5 MEMSIZE=1000 
  /PRINT NONE 
  /PLOT NETWORK   
  /OUTFILE MODEL='D:\Dropbox\Centrum statystyczne\Szkulmowski\MLP\mlp2.xml'   
  /STOPPINGRULES ERRORSTEPS= 1 (DATA=AUTO) TRAININGTIMER=ON (MAXTIME=15) MAXEPOCHS=AUTO 
    ERRORCHANGE=1.0E-4 ERRORRATIO=0.001 
 /MISSING USERMISSING=EXCLUDE .


* Model built on the traning set 3. 

USE ALL.
FILTER BY train3.
EXECUTE.

SET RNG=MT MTINDEX=2000003.

*Multilayer Perceptron Network.
MLP type (MLEVEL=N) WITH InspmaximalpressurePatsidecmH2O Insptimes Exptimes 
    InspsurfaceunderpressurecurvePatsidecm2 ExpsurfaceunderpressurecurvePatsidecm2 
    InsptidalvolumePatsideml ExptidalvolumePatsideml InsptidalvolumeVentsideml ExptidalvolumeVentsideml 
    InspmaximalflowPatsidemls Expiratorymaximalflowpatsidemls InspiratorymaximalflowVentsidemls 
    ExpiratorymaximalflowVentsidemls InvasiveNonInvasive Frequencyofbreathingperminutemin 
    PositiveendexpiratorypressurecmH2O
 /RESCALE COVARIATE=STANDARDIZED 
  /PARTITION  TRAINING=7  TESTING=3  HOLDOUT=0
  /ARCHITECTURE   AUTOMATIC=NO HIDDENLAYERS=2 (NUMUNITS=AUTO) HIDDENFUNCTION=SIGMOID 
    OUTPUTFUNCTION=SOFTMAX 
  /CRITERIA TRAINING=BATCH OPTIMIZATION=SCALEDCONJUGATE LAMBDAINITIAL=0.0000005 
    SIGMAINITIAL=0.00005 INTERVALCENTER=0 INTERVALOFFSET=0.5 MEMSIZE=1000 
  /PRINT NONE 
  /PLOT NETWORK   
  /OUTFILE MODEL='D:\Dropbox\Centrum statystyczne\Szkulmowski\MLP\mlp3.xml'   
  /STOPPINGRULES ERRORSTEPS= 1 (DATA=AUTO) TRAININGTIMER=ON (MAXTIME=15) MAXEPOCHS=AUTO 
    ERRORCHANGE=1.0E-4 ERRORRATIO=0.001 
 /MISSING USERMISSING=EXCLUDE .


* Model built on the traning set 4. 

USE ALL.
FILTER BY train4.
EXECUTE.

SET RNG=MT MTINDEX=2000004.

*Multilayer Perceptron Network.
MLP type (MLEVEL=N) WITH InspmaximalpressurePatsidecmH2O Insptimes Exptimes 
    InspsurfaceunderpressurecurvePatsidecm2 ExpsurfaceunderpressurecurvePatsidecm2 
    InsptidalvolumePatsideml ExptidalvolumePatsideml InsptidalvolumeVentsideml ExptidalvolumeVentsideml 
    InspmaximalflowPatsidemls Expiratorymaximalflowpatsidemls InspiratorymaximalflowVentsidemls 
    ExpiratorymaximalflowVentsidemls InvasiveNonInvasive Frequencyofbreathingperminutemin 
    PositiveendexpiratorypressurecmH2O
 /RESCALE COVARIATE=STANDARDIZED 
  /PARTITION  TRAINING=7  TESTING=3  HOLDOUT=0
  /ARCHITECTURE   AUTOMATIC=NO HIDDENLAYERS=2 (NUMUNITS=AUTO) HIDDENFUNCTION=SIGMOID 
    OUTPUTFUNCTION=SOFTMAX 
  /CRITERIA TRAINING=BATCH OPTIMIZATION=SCALEDCONJUGATE LAMBDAINITIAL=0.0000005 
    SIGMAINITIAL=0.00005 INTERVALCENTER=0 INTERVALOFFSET=0.5 MEMSIZE=1000 
  /PRINT NONE 
  /PLOT NETWORK   
  /OUTFILE MODEL='D:\Dropbox\Centrum statystyczne\Szkulmowski\MLP\mlp4.xml'   
  /STOPPINGRULES ERRORSTEPS= 1 (DATA=AUTO) TRAININGTIMER=ON (MAXTIME=15) MAXEPOCHS=AUTO 
    ERRORCHANGE=1.0E-4 ERRORRATIO=0.001 
 /MISSING USERMISSING=EXCLUDE .


* Model built on the traning set 5. 

USE ALL.
FILTER BY train5.
EXECUTE.

SET RNG=MT MTINDEX=2000005.

*Multilayer Perceptron Network.
MLP type (MLEVEL=N) WITH InspmaximalpressurePatsidecmH2O Insptimes Exptimes 
    InspsurfaceunderpressurecurvePatsidecm2 ExpsurfaceunderpressurecurvePatsidecm2 
    InsptidalvolumePatsideml ExptidalvolumePatsideml InsptidalvolumeVentsideml ExptidalvolumeVentsideml 
    InspmaximalflowPatsidemls Expiratorymaximalflowpatsidemls InspiratorymaximalflowVentsidemls 
    ExpiratorymaximalflowVentsidemls InvasiveNonInvasive Frequencyofbreathingperminutemin 
    PositiveendexpiratorypressurecmH2O
 /RESCALE COVARIATE=STANDARDIZED 
  /PARTITION  TRAINING=7  TESTING=3  HOLDOUT=0
  /ARCHITECTURE   AUTOMATIC=NO HIDDENLAYERS=2 (NUMUNITS=AUTO) HIDDENFUNCTION=SIGMOID 
    OUTPUTFUNCTION=SOFTMAX 
  /CRITERIA TRAINING=BATCH OPTIMIZATION=SCALEDCONJUGATE LAMBDAINITIAL=0.0000005 
    SIGMAINITIAL=0.00005 INTERVALCENTER=0 INTERVALOFFSET=0.5 MEMSIZE=1000 
  /PRINT NONE 
  /PLOT NETWORK   
  /OUTFILE MODEL='D:\Dropbox\Centrum statystyczne\Szkulmowski\MLP\mlp5.xml'   
  /STOPPINGRULES ERRORSTEPS= 1 (DATA=AUTO) TRAININGTIMER=ON (MAXTIME=15) MAXEPOCHS=AUTO 
    ERRORCHANGE=1.0E-4 ERRORRATIO=0.001 
 /MISSING USERMISSING=EXCLUDE .


* Model built on the traning set 6. 

USE ALL.
FILTER BY train6.
EXECUTE.

SET RNG=MT MTINDEX=2000006.

*Multilayer Perceptron Network.
MLP type (MLEVEL=N) WITH InspmaximalpressurePatsidecmH2O Insptimes Exptimes 
    InspsurfaceunderpressurecurvePatsidecm2 ExpsurfaceunderpressurecurvePatsidecm2 
    InsptidalvolumePatsideml ExptidalvolumePatsideml InsptidalvolumeVentsideml ExptidalvolumeVentsideml 
    InspmaximalflowPatsidemls Expiratorymaximalflowpatsidemls InspiratorymaximalflowVentsidemls 
    ExpiratorymaximalflowVentsidemls InvasiveNonInvasive Frequencyofbreathingperminutemin 
    PositiveendexpiratorypressurecmH2O
 /RESCALE COVARIATE=STANDARDIZED 
  /PARTITION  TRAINING=7  TESTING=3  HOLDOUT=0
  /ARCHITECTURE   AUTOMATIC=NO HIDDENLAYERS=2 (NUMUNITS=AUTO) HIDDENFUNCTION=SIGMOID 
    OUTPUTFUNCTION=SOFTMAX 
  /CRITERIA TRAINING=BATCH OPTIMIZATION=SCALEDCONJUGATE LAMBDAINITIAL=0.0000005 
    SIGMAINITIAL=0.00005 INTERVALCENTER=0 INTERVALOFFSET=0.5 MEMSIZE=1000 
  /PRINT NONE 
  /PLOT NETWORK   
  /OUTFILE MODEL='D:\Dropbox\Centrum statystyczne\Szkulmowski\MLP\mlp6.xml'   
  /STOPPINGRULES ERRORSTEPS= 1 (DATA=AUTO) TRAININGTIMER=ON (MAXTIME=15) MAXEPOCHS=AUTO 
    ERRORCHANGE=1.0E-4 ERRORRATIO=0.001 
 /MISSING USERMISSING=EXCLUDE .


* Model built on the traning set 7. 

USE ALL.
FILTER BY train7.
EXECUTE.

SET RNG=MT MTINDEX=2000007.

*Multilayer Perceptron Network.
MLP type (MLEVEL=N) WITH InspmaximalpressurePatsidecmH2O Insptimes Exptimes 
    InspsurfaceunderpressurecurvePatsidecm2 ExpsurfaceunderpressurecurvePatsidecm2 
    InsptidalvolumePatsideml ExptidalvolumePatsideml InsptidalvolumeVentsideml ExptidalvolumeVentsideml 
    InspmaximalflowPatsidemls Expiratorymaximalflowpatsidemls InspiratorymaximalflowVentsidemls 
    ExpiratorymaximalflowVentsidemls InvasiveNonInvasive Frequencyofbreathingperminutemin 
    PositiveendexpiratorypressurecmH2O
 /RESCALE COVARIATE=STANDARDIZED 
  /PARTITION  TRAINING=7  TESTING=3  HOLDOUT=0
  /ARCHITECTURE   AUTOMATIC=NO HIDDENLAYERS=2 (NUMUNITS=AUTO) HIDDENFUNCTION=SIGMOID 
    OUTPUTFUNCTION=SOFTMAX 
  /CRITERIA TRAINING=BATCH OPTIMIZATION=SCALEDCONJUGATE LAMBDAINITIAL=0.0000005 
    SIGMAINITIAL=0.00005 INTERVALCENTER=0 INTERVALOFFSET=0.5 MEMSIZE=1000 
  /PRINT NONE 
  /PLOT NETWORK   
  /OUTFILE MODEL='D:\Dropbox\Centrum statystyczne\Szkulmowski\MLP\mlp7.xml'   
  /STOPPINGRULES ERRORSTEPS= 1 (DATA=AUTO) TRAININGTIMER=ON (MAXTIME=15) MAXEPOCHS=AUTO 
    ERRORCHANGE=1.0E-4 ERRORRATIO=0.001 
 /MISSING USERMISSING=EXCLUDE .


* Model built on the traning set 8. 

USE ALL.
FILTER BY train8.
EXECUTE.

SET RNG=MT MTINDEX=2000008.

*Multilayer Perceptron Network.
MLP type (MLEVEL=N) WITH InspmaximalpressurePatsidecmH2O Insptimes Exptimes 
    InspsurfaceunderpressurecurvePatsidecm2 ExpsurfaceunderpressurecurvePatsidecm2 
    InsptidalvolumePatsideml ExptidalvolumePatsideml InsptidalvolumeVentsideml ExptidalvolumeVentsideml 
    InspmaximalflowPatsidemls Expiratorymaximalflowpatsidemls InspiratorymaximalflowVentsidemls 
    ExpiratorymaximalflowVentsidemls InvasiveNonInvasive Frequencyofbreathingperminutemin 
    PositiveendexpiratorypressurecmH2O
 /RESCALE COVARIATE=STANDARDIZED 
  /PARTITION  TRAINING=7  TESTING=3  HOLDOUT=0
  /ARCHITECTURE   AUTOMATIC=NO HIDDENLAYERS=2 (NUMUNITS=AUTO) HIDDENFUNCTION=SIGMOID 
    OUTPUTFUNCTION=SOFTMAX 
  /CRITERIA TRAINING=BATCH OPTIMIZATION=SCALEDCONJUGATE LAMBDAINITIAL=0.0000005 
    SIGMAINITIAL=0.00005 INTERVALCENTER=0 INTERVALOFFSET=0.5 MEMSIZE=1000 
  /PRINT NONE 
  /PLOT NETWORK   
  /OUTFILE MODEL='D:\Dropbox\Centrum statystyczne\Szkulmowski\MLP\mlp8.xml'   
  /STOPPINGRULES ERRORSTEPS= 1 (DATA=AUTO) TRAININGTIMER=ON (MAXTIME=15) MAXEPOCHS=AUTO 
    ERRORCHANGE=1.0E-4 ERRORRATIO=0.001 
 /MISSING USERMISSING=EXCLUDE .


* Model built on the traning set 9. 

USE ALL.
FILTER BY train9.
EXECUTE.

SET RNG=MT MTINDEX=2000009.

*Multilayer Perceptron Network.
MLP type (MLEVEL=N) WITH InspmaximalpressurePatsidecmH2O Insptimes Exptimes 
    InspsurfaceunderpressurecurvePatsidecm2 ExpsurfaceunderpressurecurvePatsidecm2 
    InsptidalvolumePatsideml ExptidalvolumePatsideml InsptidalvolumeVentsideml ExptidalvolumeVentsideml 
    InspmaximalflowPatsidemls Expiratorymaximalflowpatsidemls InspiratorymaximalflowVentsidemls 
    ExpiratorymaximalflowVentsidemls InvasiveNonInvasive Frequencyofbreathingperminutemin 
    PositiveendexpiratorypressurecmH2O
 /RESCALE COVARIATE=STANDARDIZED 
  /PARTITION  TRAINING=7  TESTING=3  HOLDOUT=0
  /ARCHITECTURE   AUTOMATIC=NO HIDDENLAYERS=2 (NUMUNITS=AUTO) HIDDENFUNCTION=SIGMOID 
    OUTPUTFUNCTION=SOFTMAX 
  /CRITERIA TRAINING=BATCH OPTIMIZATION=SCALEDCONJUGATE LAMBDAINITIAL=0.0000005 
    SIGMAINITIAL=0.00005 INTERVALCENTER=0 INTERVALOFFSET=0.5 MEMSIZE=1000 
  /PRINT NONE 
  /PLOT NETWORK   
  /OUTFILE MODEL='D:\Dropbox\Centrum statystyczne\Szkulmowski\MLP\mlp9.xml'   
  /STOPPINGRULES ERRORSTEPS= 1 (DATA=AUTO) TRAININGTIMER=ON (MAXTIME=15) MAXEPOCHS=AUTO 
    ERRORCHANGE=1.0E-4 ERRORRATIO=0.001 
 /MISSING USERMISSING=EXCLUDE .


* Model built on the traning set 10. 

USE ALL.
FILTER BY train10.
EXECUTE.

SET RNG=MT MTINDEX=2000010.

*Multilayer Perceptron Network.
MLP type (MLEVEL=N) WITH InspmaximalpressurePatsidecmH2O Insptimes Exptimes 
    InspsurfaceunderpressurecurvePatsidecm2 ExpsurfaceunderpressurecurvePatsidecm2 
    InsptidalvolumePatsideml ExptidalvolumePatsideml InsptidalvolumeVentsideml ExptidalvolumeVentsideml 
    InspmaximalflowPatsidemls Expiratorymaximalflowpatsidemls InspiratorymaximalflowVentsidemls 
    ExpiratorymaximalflowVentsidemls InvasiveNonInvasive Frequencyofbreathingperminutemin 
    PositiveendexpiratorypressurecmH2O
 /RESCALE COVARIATE=STANDARDIZED 
  /PARTITION  TRAINING=7  TESTING=3  HOLDOUT=0
  /ARCHITECTURE   AUTOMATIC=NO HIDDENLAYERS=2 (NUMUNITS=AUTO) HIDDENFUNCTION=SIGMOID 
    OUTPUTFUNCTION=SOFTMAX 
  /CRITERIA TRAINING=BATCH OPTIMIZATION=SCALEDCONJUGATE LAMBDAINITIAL=0.0000005 
    SIGMAINITIAL=0.00005 INTERVALCENTER=0 INTERVALOFFSET=0.5 MEMSIZE=1000 
  /PRINT NONE 
  /PLOT NETWORK   
  /OUTFILE MODEL='D:\Dropbox\Centrum statystyczne\Szkulmowski\MLP\mlp10.xml'   
  /STOPPINGRULES ERRORSTEPS= 1 (DATA=AUTO) TRAININGTIMER=ON (MAXTIME=15) MAXEPOCHS=AUTO 
    ERRORCHANGE=1.0E-4 ERRORRATIO=0.001 
 /MISSING USERMISSING=EXCLUDE .

* Application of the model 1.

MODEL HANDLE NAME=mlp1 FILE='D:\Dropbox\Centrum statystyczne\Szkulmowski\MLP\mlp1.xml'
  /OPTIONS MISSING=SUBSTITUTE.
COMPUTE PredictedValue1=APPLYMODEL(mlp1, 'PREDICT').
COMPUTE SelectedProbability1_1=APPLYMODEL(mlp1, 'PROBABILITY', 1).
COMPUTE SelectedProbability1_2=APPLYMODEL(mlp1, 'PROBABILITY', 2).
COMPUTE SelectedProbability1_3=APPLYMODEL(mlp1, 'PROBABILITY', 3).
EXECUTE.
MODEL CLOSE NAME=mlp1.

FORMATS PredictedValue1 (F1.0).

* Application of the model 2.

MODEL HANDLE NAME=mlp2 FILE='D:\Dropbox\Centrum statystyczne\Szkulmowski\MLP\mlp2.xml'
  /OPTIONS MISSING=SUBSTITUTE.
COMPUTE PredictedValue2=APPLYMODEL(mlp2, 'PREDICT').
COMPUTE SelectedProbability2_1=APPLYMODEL(mlp2, 'PROBABILITY', 1).
COMPUTE SelectedProbability2_2=APPLYMODEL(mlp2, 'PROBABILITY', 2).
COMPUTE SelectedProbability2_3=APPLYMODEL(mlp2, 'PROBABILITY', 3).
EXECUTE.
MODEL CLOSE NAME=mlp2.

FORMATS PredictedValue2 (F1.0).

* Application of the model 3.

MODEL HANDLE NAME=mlp3 FILE='D:\Dropbox\Centrum statystyczne\Szkulmowski\MLP\mlp3.xml'
  /OPTIONS MISSING=SUBSTITUTE.
COMPUTE PredictedValue3=APPLYMODEL(mlp3, 'PREDICT').
COMPUTE SelectedProbability3_1=APPLYMODEL(mlp3, 'PROBABILITY', 1).
COMPUTE SelectedProbability3_2=APPLYMODEL(mlp3, 'PROBABILITY', 2).
COMPUTE SelectedProbability3_3=APPLYMODEL(mlp3, 'PROBABILITY', 3).
EXECUTE.
MODEL CLOSE NAME=mlp3.

FORMATS PredictedValue3 (F1.0).

* Application of the model 4.

MODEL HANDLE NAME=mlp4 FILE='D:\Dropbox\Centrum statystyczne\Szkulmowski\MLP\mlp4.xml'
  /OPTIONS MISSING=SUBSTITUTE.
COMPUTE PredictedValue4=APPLYMODEL(mlp4, 'PREDICT').
COMPUTE SelectedProbability4_1=APPLYMODEL(mlp4, 'PROBABILITY', 1).
COMPUTE SelectedProbability4_2=APPLYMODEL(mlp4, 'PROBABILITY', 2).
COMPUTE SelectedProbability4_3=APPLYMODEL(mlp4, 'PROBABILITY', 3).
EXECUTE.
MODEL CLOSE NAME=mlp4.

FORMATS PredictedValue4 (F1.0).

* Application of the model 5.

MODEL HANDLE NAME=mlp5 FILE='D:\Dropbox\Centrum statystyczne\Szkulmowski\MLP\mlp5.xml'
  /OPTIONS MISSING=SUBSTITUTE.
COMPUTE PredictedValue5=APPLYMODEL(mlp5, 'PREDICT').
COMPUTE SelectedProbability5_1=APPLYMODEL(mlp5, 'PROBABILITY', 1).
COMPUTE SelectedProbability5_2=APPLYMODEL(mlp5, 'PROBABILITY', 2).
COMPUTE SelectedProbability5_3=APPLYMODEL(mlp5, 'PROBABILITY', 3).
EXECUTE.
MODEL CLOSE NAME=mlp5.

FORMATS PredictedValue5 (F1.0).

* Application of the model 6.

MODEL HANDLE NAME=mlp6 FILE='D:\Dropbox\Centrum statystyczne\Szkulmowski\MLP\mlp6.xml'
  /OPTIONS MISSING=SUBSTITUTE.
COMPUTE PredictedValue6=APPLYMODEL(mlp6, 'PREDICT').
COMPUTE SelectedProbability6_1=APPLYMODEL(mlp6, 'PROBABILITY', 1).
COMPUTE SelectedProbability6_2=APPLYMODEL(mlp6, 'PROBABILITY', 2).
COMPUTE SelectedProbability6_3=APPLYMODEL(mlp6, 'PROBABILITY', 3).
EXECUTE.
MODEL CLOSE NAME=mlp6.

FORMATS PredictedValue6 (F1.0).

* Application of the model 7.

MODEL HANDLE NAME=mlp7 FILE='D:\Dropbox\Centrum statystyczne\Szkulmowski\MLP\mlp7.xml'
  /OPTIONS MISSING=SUBSTITUTE.
COMPUTE PredictedValue7=APPLYMODEL(mlp7, 'PREDICT').
COMPUTE SelectedProbability7_1=APPLYMODEL(mlp7, 'PROBABILITY', 1).
COMPUTE SelectedProbability7_2=APPLYMODEL(mlp7, 'PROBABILITY', 2).
COMPUTE SelectedProbability7_3=APPLYMODEL(mlp7, 'PROBABILITY', 3).
EXECUTE.
MODEL CLOSE NAME=mlp7.

FORMATS PredictedValue7 (F1.0).

* Application of the model 8.

MODEL HANDLE NAME=mlp8 FILE='D:\Dropbox\Centrum statystyczne\Szkulmowski\MLP\mlp8.xml'
  /OPTIONS MISSING=SUBSTITUTE.
COMPUTE PredictedValue8=APPLYMODEL(mlp8, 'PREDICT').
COMPUTE SelectedProbability8_1=APPLYMODEL(mlp8, 'PROBABILITY', 1).
COMPUTE SelectedProbability8_2=APPLYMODEL(mlp8, 'PROBABILITY', 2).
COMPUTE SelectedProbability8_3=APPLYMODEL(mlp8, 'PROBABILITY', 3).
EXECUTE.
MODEL CLOSE NAME=mlp8.

FORMATS PredictedValue8 (F1.0).

* Application of the model 9.

MODEL HANDLE NAME=mlp9 FILE='D:\Dropbox\Centrum statystyczne\Szkulmowski\MLP\mlp9.xml'
  /OPTIONS MISSING=SUBSTITUTE.
COMPUTE PredictedValue9=APPLYMODEL(mlp9, 'PREDICT').
COMPUTE SelectedProbability9_1=APPLYMODEL(mlp9, 'PROBABILITY', 1).
COMPUTE SelectedProbability9_2=APPLYMODEL(mlp9, 'PROBABILITY', 2).
COMPUTE SelectedProbability9_3=APPLYMODEL(mlp9, 'PROBABILITY', 3).
EXECUTE.
MODEL CLOSE NAME=mlp9.

FORMATS PredictedValue9 (F1.0).

* Application of the model 10.

MODEL HANDLE NAME=mlp10 FILE='D:\Dropbox\Centrum statystyczne\Szkulmowski\MLP\mlp10.xml'
  /OPTIONS MISSING=SUBSTITUTE.
COMPUTE PredictedValue10=APPLYMODEL(mlp10, 'PREDICT').
COMPUTE SelectedProbability10_1=APPLYMODEL(mlp10, 'PROBABILITY', 1).
COMPUTE SelectedProbability10_2=APPLYMODEL(mlp10, 'PROBABILITY', 2).
COMPUTE SelectedProbability10_3=APPLYMODEL(mlp10, 'PROBABILITY', 3).
EXECUTE.
MODEL CLOSE NAME=mlp10.

FORMATS PredictedValue10 (F1.0).

* Choosing observations from the test set 1.

USE ALL.
FILTER BY test1.
EXECUTE.

* Confusion matrix.

CROSSTABS
  /TABLES=type BY PredictedValue1
  /FORMAT=AVALUE TABLES
  /CELLS=COUNT
  /COUNT ROUND CELL.

* Choosing observations from the test set 2.

USE ALL.
FILTER BY test2.
EXECUTE.

* Confusion matrix.

CROSSTABS
  /TABLES=type BY PredictedValue2
  /FORMAT=AVALUE TABLES
  /CELLS=COUNT
  /COUNT ROUND CELL.

* Choosing observations from the test set 3.

USE ALL.
FILTER BY test3.
EXECUTE.

* Confusion matrix.

CROSSTABS
  /TABLES=type BY PredictedValue3
  /FORMAT=AVALUE TABLES
  /CELLS=COUNT
  /COUNT ROUND CELL.

* Choosing observations from the test set 4.

USE ALL.
FILTER BY test4.
EXECUTE.

* Confusion matrix.

CROSSTABS
  /TABLES=type BY PredictedValue4
  /FORMAT=AVALUE TABLES
  /CELLS=COUNT
  /COUNT ROUND CELL.

* Choosing observations from the test set 5.

USE ALL.
FILTER BY test5.
EXECUTE.

* Confusion matrix.

CROSSTABS
  /TABLES=type BY PredictedValue5
  /FORMAT=AVALUE TABLES
  /CELLS=COUNT
  /COUNT ROUND CELL.

* Choosing observations from the test set 6.

USE ALL.
FILTER BY test6.
EXECUTE.

* Confusion matrix.

CROSSTABS
  /TABLES=type BY PredictedValue6
  /FORMAT=AVALUE TABLES
  /CELLS=COUNT
  /COUNT ROUND CELL.

* Choosing observations from the test set 7.

USE ALL.
FILTER BY test7.
EXECUTE.

* Confusion matrix.

CROSSTABS
  /TABLES=type BY PredictedValue7
  /FORMAT=AVALUE TABLES
  /CELLS=COUNT
  /COUNT ROUND CELL.

* Choosing observations from the test set 8.

USE ALL.
FILTER BY test8.
EXECUTE.

* Confusion matrix.

CROSSTABS
  /TABLES=type BY PredictedValue8
  /FORMAT=AVALUE TABLES
  /CELLS=COUNT
  /COUNT ROUND CELL.

* Choosing observations from the test set 9.

USE ALL.
FILTER BY test9.
EXECUTE.

* Confusion matrix.

CROSSTABS
  /TABLES=type BY PredictedValue9
  /FORMAT=AVALUE TABLES
  /CELLS=COUNT
  /COUNT ROUND CELL.

* Choosing observations from the test set 10.

USE ALL.
FILTER BY test10.
EXECUTE.

* Confusion matrix.

CROSSTABS
  /TABLES=type BY PredictedValue10
  /FORMAT=AVALUE TABLES
  /CELLS=COUNT
  /COUNT ROUND CELL.

* Choosing all data.

FILTER OFF.
USE ALL.
EXECUTE.

* Pooling AUC.

COMPUTE Probability1=SelectedProbability1_1 * test1 + SelectedProbability2_1 * test2 + SelectedProbability3_1 * test3 + SelectedProbability4_1 * test4 + SelectedProbability5_1 * test5 + 
    SelectedProbability6_1 * test6 + SelectedProbability7_1 * test7 + SelectedProbability8_1 * test8 + SelectedProbability9_1 * test9+ SelectedProbability10_1 * test10.
EXECUTE.

COMPUTE Probability2=SelectedProbability1_2 * test1 + SelectedProbability2_2 * test2 + SelectedProbability3_2 * test3 + SelectedProbability4_2 * test4 + SelectedProbability5_2 * test5 + 
    SelectedProbability6_2 * test6 + SelectedProbability7_2 * test7 + SelectedProbability8_2 * test8 + SelectedProbability9_2 * test9+ SelectedProbability10_2 * test10.
EXECUTE.

COMPUTE Probability3=SelectedProbability1_3 * test1 + SelectedProbability2_3 * test2 + SelectedProbability3_3 * test3 + SelectedProbability4_3 * test4 + SelectedProbability5_3 * test5 + 
    SelectedProbability6_3 * test6 + SelectedProbability7_3 * test7 + SelectedProbability8_3 * test8 + SelectedProbability9_3 * test9+ SelectedProbability10_3 * test10.
EXECUTE.

ROC Probability1 BY type (1)
  /PLOT=CURVE(REFERENCE)
  /PRINT=SE
  /CRITERIA=CUTOFF(INCLUDE) TESTPOS(LARGE) DISTRIBUTION(FREE) CI(95)
  /MISSING=EXCLUDE.

ROC Probability2 BY type (2)
  /PLOT=CURVE(REFERENCE)
  /PRINT=SE
  /CRITERIA=CUTOFF(INCLUDE) TESTPOS(LARGE) DISTRIBUTION(FREE) CI(95)
  /MISSING=EXCLUDE.

ROC Probability3 BY type (3)
  /PLOT=CURVE(REFERENCE)
  /PRINT=SE
  /CRITERIA=CUTOFF(INCLUDE) TESTPOS(LARGE) DISTRIBUTION(FREE) CI(95)
  /MISSING=EXCLUDE.
