# Supplementary material for: Automatic detection of CO2 rebreathing during BiPAP ventilation
Source: Sci Rep. 2024 Aug 17;14:19066. doi: 10.1038/s41598-024-63609-4 (PMC11330465; doi:10.1038/s41598-024-63609-4)
Supplement: Supplementary file 2 — Supplementary Information 2. [file 41598_2024_63609_MOESM2_ESM.xlsx]

## Sheet: Arkusz1
Model	1	2	3	4	5	6	7	8	9	10	Mean
Sensitivity 1	0.984127	1	0.971429	1	0.989305	0.994624	0.972678	0.994872	0.994382	0.994624	0.989604
Sensitivity 2	0.978102	0.975309	0.988166	0.978102	0.987421	0.972414	0.957576	0.974684	0.98773	0.986667	0.978617
Sensitivity 3	0.993289	0.985185	0.992366	0.993151	0.992248	1	1	1	1	1	0.995624
Accuracy	0.985263	0.987368	0.983158	0.991579	0.989474	0.989474	0.974737	0.989451	0.993671	0.993671	0.987785

## Sheet: 1_Tabela krzyżowa type _ Predic
Tabela krzyżowa type * PredictedValue1
Liczebność
		PredictedValue1			Ogółem
		1	2	3
type	1	186	3	0	189	0.984127
	2	3	134	0	137	0.978102
	3	0	1	148	149	0.993289
Ogółem		189	138	148	475	0.985263

## Sheet: 2_Tabela krzyżowa type _ Predic
Tabela krzyżowa type * PredictedValue2
Liczebność
		PredictedValue2			Ogółem
		1	2	3
type	1	178	0	0	178	1
	2	3	158	1	162	0.975309
	3	0	2	133	135	0.985185
Ogółem		181	160	134	475	0.987368

## Sheet: 3_Tabela krzyżowa type _ Predic
Tabela krzyżowa type * PredictedValue3
Liczebność
		PredictedValue3			Ogółem
		1	2	3
type	1	170	5	0	175	0.971429
	2	2	167	0	169	0.988166
	3	0	1	130	131	0.992366
Ogółem		172	173	130	475	0.983158

## Sheet: 4_Tabela krzyżowa type _ Predic
Tabela krzyżowa type * PredictedValue4
Liczebność
		PredictedValue4			Ogółem
		1	2	3
type	1	192	0	0	192	1
	2	3	134	0	137	0.978102
	3	0	1	145	146	0.993151
Ogółem		195	135	145	475	0.991579

## Sheet: 5_Tabela krzyżowa type _ Predic
Tabela krzyżowa type * PredictedValue5
Liczebność
		PredictedValue5			Ogółem
		1	2	3
type	1	185	2	0	187	0.989305
	2	2	157	0	159	0.987421
	3	0	1	128	129	0.992248
Ogółem		187	160	128	475	0.989474

## Sheet: 6_Tabela krzyżowa type _ Predic
Tabela krzyżowa type * PredictedValue6
Liczebność
		PredictedValue6			Ogółem
		1	2	3
type	1	185	1	0	186	0.994624
	2	2	141	2	145	0.972414
	3	0	0	144	144	1
Ogółem		187	142	146	475	0.989474

## Sheet: 7_Tabela krzyżowa type _ Predic
Tabela krzyżowa type * PredictedValue7
Liczebność
		PredictedValue7			Ogółem
		1	2	3
type	1	178	5	0	183	0.972678
	2	5	158	2	165	0.957576
	3	0	0	127	127	1
Ogółem		183	163	129	475	0.974737

## Sheet: 8_Tabela krzyżowa type _ Predic
Tabela krzyżowa type * PredictedValue8
Liczebność
		PredictedValue8			Ogółem
		1	2	3
type	1	194	1	0	195	0.994872
	2	4	154	0	158	0.974684
	3	0	0	121	121	1
Ogółem		198	155	121	474	0.989451

## Sheet: 9_Tabela krzyżowa type _ Predic
Tabela krzyżowa type * PredictedValue9
Liczebność
		PredictedValue9			Ogółem
		1	2	3
type	1	177	1	0	178	0.994382
	2	0	161	2	163	0.98773
	3	0	0	133	133	1
Ogółem		177	162	135	474	0.993671

[truncated: 1 more sheets: 10_Tabela krzyżowa type _ Predi]
