# Supplementary material for: Automatic detection of CO2 rebreathing during BiPAP ventilation
Source: Sci Rep. 2024 Aug 17;14:19066. doi: 10.1038/s41598-024-63609-4 (PMC11330465; doi:10.1038/s41598-024-63609-4)
Supplement: Supplementary file 3 — Supplementary Information 3. [file 41598_2024_63609_MOESM3_ESM.xlsx]

## Sheet: dataset_results
Insp maximal pressure Pat side (cm H2O)	Insp time (s)	Exp time (s)	Insp surface under pressure curve Pat side (cm2)	Exp surface under pressure curve Pat side (cm2)	Insp tidal volume Pat side (ml)	Exp tidal volume Pat side (ml)	Insp tidal volume Vent side (ml)	Exp tidal volume Vent side (ml)	Insp maximal flow Pat side (ml/s)	Expiratory maximal flow pat side (ml/s)	Inspiratory maximal flow Vent side (ml/s)	Expiratory maximal flow Vent side (ml/s)	Invasive / Non-Invasive	Frequency of breathing per minute / min	Positive end expiratory pressure, cm H2O	Insp CO2 volume per breath, ml	type	test set 1	test set 2	test set 3	test set 4	test set 5	test set 6	test set 7	test set 8	test set 9	test set 10	train1	train2	train3	train4	train5	train6	train7	train8	train9	train10	PredictedValue1	SelectedProbability1_1	SelectedProbability1_2	SelectedProbability1_3	PredictedValue2	SelectedProbability2_1	SelectedProbability2_2	SelectedProbability2_3	PredictedValue3	SelectedProbability3_1	SelectedProbability3_2	SelectedProbability3_3
11.9686	3.21	3.375	35.921	22.6471	1519.31	1584.57	2595.8	969.42	617.923	652.287	959.923	479.367	1	9.11162	6.71025	16.1036	3	1	0	0	0	0	0	0	0	0	0	0	1	1	1	1	1	1	1	1	1	3	0.000211598	0.00839194	0.991396	3	4.44528e-05	0.00687728	0.993078	3	4.02861e-05	0.00315078	0.996809
10.755	3.3	2.69	30.7804	17.8949	1805.71	1164.46	2906.68	679.228	707.249	640.009	1062.51	475.713	1	10.0167	6.65236	12.4889	3	1	0	0	0	0	0	0	0	0	0	0	1	1	1	1	1	1	1	1	1	3	0.000210754	0.00825676	0.991532	3	4.44653e-05	0.00687479	0.993081	3	4.04807e-05	0.00316697	0.996793
11.1316	3.05	2.6	30.3886	17.6396	1684.14	1281.96	2710.07	819.651	761.274	663.031	1113.8	495.854	1	10.6195	6.78446	18.3513	3	1	0	0	0	0	0	0	0	0	0	0	1	1	1	1	1	1	1	1	1	3	0.000210802	0.00826452	0.991525	3	4.4457e-05	0.00687643	0.993079	3	4.03625e-05	0.00315908	0.996801
11.9267	2.145	3.435	23.2053	21.1844	797.705	901.548	1490.36	285.828	503.119	437.106	839.626	247.933	1	10.7527	6.16723	2.61087	3	1	0	0	0	0	0	0	0	0	0	0	1	1	1	1	1	1	1	1	1	3	0.00033904	0.0255626	0.974098	3	8.769e-05	0.0245913	0.975321	3	4.92822e-05	0.00365837	0.996292
11.7593	2.825	2.745	28.5823	18.1499	1651.55	1197.23	2636.41	699.588	758.205	606.857	1108.31	428.173	1	10.772	6.61199	16.5493	3	1	0	0	0	0	0	0	0	0	0	0	1	1	1	1	1	1	1	1	1	3	0.000211225	0.00831659	0.991472	3	4.44666e-05	0.00687456	0.993081	3	4.05782e-05	0.00317586	0.996784
11.7593	2.825	2.745	28.5823	18.1499	1651.55	1197.23	2636.41	699.588	758.205	606.857	1108.31	428.173	1	10.772	6.61199	16.5493	3	1	0	0	0	0	0	0	0	0	0	0	1	1	1	1	1	1	1	1	1	3	0.000211225	0.00831659	0.991472	3	4.44666e-05	0.00687456	0.993081	3	4.05782e-05	0.00317586	0.996784
12.3452	2.825	2.745	29.1203	18.6481	1453.45	1379.03	2396.15	892.75	694.664	672.24	1041.75	495.854	1	10.772	6.79349	17.246	3	1	0	0	0	0	0	0	0	0	0	0	1	1	1	1	1	1	1	1	1	3	0.000211235	0.00833276	0.991456	3	4.44607e-05	0.00687569	0.99308	3	4.02532e-05	0.00314744	0.996812
12.2197	2.355	2.795	26.144	19.1064	1202.61	1405.8	2013.91	906.548	642.173	753.892	989.844	582.566	1	11.6505	6.83591	16.6268	3	1	0	0	0	0	0	0	0	0	0	0	1	1	1	1	1	1	1	1	1	3	0.000212242	0.00848961	0.991298	3	4.44661e-05	0.00687465	0.993081	3	4.02678e-05	0.00314962	0.99681
12.5126	2.195	2.67	22.4368	17.9919	1306.84	1276.09	2098.34	805.534	795.961	734.553	1199.3	571.964	1	12.333	6.73856	13.138	3	1	0	0	0	0	0	0	0	0	0	0	1	1	1	1	1	1	1	1	1	3	0.000211882	0.00841563	0.991372	3	4.44595e-05	0.00687606	0.993079	3	4.06061e-05	0.00318449	0.996775
10.5039	1.685	3.09	14.8186	18.1986	637.82	758.401	1127.9	204.392	510.793	422.986	815.81	231.445	0	12.5654	5.88951	2.21904	3	1	0	0	0	0	0	0	0	0	0	0	1	1	1	1	1	1	1	1	1	3	0.000235327	0.00598678	0.993778	3	5.88575e-05	0.00930101	0.99064	3	4.37378e-05	0.00302233	0.996934
11.4245	1.995	2.39	18.3769	14.5609	1051.13	751.49	1698.1	302.488	643.401	385.844	986.791	195.417	0	13.683	6.09242	2.90425	3	1	0	0	0	0	0	0	0	0	0	0	1	1	1	1	1	1	1	1	1	3	0.000214745	0.00774475	0.992041	3	4.6353e-05	0.00659533	0.993358	3	3.91216e-05	0.00270796	0.997253
12.5545	1.665	2.385	14.149	17.7593	1651.69	1724	2277.44	1271.38	1380.42	977.053	1699.41	785.3	1	14.8148	7.44626	27.6787	3	1	0	0	0	0	0	0	0	0	0	0	1	1	1	1	1	1	1	1	1	3	0.000211533	0.00829458	0.991494	3	4.44488e-05	0.00687889	0.993077	3	4.02089e-05	0.00314695	0.996813
9.20654	1.25	2.495	8.60818	14.9672	685.217	715.952	1051.44	257.991	746.233	424.521	1066.17	229.613	0	16.0214	5.99888	6.69473	3	1	0	0	0	0	0	0	0	0	0	0	1	1	1	1	1	1	1	1	1	3	0.000197631	0.00186027	0.997942	3	4.72585e-05	0.00652889	0.993424	3	4.1174e-05	0.00286454	0.997094
12.1778	1.18	2.01	11.005	11.6677	538.444	499.809	910.469	137.64	571.879	405.182	933.665	212.515	1	18.8088	5.80481	2.64786	3	1	0	0	0	0	0	0	0	0	0	0	1	1	1	1	1	1	1	1	1	3	0.0029248	0.0571509	0.939924	3	0.000134544	0.0183132	0.981552	3	0.000204756	0.0161555	0.98364
16.1953	1.155	1.985	14.9567	12.2775	600.627	754.835	1058.62	364.238	684.841	533.8	1133.35	339.529	0	19.1083	6.18514	5.47557	3	1	0	0	0	0	0	0	0	0	0	0	1	1	1	1	1	1	1	1	1	3	0.000205827	0.00351176	0.996282	3	4.63847e-05	0.00670286	0.993251	3	3.88614e-05	0.00286465	0.997096
13.4751	1.23	1.73	13.7614	10.9521	568.619	470.923	1014.92	140.129	589.682	536.255	975.799	339.529	0	20.2703	6.3307	0.728184	3	1	0	0	0	0	0	0	0	0	0	0	1	1	1	1	1	1	1	1	1	3	0.000259358	0.00267854	0.997062	3	5.505e-05	0.00763975	0.992305	3	4.2683e-05	0.00295648	0.997001
15.5257	1.36	1.585	15.8908	9.51882	663.357	477.128	1156.27	178.319	691.901	492.053	1104.65	293.12	1	20.3735	6.00556	0.274732	3	1	0	0	0	0	0	0	0	0	0	0	1	1	1	1	1	1	1	1	1	3	0.000815467	0.0282776	0.970907	3	5.44669e-05	0.00717946	0.992766	3	7.38625e-05	0.0057583	0.994168
13.6844	1.13	1.78	12.3592	11.5407	606.027	594.091	1028.69	252.697	685.762	597.034	1113.8	419.753	0	20.6186	6.48354	2.27084	3	1	0	0	0	0	0	0	0	0	0	0	1	1	1	1	1	1	1	1	1	3	0.000204749	0.00264059	0.997155	3	4.71808e-05	0.00667985	0.993273	3	3.88235e-05	0.00286041	0.997101
10.0435	0.82	2.09	5.82896	14.0915	465.287	1009.13	715.315	640.467	1039.38	698.638	1406.3	528.219	1	20.6186	6.74237	19.0965	3	1	0	0	0	0	0	0	0	0	0	0	1	1	1	1	1	1	1	1	1	3	0.000203413	0.00324497	0.996552	3	4.45743e-05	0.00685385	0.993102	3	4.29059e-05	0.00341125	0.996546
16.3627	0.78	2.11	10.7846	13.3618	336.019	903.908	639.316	494.076	634.499	625.888	1042.36	444.56	0	20.7612	6.3326	9.45465	3	1	0	0	0	0	0	0	0	0	0	0	1	1	1	1	1	1	1	1	1	3	0.000203007	0.00233464	0.997462	3	4.6173e-05	0.00667559	0.993278	3	3.8771e-05	0.0029121	0.997049
10.3365	1.21	1.655	9.37212	10.0158	561.051	556.904	907.764	250.407	589.068	520.6	907.407	335.865	1	20.9424	6.05182	5.95517	3	1	0	0	0	0	0	0	0	0	0	0	1	1	1	1	1	1	1	1	1	3	0.000230676	0.00228281	0.997487	3	4.96224e-05	0.00613302	0.993817	3	3.85609e-05	0.00264839	0.997313
10.6294	1.235	1.62	10.6773	9.66131	602.388	476.33	985.124	177.398	659.363	475.784	983.738	279.176	1	21.0158	5.96377	4.45371	3	1	0	0	0	0	0	0	0	0	0	0	1	1	1	1	1	1	1	1	1	3	0.000430155	0.00475394	0.994816	3	5.12401e-05	0.00530883	0.99464	3	5.33672e-05	0.00363238	0.996314
13.6007	1.03	1.775	11.1033	11.3867	552.791	571.459	933.673	226.567	704.179	542.702	1108.31	347.468	0	21.3904	6.41506	2.27833	3	1	0	0	0	0	0	0	0	0	0	0	1	1	1	1	1	1	1	1	1	3	0.000210575	0.00211963	0.99767	3	4.83675e-05	0.00663699	0.993315	3	4.00161e-05	0.00287455	0.997085
13.6007	1.12	1.66	12.4868	10.8098	596.499	606.89	1014.86	281.403	680.543	571.249	1090.6	378.611	0	21.5827	6.51194	2.5736	3	1	0	0	0	0	0	0	0	0	0	0	1	1	1	1	1	1	1	1	1	3	0.000202099	0.0022711	0.997527	3	4.73202e-05	0.00656384	0.993389	3	3.83515e-05	0.00278033	0.997181
10.4202	1.2	1.555	9.60302	9.2623	570.684	481.23	922.115	195.262	592.138	490.825	914.735	314.112	1	21.7786	5.95646	4.49529	3	1	0	0	0	0	0	0	0	0	0	0	1	1	1	1	1	1	1	1	1	3	0.000310291	0.00304143	0.996648	3	5.14136e-05	0.00559828	0.99435	3	4.2691e-05	0.00288117	0.997076
10.1272	1.18	1.57	9.18297	9.37404	524.954	473.869	859.839	186.972	575.255	499.113	897.026	313.511	1	21.8182	5.97073	4.32	3	1	0	0	0	0	0	0	0	0	0	0	1	1	1	1	1	1	1	1	1	3	0.000333468	0.00322952	0.996437	3	5.33303e-05	0.0058347	0.994112	3	4.32258e-05	0.00290268	0.997054
13.7681	1.265	1.475	14.1702	8.85973	604.682	458.589	1034.17	186.385	603.496	521.828	969.082	326.716	1	21.8978	6.0066	1.16392	3	1	0	0	0	0	0	0	0	0	0	0	1	1	1	1	1	1	1	1	1	3	0.000430073	0.00661421	0.992956	3	5.37826e-05	0.00662525	0.993321	3	4.64864e-05	0.00326537	0.996688
12.2197	1.24	1.5	12.0479	8.97272	569.209	426.399	965.301	149.609	603.803	484.379	959.312	281.917	1	21.8978	5.98181	1.8721	3	1	0	0	0	0	0	0	0	0	0	0	1	1	1	1	1	1	1	1	1	3	0.000900828	0.0127282	0.986371	3	6.03927e-05	0.00616155	0.993778	3	6.38398e-05	0.00436201	0.995574
11.1734	1.155	1.53	9.90831	9.37405	563.823	529.671	914.834	245.966	619.458	543.008	947.099	359.681	1	22.3464	6.12683	5.03689	3	1	0	0	0	0	0	0	0	0	0	0	1	1	1	1	1	1	1	1	1	3	0.000234061	0.00239206	0.997374	3	4.93674e-05	0.00606507	0.993886	3	3.89245e-05	0.00271343	0.997248
13.8099	1.065	1.595	11.5981	10.4415	577.449	591.443	974.871	279.917	712.774	570.635	1122.96	379.221	0	22.5564	6.54642	2.85012	3	1	0	0	0	0	0	0	0	0	0	0	1	1	1	1	1	1	1	1	1	3	0.000202122	0.00211641	0.997681	3	4.72439e-05	0.00653142	0.993421	3	3.87762e-05	0.00282904	0.997132
10.8386	1.135	1.525	9.15316	9.16229	509.594	486.879	838.2	204.555	607.179	535.948	926.337	343.814	1	22.5564	6.00806	4.33008	3	1	0	0	0	0	0	0	0	0	0	0	1	1	1	1	1	1	1	1	1	3	0.000279391	0.00274251	0.996978	3	5.14565e-05	0.00598941	0.993959	3	4.0685e-05	0.00278805	0.997171
13.3077	1.045	1.58	11.3346	10.2162	533.69	529.954	916.225	220.472	655.065	541.167	1062.51	337.187	0	22.8571	6.46596	2.13141	3	1	0	0	0	0	0	0	0	0	0	0	1	1	1	1	1	1	1	1	1	3	0.00021249	0.00199946	0.997788	3	4.95701e-05	0.00650481	0.993446	3	3.97297e-05	0.00278642	0.997174
12.1778	1.125	1.5	10.1839	8.99406	440.907	423.449	783.181	146.73	607.486	469.645	958.091	273.58	1	22.8571	5.99604	2.56946	3	1	0	0	0	0	0	0	0	0	0	0	1	1	1	1	1	1	1	1	1	3	0.00166889	0.0258907	0.97244	3	8.07785e-05	0.00794929	0.99197	3	8.95051e-05	0.00609633	0.993814
13.5588	1.01	1.61	10.9184	10.428	534.714	552.084	906.403	236.685	692.515	535.334	1100.37	341.14	0	22.9008	6.47701	2.37277	3	1	0	0	0	0	0	0	0	0	0	0	1	1	1	1	1	1	1	1	1	3	0.000209474	0.00200039	0.99779	3	4.8803e-05	0.00650007	0.993451	3	3.98465e-05	0.00283264	0.997128
10.2528	0.91	1.71	5.36346	10.3832	612.626	713.277	892.731	417.238	894.496	651.059	1271.96	477.535	0	22.9008	6.07205	15.2108	3	1	0	0	0	0	0	0	0	0	0	0	1	1	1	1	1	1	1	1	1	3	0.000193727	0.00186673	0.99794	3	4.54269e-05	0.00667383	0.993281	3	3.9342e-05	0.00302082	0.99694
13.5588	1.13	1.48	12.6707	9.70084	532.689	526.832	944.349	234.755	618.537	575.546	1000.23	377.389	0	22.9885	6.55462	1.68775	3	1	0	0	0	0	0	0	0	0	0	0	1	1	1	1	1	1	1	1	1	3	0.000208249	0.00208262	0.997709	3	4.93569e-05	0.00655419	0.993396	3	3.80997e-05	0.00267907	0.997283
13.6425	1.075	1.52	11.721	9.76047	536.455	464.012	930.433	171.294	663.046	576.16	1082.66	376.779	0	23.1214	6.42136	1.40464	3	1	0	0	0	0	0	0	0	0	0	0	1	1	1	1	1	1	1	1	1	3	0.0002239	0.00212622	0.99765	3	5.03248e-05	0.00662856	0.993321	3	4.05869e-05	0.00287895	0.99708
11.0479	1.105	1.485	9.06225	9.22067	516.493	537.43	845.099	260.703	586.306	569.407	905.575	384.717	1	23.166	6.20921	6.08008	3	1	0	0	0	0	0	0	0	0	0	0	1	1	1	1	1	1	1	1	1	3	0.00022174	0.00218095	0.997597	3	4.98421e-05	0.00623149	0.993719	3	3.78232e-05	0.00263129	0.997331
13.2659	1.04	1.54	10.9065	10.1572	579.747	585.204	962.593	278.25	713.388	556.822	1097.93	356.117	0	23.2558	6.59561	3.2935	3	1	0	0	0	0	0	0	0	0	0	0	1	1	1	1	1	1	1	1	1	3	0.000201247	0.00197059	0.997828	3	4.74406e-05	0.00641415	0.993538	3	3.85818e-05	0.0027768	0.997185
11.8849	0.965	1.58	9.06145	9.28447	439.361	398.244	745.642	113.997	603.803	409.48	962.976	219.843	1	23.5756	5.87625	3.2589	3	1	0	0	0	0	0	0	0	0	0	0	1	1	1	1	1	1	1	1	1	3	0.0150634	0.25172	0.733217	3	0.00021117	0.0132765	0.986512	3	0.00100149	0.0628345	0.936164
13.5588	1.145	1.395	12.58	8.61786	568.291	486.068	958.674	224.876	615.774	588.746	987.402	393.877	1	23.622	6.17768	2.14874	3	1	0	0	0	0	0	0	0	0	0	0	1	1	1	1	1	1	1	1	1	3	0.000257062	0.00318201	0.996561	3	5.05109e-05	0.00645636	0.993493	3	4.03696e-05	0.00289032	0.997069
11.8849	1.17	1.37	11.0426	8.2634	576.867	400.382	953.037	146.728	617.923	468.417	966.64	281.297	1	23.622	6.03168	2.81413	3	1	0	0	0	0	0	0	0	0	0	0	1	1	1	1	1	1	1	1	1	3	0.00103953	0.0136892	0.985271	3	6.24772e-05	0.00514436	0.994793	3	6.92801e-05	0.00460707	0.995324
13.3914	1.08	1.455	11.7958	9.52718	565.327	528.417	965.195	243.045	684.841	562.347	1083.88	369.451	0	23.6686	6.54789	2.24139	3	1	0	0	0	0	0	0	0	0	0	0	1	1	1	1	1	1	1	1	1	3	0.00020548	0.002002	0.997793	3	4.82923e-05	0.00638849	0.993563	3	3.88854e-05	0.00277594	0.997185
12.1778	1.12	1.395	10.6631	8.73148	555.989	559.712	914.097	296.492	601.961	600.717	944.046	418.913	1	23.8569	6.25913	5.65871	3	1	0	0	0	0	0	0	0	0	0	0	1	1	1	1	1	1	1	1	1	3	0.000209825	0.0022533	0.997537	3	4.90377e-05	0.0063384	0.993613	3	3.79097e-05	0.00270518	0.997257
13.6844	0.95	1.55	10.0542	10.0055	503.267	504.404	851.003	202.841	680.85	546.078	1085.1	349.3	0	24	6.45518	2.10483	3	1	0	0	0	0	0	0	0	0	0	0	1	1	1	1	1	1	1	1	1	3	0.00021748	0.00198494	0.997798	3	5.03979e-05	0.00653002	0.99342	3	4.06922e-05	0.0028686	0.997091
13.2659	1.075	1.42	11.7578	9.4011	572.923	526.071	972.028	244.398	682.078	560.198	1088.77	368.84	0	24.0481	6.62049	2.41537	3	1	0	0	0	0	0	0	0	0	0	0	1	1	1	1	1	1	1	1	1	3	0.000204965	0.00198536	0.99781	3	4.82151e-05	0.00634543	0.993606	3	3.88803e-05	0.00277316	0.997188
13.517	1.035	1.46	11.2641	9.66487	562.45	547.706	945.756	257.808	688.524	574.319	1086.94	382.885	0	24.0481	6.61977	2.69095	3	1	0	0	0	0	0	0	0	0	0	0	1	1	1	1	1	1	1	1	1	3	0.000203072	0.00199041	0.997807	3	4.79861e-05	0.00643178	0.99352	3	3.85261e-05	0.00277078	0.997191
12.9311	1.04039	1.45	10.6867	9.72158	587.147	598.906	968.086	311.939	731.499	615.452	1130.29	422.577	0	24.0481	6.70454	3.93816	3	1	0	0	0	0	0	0	0	0	0	0	1	1	1	1	1	1	1	1	1	3	0.000197887	0.0020235	0.997779	3	4.66888e-05	0.00650847	0.993445	3	3.85194e-05	0.00285348	0.997108
13.4333	1.035	1.455	11.0248	9.70947	573.511	600.553	954.973	314.057	710.012	600.103	1117.47	416.471	0	24.0964	6.67318	3.6298	3	1	0	0	0	0	0	0	0	0	0	0	1	1	1	1	1	1	1	1	1	3	0.000198661	0.00203347	0.997768	3	4.70161e-05	0.00651875	0.993434	3	3.83607e-05	0.002824	0.997138
13.5588	1.08	1.405	11.866	9.28638	572.155	526.046	974.424	249.198	695.891	582.607	1109.53	391.434	0	24.1449	6.60952	2.35417	3	1	0	0	0	0	0	0	0	0	0	0	1	1	1	1	1	1	1	1	1	3	0.000203686	0.00202548	0.997771	3	4.78486e-05	0.00640472	0.993547	3	3.88209e-05	0.00280749	0.997154
11.6756	1.035	1.45	9.60179	8.87166	495.314	490.237	821.008	220.046	616.388	529.195	955.037	342.583	1	24.1449	6.11839	4.64869	3	1	0	0	0	0	0	0	0	0	0	0	1	1	1	1	1	1	1	1	1	3	0.000287422	0.00293294	0.99678	3	5.25073e-05	0.00605621	0.993891	3	4.10949e-05	0.00283441	0.997124
14.061	1.15	1.325	13.2489	7.98073	581.02	399.398	985.612	153.607	631.429	511.698	1005.72	318.157	1	24.2424	6.02319	0.869706	3	1	0	0	0	0	0	0	0	0	0	0	1	1	1	1	1	1	1	1	1	3	0.000896195	0.014366	0.984738	3	5.88316e-05	0.00606145	0.99388	3	5.79167e-05	0.00406024	0.995882
13.517	1.05	1.415	11.7602	9.33201	521.011	519.059	908.606	238.37	643.401	565.417	1030.76	367.118	0	24.3408	6.59506	2.06549	3	1	0	0	0	0	0	0	0	0	0	0	1	1	1	1	1	1	1	1	1	3	0.000208054	0.00198121	0.997811	3	4.95187e-05	0.00647079	0.99348	3	3.85308e-05	0.00270983	0.997252
13.517	1.065	1.4	11.7404	9.30265	540.476	532.933	930.48	256.292	663.353	574.933	1049.08	393.877	0	24.3408	6.64475	2.38767	3	1	0	0	0	0	0	0	0	0	0	0	1	1	1	1	1	1	1	1	1	3	0.000203873	0.00199951	0.997797	3	4.86025e-05	0.00645804	0.993493	3	3.82099e-05	0.00272801	0.997234
10.0435	1.07	1.39	7.88253	8.62183	551	531.292	858.426	275.104	653.838	605.629	962.365	426.852	1	24.3902	6.20276	7.30128	3	1	0	0	0	0	0	0	0	0	0	0	1	1	1	1	1	1	1	1	1	3	0.000207241	0.00197639	0.997816	3	4.83281e-05	0.00602114	0.993931	3	3.77524e-05	0.00269075	0.997271
13.2659	0.98	1.475	10.4957	9.74404	540.736	573.724	905.322	279.446	704.793	558.05	1100.37	367.118	0	24.4399	6.60613	3.24324	3	1	0	0	0	0	0	0	0	0	0	0	1	1	1	1	1	1	1	1	1	3	0.00020155	0.00192449	0.997874	3	4.79449e-05	0.00642412	0.993528	3	3.84876e-05	0.00276397	0.997198
13.6007	1.005	1.44	11.1491	9.518	518.467	524.628	891.591	240.188	656.6	574.319	1056.4	371.283	0	24.5399	6.60972	2.16166	3	1	0	0	0	0	0	0	0	0	0	0	1	1	1	1	1	1	1	1	1	3	0.000207001	0.00196449	0.997829	3	4.91916e-05	0.00647606	0.993475	3	3.85964e-05	0.00273361	0.997228
11.9686	1.08	1.365	10.1608	8.28935	533.043	423.197	877.862	168.083	629.894	487.448	974.578	291.678	1	24.5399	6.07278	3.19654	3	1	0	0	0	0	0	0	0	0	0	0	1	1	1	1	1	1	1	1	1	3	0.000675968	0.00809648	0.991228	3	5.95221e-05	0.00524377	0.994697	3	5.66495e-05	0.00380334	0.99614
13.6844	0.97	1.47	10.5209	9.65461	549.39	539.682	913.804	248.369	727.815	545.157	1119.91	351.742	0	24.5902	6.56776	2.60882	3	1	0	0	0	0	0	0	0	0	0	0	1	1	1	1	1	1	1	1	1	3	0.000206305	0.00194125	0.997852	3	4.82312e-05	0.0063304	0.993621	3	3.97619e-05	0.0028519	0.997108
13.3496	1.015	1.42	10.6705	8.67079	475.919	426.248	812.247	162.676	592.445	543.008	942.824	345.636	1	24.6407	6.10619	2.30418	3	1	0	0	0	0	0	0	0	0	0	0	1	1	1	1	1	1	1	1	1	3	0.000561982	0.00720714	0.992231	3	6.17819e-05	0.0072865	0.992652	3	4.68176e-05	0.00323589	0.996717
13.517	0.995	1.435	10.7961	9.43725	518.557	524.572	883.687	240.295	674.097	559.277	1067.4	365.787	0	24.6914	6.57648	2.49573	3	1	0	0	0	0	0	0	0	0	0	0	1	1	1	1	1	1	1	1	1	3	0.000207112	0.0019405	0.997852	3	4.92545e-05	0.00643097	0.99352	3	3.89014e-05	0.00275449	0.997207
13.6007	0.96	1.47	10.2943	9.6151	520.732	525.551	878.348	233.827	699.575	530.73	1105.87	332.812	0	24.6914	6.54088	2.53596	3	1	0	0	0	0	0	0	0	0	0	0	1	1	1	1	1	1	1	1	1	3	0.000211036	0.00193057	0.997858	3	4.95802e-05	0.00634523	0.993605	3	4.05658e-05	0.0028634	0.997096
13.5588	0.935	1.495	9.90561	9.8022	545.872	552.682	897.45	259.574	754.828	563.268	1178.53	376.779	0	24.6914	6.55666	2.96297	3	1	0	0	0	0	0	0	0	0	0	0	1	1	1	1	1	1	1	1	1	3	0.000203332	0.00193737	0.997859	3	4.7423e-05	0.0063974	0.993555	3	3.96224e-05	0.00289831	0.997062
13.6425	1.035	1.39	11.4621	9.18825	546.957	531.569	932.68	258.038	707.556	581.686	1098.54	387.77	0	24.7423	6.61025	2.40215	3	1	0	0	0	0	0	0	0	0	0	0	1	1	1	1	1	1	1	1	1	3	0.000203508	0.00198017	0.997816	3	4.80555e-05	0.00640835	0.993544	3	3.87868e-05	0.00280224	0.997159
13.6425	0.935	1.49	9.99183	9.78646	527.535	564.949	876.104	275.212	729.657	589.974	1129.68	411.594	0	24.7423	6.56809	3.09118	3	1	0	0	0	0	0	0	0	0	0	0	1	1	1	1	1	1	1	1	1	3	0.000201431	0.00196031	0.997838	3	4.75737e-05	0.00649925	0.993453	3	3.87214e-05	0.00283941	0.997122
13.3914	1.025	1.395	10.9792	9.27379	565.651	546.444	946.913	275.38	709.398	610.54	1126.63	432.347	0	24.7934	6.64788	2.89076	3	1	0	0	0	0	0	0	0	0	0	0	1	1	1	1	1	1	1	1	1	3	0.000200071	0.00200444	0.997795	3	4.73357e-05	0.00647177	0.993481	3	3.85595e-05	0.00283675	0.997125
13.3077	0.975	1.435	10.4215	9.52446	539.644	566.763	900.763	279.354	694.664	545.157	1096.71	347.468	0	24.8963	6.63725	3.30787	3	1	0	0	0	0	0	0	0	0	0	0	1	1	1	1	1	1	1	1	1	3	0.000202174	0.00189376	0.997904	3	4.83696e-05	0.00637533	0.993576	3	3.86427e-05	0.0027489	0.997212
10.0435	1.105	1.305	8.11259	7.95353	574.874	458.292	895.614	214.949	654.758	504.945	960.533	316.935	1	24.8963	6.09466	6.10809	3	1	0	0	0	0	0	0	0	0	0	0	1	1	1	1	1	1	1	1	1	3	0.000286371	0.00257833	0.997135	3	5.1093e-05	0.00470891	0.99524	3	4.20263e-05	0.00284114	0.997117
16.823	1.16039	1.24	16.0089	8.0327	524.342	528.686	991.347	279.145	636.034	532.265	1074.72	341.751	0	24.948	6.47798	2.05897	3	1	0	0	0	0	0	0	0	0	0	0	1	1	1	1	1	1	1	1	1	3	0.000216442	0.00230957	0.997474	3	5.07107e-05	0.0067418	0.993207	3	3.99773e-05	0.0028365	0.997124
13.9773	0.805	1.59	8.2064	10.3675	502.562	582.935	808.419	268.989	826.043	537.176	1248.15	336.476	0	25.0522	6.52045	3.67069	3	1	0	0	0	0	0	0	0	0	0	0	1	1	1	1	1	1	1	1	1	3	0.000206087	0.00191869	0.997875	3	4.72401e-05	0.0063921	0.993561	3	4.16688e-05	0.00308114	0.996877
13.4333	1.005	1.34	11.1949	9.0598	520.203	554.753	892.748	288.064	664.888	570.942	1061.29	384.116	0	25.5864	6.76104	3.03662	3	1	0	0	0	0	0	0	0	0	0	0	1	1	1	1	1	1	1	1	1	3	0.000201502	0.00193331	0.997865	3	4.86364e-05	0.00645827	0.993493	3	3.80241e-05	0.00271338	0.997249
29.5869	1.11	1.23	16.9751	8.94327	409.815	452.005	866.224	206.088	872.395	767.398	1505.23	528.829	0	25.641	7.27095	0.816692	3	1	0	0	0	0	0	0	0	0	0	0	1	1	1	1	1	1	1	1	1	3	0.000732481	0.0657835	0.933484	2	0.000326764	0.879216	0.120457	3	0.000330578	0.0447893	0.95488
13.5588	0.99	1.345	10.772	8.94155	527.359	515.026	894.354	247.647	684.841	575.24	1089.38	382.274	0	25.6959	6.64799	2.47502	3	1	0	0	0	0	0	0	0	0	0	0	1	1	1	1	1	1	1	1	1	3	0.000204727	0.00192209	0.997873	3	4.88607e-05	0.00637714	0.993574	3	3.8766e-05	0.00276905	0.997192
12.9311	0.96	1.375	10.0624	9.22757	541.387	563.551	895.473	289.112	719.527	566.338	1116.86	375.557	0	25.6959	6.71096	3.69554	3	1	0	0	0	0	0	0	0	0	0	0	1	1	1	1	1	1	1	1	1	3	0.000199943	0.00187858	0.997921	3	4.77965e-05	0.00635928	0.993593	3	3.84851e-05	0.00277602	0.997185
28.1222	1.165	1.165	17.8611	8.25277	388.732	425.935	860.937	192.894	805.477	690.043	1404.47	493.412	0	25.7511	7.08392	0.726232	3	1	0	0	0	0	0	0	0	0	0	0	1	1	1	1	1	1	1	1	1	3	0.000728359	0.035091	0.964181	3	0.000327979	0.335774	0.663898	3	0.000142559	0.0153399	0.984518
13.9355	1.17	1.16	13.3852	7.09586	619.51	394.038	1034.14	174.938	634.806	528.888	1003.28	338.919	1	25.7511	6.11712	1.20884	3	1	0	0	0	0	0	0	0	0	0	0	1	1	1	1	1	1	1	1	1	3	0.000507114	0.00671863	0.992774	3	5.3816e-05	0.00525012	0.994696	3	4.76545e-05	0.00332033	0.996632
10.462	0.98	1.325	6.09982	8.40629	698.082	623.832	1016.95	383.807	996.407	610.847	1352.57	446.392	0	26.0304	6.34437	13.6753	3	1	0	0	0	0	0	0	0	0	0	0	1	1	1	1	1	1	1	1	1	3	0.000193205	0.00181492	0.997992	3	4.45851e-05	0.00638869	0.993567	3	3.97653e-05	0.00306217	0.996898
16.5301	1.045	1.255	14.4405	8.33679	535.908	602.078	962.846	355.129	664.581	626.809	1114.42	446.392	0	26.087	6.64286	4.0021	3	1	0	0	0	0	0	0	0	0	0	0	1	1	1	1	1	1	1	1	1	3	0.000200612	0.00229004	0.997509	3	4.73513e-05	0.0066033	0.993349	3	3.86587e-05	0.00287751	0.997084
13.2659	0.96	1.32	10.2989	8.8271	530.521	549.156	886.825	284.959	696.505	560.505	1085.72	371.894	0	26.3158	6.6872	3.48331	3	1	0	0	0	0	0	0	0	0	0	0	1	1	1	1	1	1	1	1	1	3	0.000200864	0.00187354	0.997926	3	4.86027e-05	0.00636014	0.993591	3	3.83385e-05	0.00273654	0.997225
17.116	1.025	1.235	14.0492	7.66267	363.862	371.922	772.622	126.504	530.439	478.853	962.976	268.695	0	26.5487	6.20459	0.871579	3	1	0	0	0	0	0	0	0	0	0	0	1	1	1	1	1	1	1	1	1	3	0.00242594	0.0336453	0.963929	3	0.000137024	0.0168312	0.983032	3	0.000179365	0.0109653	0.988855
16.823	0.995	1.255	13.1844	8.27779	508.327	565.522	906.2	312.689	663.967	570.328	1118.08	384.116	0	26.6667	6.59585	3.66351	3	1	0	0	0	0	0	0	0	0	0	0	1	1	1	1	1	1	1	1	1	3	0.000204767	0.00207814	0.997717	3	4.90927e-05	0.0066579	0.993293	3	3.88034e-05	0.00281625	0.997145
13.1822	0.975	1.275	9.65896	8.57263	525.409	547.319	871.92	292.271	704.793	545.464	1096.71	347.468	0	26.6667	6.72363	3.91565	3	1	0	0	0	0	0	0	0	0	0	0	1	1	1	1	1	1	1	1	1	3	0.000200467	0.00182249	0.997977	3	4.90355e-05	0.00627616	0.993675	3	3.86718e-05	0.00274159	0.99722
13.1822	0.945	1.28	9.98016	8.5714	528.256	536.274	879.02	279.938	710.626	581.072	1102.2	391.434	0	26.9663	6.69641	3.47201	3	1	0	0	0	0	0	0	0	0	0	0	1	1	1	1	1	1	1	1	1	3	0.000200159	0.00186289	0.997937	3	4.83424e-05	0.00633973	0.993612	3	3.83985e-05	0.0027652	0.997196
10.1272	0.95	1.265	6.03314	8.08264	660.341	618.499	966.673	389.48	942.996	609.619	1306.16	449.445	0	27.088	6.38944	13.7034	3	1	0	0	0	0	0	0	0	0	0	0	1	1	1	1	1	1	1	1	1	3	0.000192962	0.00178556	0.998021	3	4.50503e-05	0.00636745	0.993588	3	3.94133e-05	0.00301486	0.996946
16.8649	1.055	1.15	14.778	7.63406	536.401	510.527	970.988	277.191	664.888	568.793	1103.42	374.947	0	27.2109	6.63831	2.49832	3	1	0	0	0	0	0	0	0	0	0	0	1	1	1	1	1	1	1	1	1	3	0.000211143	0.00217734	0.997612	3	5.00691e-05	0.0066537	0.993296	3	3.96021e-05	0.00285413	0.997106
13.517	0.94	1.265	10.1834	8.50489	538.733	531.406	894.113	279.696	743.777	592.736	1144.95	416.7	0	27.2109	6.72323	3.21387	3	1	0	0	0	0	0	0	0	0	0	0	1	1	1	1	1	1	1	1	1	3	0.000200245	0.00190303	0.997897	3	4.76938e-05	0.00637108	0.993581	3	3.88685e-05	0.00285223	0.997109
14.6887	0.995	1.19	11.0497	8.48481	508.43	410.085	878.242	162.984	678.088	571.249	1085.72	371.162	0	27.46	7.13009	2.54395	3	1	0	0	0	0	0	0	0	0	0	0	1	1	1	1	1	1	1	1	1	3	0.000243649	0.00222138	0.997535	3	5.36546e-05	0.00634331	0.993603	3	4.42937e-05	0.0031284	0.996827
16.8649	1.005	1.18	13.2599	7.73946	502.965	525.177	903.177	287.361	668.265	559.277	1111.97	373.725	0	27.46	6.55886	2.9911	3	1	0	0	0	0	0	0	0	0	0	0	1	1	1	1	1	1	1	1	1	3	0.000209093	0.00206919	0.997722	3	5.06478e-05	0.00671805	0.993231	3	3.93952e-05	0.00283331	0.997127
16.9067	0.99	1.195	12.9014	7.93852	477.725	555.834	867.199	316.946	645.243	585.676	1094.87	398.151	0	27.46	6.64311	3.6987	3	1	0	0	0	0	0	0	0	0	0	0	1	1	1	1	1	1	1	1	1	3	0.000204235	0.00204327	0.997752	3	4.96237e-05	0.0066923	0.993258	3	3.84753e-05	0.00278446	0.997177
16.8649	0.995	1.185	14.0005	8.03711	532.343	552.759	946.226	314.906	654.144	620.363	1102.2	439.675	0	27.5229	6.78237	3.51232	3	1	0	0	0	0	0	0	0	0	0	0	1	1	1	1	1	1	1	1	1	3	0.00020299	0.00218906	0.997608	3	4.81736e-05	0.0066171	0.993335	3	3.86845e-05	0.00285326	0.997108
10.462	0.8704	1.305	5.53649	8.31654	605.665	612.213	887.003	374.254	938.699	602.252	1312.26	435.411	0	27.5229	6.37283	13.1715	3	1	0	0	0	0	0	0	0	0	0	0	1	1	1	1	1	1	1	1	1	3	0.000193345	0.00176662	0.99804	3	4.52175e-05	0.0063255	0.993629	3	3.94396e-05	0.00300727	0.996953
10.5039	0.86	1.32	5.33885	8.39816	614.044	640.499	892.625	402.914	954.354	621.898	1321.42	455.552	0	27.5229	6.36224	13.7114	3	1	0	0	0	0	0	0	0	0	0	0	1	1	1	1	1	1	1	1	1	3	0.000193362	0.00179077	0.998016	3	4.51945e-05	0.00647801	0.993477	3	3.95062e-05	0.00303166	0.996929
11.1734	0.985	1.19	8.75614	7.34298	490.695	444.658	798.786	220.733	620.072	544.85	959.923	361.513	1	27.5862	6.17057	4.87149	3	1	0	0	0	0	0	0	0	0	0	0	1	1	1	1	1	1	1	1	1	3	0.000278112	0.00265486	0.997067	3	5.38956e-05	0.00539425	0.994552	3	4.00656e-05	0.00274432	0.997216
10.3783	0.9	1.275	5.63895	8.11737	602.002	601.469	886.402	370.078	912.3	582.607	1290.89	418.313	0	27.5862	6.36656	12.9033	3	1	0	0	0	0	0	0	0	0	0	0	1	1	1	1	1	1	1	1	1	3	0.000193037	0.00174492	0.998062	3	4.54352e-05	0.0062186	0.993736	3	3.92231e-05	0.00296554	0.996995
10.462	0.87	1.305	5.57527	8.32432	597.337	621.42	877.701	384.161	907.081	602.866	1270.13	437.843	0	27.5862	6.37879	12.9548	3	1	0	0	0	0	0	0	0	0	0	0	1	1	1	1	1	1	1	1	1	3	0.000193208	0.00176826	0.998039	3	4.5616e-05	0.00637493	0.993579	3	3.91359e-05	0.00297027	0.996991
17.2834	0.945	1.225	13.9736	7.84678	428.326	416.127	829.405	168.16	575.255	507.708	1016.71	311.159	0	27.6498	6.40553	1.26509	3	1	0	0	0	0	0	0	0	0	0	0	1	1	1	1	1	1	1	1	1	3	0.000434988	0.00435685	0.995208	3	7.43597e-05	0.00927191	0.990654	3	5.74774e-05	0.00386364	0.996079
10.6294	0.855	1.315	5.25626	8.44168	624.29	658.554	900.298	422.913	958.651	642.464	1308.6	471.429	0	27.6498	6.41953	14.41	3	1	0	0	0	0	0	0	0	0	0	0	1	1	1	1	1	1	1	1	1	3	0.000193366	0.00180719	0.997999	3	4.51906e-05	0.00655741	0.993397	3	3.95385e-05	0.00304361	0.996917
16.8649	1.02	1.14	13.5254	7.58808	504.189	516.581	909.401	285.829	670.413	569.407	1107.7	382.274	0	27.7778	6.65621	2.95604	3	1	0	0	0	0	0	0	0	0	0	0	1	1	1	1	1	1	1	1	1	3	0.000208997	0.00208413	0.997707	3	5.05372e-05	0.00670856	0.993241	3	3.93977e-05	0.00284236	0.997118
16.3208	1.055	1.105	14.1938	7.55302	603.379	533.505	1042.01	312.038	701.11	640.623	1153.5	457.994	0	27.7778	6.83531	3.30752	3	1	0	0	0	0	0	0	0	0	0	0	1	1	1	1	1	1	1	1	1	3	0.000200797	0.00228545	0.997514	3	4.71537e-05	0.00654922	0.993404	3	3.91922e-05	0.00293833	0.997022
13.6007	0.91	1.245	9.4605	8.35776	514.133	515.262	851.944	266.559	742.55	566.338	1157.16	381.153	0	27.8422	6.71306	3.11223	3	1	0	0	0	0	0	0	0	0	0	0	1	1	1	1	1	1	1	1	1	3	0.000202565	0.0018585	0.997939	3	4.88191e-05	0.00627459	0.993677	3	3.9504e-05	0.00285766	0.997103
10.7131	0.84	1.315	5.35145	8.34687	577.25	601.307	849.909	360.155	917.211	588.746	1300.05	421.356	0	27.8422	6.34743	12.2135	3	1	0	0	0	0	0	0	0	0	0	0	1	1	1	1	1	1	1	1	1	3	0.000193493	0.00175009	0.998056	3	4.55179e-05	0.00625701	0.993697	3	3.93405e-05	0.00297943	0.996981
17.0741	0.965	1.18	14.1747	7.76642	502.184	500.924	913.956	261.794	636.955	558.664	1087.55	371.672	0	27.972	6.58171	2.51026	3	1	0	0	0	0	0	0	0	0	0	0	1	1	1	1	1	1	1	1	1	3	0.000217284	0.00217116	0.997612	3	5.21077e-05	0.00686673	0.993081	3	3.9804e-05	0.00283464	0.997126
10.5457	0.905	1.235	5.43358	7.90832	674.385	600.62	969.188	377.161	1008.99	610.54	1374.55	444.56	0	28.0374	6.4035	13.6207	3	1	0	0	0	0	0	0	0	0	0	0	1	1	1	1	1	1	1	1	1	3	0.000193242	0.00177609	0.998031	3	4.43206e-05	0.00622449	0.993731	3	3.99043e-05	0.00307265	0.996887
16.9486	1.03	1.1	15.2647	7.34939	509.616	446.667	951.498	220.385	617.002	562.347	1068.01	358.459	0	28.169	6.68126	1.64572	3	1	0	0	0	0	0	0	0	0	0	0	1	1	1	1	1	1	1	1	1	3	0.000239723	0.00239581	0.997364	3	5.48792e-05	0.00701486	0.99293	3	4.18617e-05	0.00294274	0.997015
10.7968	0.89	1.24	5.58539	7.89165	611.85	561.024	894.81	332.983	934.708	564.189	1306.16	399.983	0	28.169	6.36423	12.0435	3	1	0	0	0	0	0	0	0	0	0	0	1	1	1	1	1	1	1	1	1	3	0.000193398	0.00171296	0.998094	3	4.49413e-05	0.00585884	0.994096	3	3.97889e-05	0.00299865	0.996962
10.3783	0.87	1.25	5.37866	7.97342	616.238	588.987	896.22	360.285	932.559	590.588	1304.33	411.364	0	28.3019	6.37874	13.0154	3	1	0	0	0	0	0	0	0	0	0	0	1	1	1	1	1	1	1	1	1	3	0.000192877	0.00172848	0.998079	3	4.50374e-05	0.00608707	0.993868	3	3.94166e-05	0.00298451	0.996976
10.5039	0.84	1.28	5.29442	8.15627	593.305	615.18	865.631	381.902	936.857	607.164	1309.82	439.164	0	28.3019	6.37209	13.591	3	1	0	0	0	0	0	0	0	0	0	0	1	1	1	1	1	1	1	1	1	3	0.00019328	0.00176453	0.998042	3	4.5335e-05	0.00634237	0.993612	3	3.94009e-05	0.0030045	0.996956
17.2834	1	1.115	13.4205	7.41803	454.766	454.853	857.912	225.608	625.597	539.325	1082.05	344.414	0	28.3688	6.65294	2.05029	3	1	0	0	0	0	0	0	0	0	0	0	1	1	1	1	1	1	1	1	1	3	0.000246179	0.00237012	0.997384	3	5.88395e-05	0.00740182	0.992539	3	4.36833e-05	0.00305056	0.996906
16.7393	0.945	1.17	13.3802	7.63717	500.984	493.337	895.624	256.894	647.698	548.534	1090.6	354.795	0	28.3688	6.5275	2.73215	3	1	0	0	0	0	0	0	0	0	0	0	1	1	1	1	1	1	1	1	1	3	0.000219124	0.00212171	0.997659	3	5.3228e-05	0.00685428	0.993092	3	4.04212e-05	0.00285694	0.997103
16.279	1.005	1.095	13.5714	7.29897	496.576	490.078	899.665	272.136	629.588	587.211	1054.57	414.868	0	28.5714	6.66573	2.90515	3	1	0	0	0	0	0	0	0	0	0	0	1	1	1	1	1	1	1	1	1	3	0.000208476	0.0020621	0.997729	3	5.10729e-05	0.00671506	0.993234	3	3.85108e-05	0.00275419	0.997207
10.5876	0.855	1.245	5.1781	7.94437	592.3	588.786	865.847	362.535	927.955	581.993	1304.94	412.817	0	28.5714	6.38102	13.1443	3	1	0	0	0	0	0	0	0	0	0	0	1	1	1	1	1	1	1	1	1	3	0.000193057	0.00172987	0.998077	3	4.52909e-05	0.00611059	0.993844	3	3.94215e-05	0.00298168	0.996979
16.0279	1.015	1.08	13.312	7.25805	558.176	503.395	970.659	285.895	711.853	590.895	1163.88	417.311	0	28.6396	6.72042	3.06338	3	1	0	0	0	0	0	0	0	0	0	0	1	1	1	1	1	1	1	1	1	3	0.000203958	0.00205119	0.997745	3	4.86354e-05	0.00651018	0.993441	3	3.94679e-05	0.00290695	0.997054
16.6138	0.96538	1.115	12.4072	7.37072	481.551	518.604	860.414	294.059	673.79	562.04	1110.75	374.336	0	28.777	6.61051	3.25383	3	1	0	0	0	0	0	0	0	0	0	0	1	1	1	1	1	1	1	1	1	3	0.000207606	0.00200115	0.997791	3	5.16812e-05	0.00677011	0.993178	3	3.93262e-05	0.00281957	0.997141
10.5039	0.835	1.25	5.21768	7.8849	578.569	562.484	845.507	333.795	904.319	575.24	1273.79	419.753	0	28.777	6.30792	12.38	3	1	0	0	0	0	0	0	0	0	0	0	1	1	1	1	1	1	1	1	1	3	0.000193205	0.00171538	0.998091	3	4.57277e-05	0.00601453	0.99394	3	3.9289e-05	0.00294924	0.997011
16.8649	0.93	1.145	13.0398	7.67565	491.422	514.095	880.443	282.956	661.819	586.597	1108.92	416.7	0	28.9157	6.70362	3.06346	3	1	0	0	0	0	0	0	0	0	0	0	1	1	1	1	1	1	1	1	1	3	0.000207653	0.00207416	0.997718	3	5.03239e-05	0.0067438	0.993206	3	3.90158e-05	0.00283486	0.997126
16.8649	0.955	1.12	13.5736	7.5351	541.86	514.414	948.162	288.101	691.901	585.983	1139.45	399.373	0	28.9157	6.72777	3.08062	3	1	0	0	0	0	0	0	0	0	0	0	1	1	1	1	1	1	1	1	1	3	0.000206654	0.00208577	0.997708	3	4.93855e-05	0.0066218	0.993329	3	3.9489e-05	0.00288797	0.997073
16.7812	0.925	1.135	12.4835	7.51533	488.766	501.987	865.618	272.902	681.157	554.366	1122.35	369.451	0	29.1262	6.62144	3.08839	3	1	0	0	0	0	0	0	0	0	0	0	1	1	1	1	1	1	1	1	1	3	0.000212774	0.00205295	0.997734	3	5.25709e-05	0.00682649	0.993121	3	4.02345e-05	0.00288266	0.997077
16.7393	0.965	1.09	13.33	7.28319	498.72	485.931	897.012	263.566	667.037	584.141	1111.36	394.487	0	29.1971	6.68183	2.58674	3	1	0	0	0	0	0	0	0	0	0	0	1	1	1	1	1	1	1	1	1	3	0.000211834	0.00207971	0.997708	3	5.14804e-05	0.00675018	0.993198	3	3.96622e-05	0.00285853	0.997102
17.1997	0.96	1.095	13.5134	7.30942	515.983	490.238	920.028	271.359	670.107	585.676	1118.69	417.311	0	29.1971	6.67527	2.74549	3	1	0	0	0	0	0	0	0	0	0	0	1	1	1	1	1	1	1	1	1	3	0.00020969	0.00210453	0.997686	3	5.05882e-05	0.00673226	0.993217	3	3.94153e-05	0.00286905	0.997092
10.7131	0.84	1.215	5.02973	7.82779	621.142	599.907	894.631	380.032	966.018	613.303	1334.25	449.445	0	29.1971	6.44263	13.9851	3	1	0	0	0	0	0	0	0	0	0	0	1	1	1	1	1	1	1	1	1	3	0.000193226	0.00176346	0.998043	3	4.49384e-05	0.00627394	0.993681	3	3.96422e-05	0.00303767	0.996923
16.9904	0.905	1.145	12.4056	7.68142	491.474	530.503	866.192	301.861	690.673	587.825	1130.9	397.541	0	29.2683	6.70866	3.46934	3	1	0	0	0	0	0	0	0	0	0	0	1	1	1	1	1	1	1	1	1	3	0.00020569	0.00202518	0.997769	3	5.00133e-05	0.00671719	0.993233	3	3.92369e-05	0.00286316	0.997098
10.6713	0.825	1.22	5.28038	7.78659	543.007	558.94	801.024	333.699	888.664	574.319	1256.09	412.426	0	29.3399	6.38245	11.8256	3	1	0	0	0	0	0	0	0	0	0	0	1	1	1	1	1	1	1	1	1	3	0.00019346	0.00171056	0.998096	3	4.62881e-05	0.006024	0.99393	3	3.92224e-05	0.0029278	0.997033
16.9486	0.95	1.09	12.4693	7.26655	493.807	483.64	874.587	261.242	700.496	557.129	1160.82	363.344	0	29.4118	6.66656	2.84998	3	1	0	0	0	0	0	0	0	0	0	0	1	1	1	1	1	1	1	1	1	3	0.000216415	0.0020793	0.997704	3	5.30973e-05	0.00679857	0.993148	3	4.15771e-05	0.00299563	0.996963
17.0741	0.925	1.105	13.3537	7.35791	488.829	486.538	879.292	261.804	663.967	557.129	1111.97	371.672	0	29.5567	6.65874	2.60428	3	1	0	0	0	0	0	0	0	0	0	0	1	1	1	1	1	1	1	1	1	3	0.000217757	0.00212419	0.997658	3	5.36054e-05	0.00694232	0.993004	3	4.05928e-05	0.00289878	0.997061
16.4882	0.945	1.085	12.3704	7.28498	485.554	502.46	863.881	285.588	664.581	597.648	1094.26	426.241	0	29.5567	6.71427	3.32869	3	1	0	0	0	0	0	0	0	0	0	0	1	1	1	1	1	1	1	1	1	3	0.000205405	0.0020091	0.997785	3	5.05246e-05	0.00670319	0.993246	3	3.87305e-05	0.00280964	0.997152
17.0323	0.91539	1.11	12.3152	7.48549	472.361	515.76	846.539	292.279	669.8	592.122	1112.58	411.364	0	29.5567	6.74368	3.3776	3	1	0	0	0	0	0	0	0	0	0	0	1	1	1	1	1	1	1	1	1	3	0.000206656	0.00202915	0.997764	3	5.07671e-05	0.00678061	0.993169	3	3.90502e-05	0.00283809	0.997123
17.116	0.92	1.075	12.672	7.28214	468.848	490.362	846.404	272.714	652.303	574.012	1094.26	394.487	0	30.0752	6.77408	2.89028	3	1	0	0	0	0	0	0	0	0	0	0	1	1	1	1	1	1	1	1	1	3	0.00021253	0.00206867	0.997719	3	5.32269e-05	0.0069641	0.992983	3	3.95697e-05	0.00283519	0.997125
17.0741	0.875	1.11	11.8783	7.54444	501.089	526.992	868.544	305.651	726.281	612.996	1188.91	431.737	0	30.2267	6.79679	3.68195	3	1	0	0	0	0	0	0	0	0	0	0	1	1	1	1	1	1	1	1	1	3	0.000203641	0.00202059	0.997776	3	4.87839e-05	0.0066755	0.993276	3	3.96771e-05	0.00295927	0.997001
16.9067	0.86	1.12	11.3488	7.76181	493.094	544.938	847.538	320.813	686.069	656.892	1139.45	474.482	0	30.303	6.93019	4.37058	3	1	0	0	0	0	0	0	0	0	0	0	1	1	1	1	1	1	1	1	1	3	0.000201011	0.00201574	0.997783	3	4.80658e-05	0.0066349	0.993317	3	3.90365e-05	0.00292064	0.99704
11.9686	0.59	1.39	5.7654	8.59442	222.162	514.886	401.256	253.286	520.616	549.762	845.732	366.398	1	30.303	6.18304	6.04703	3	1	0	0	0	0	0	0	0	0	0	0	1	1	1	1	1	1	1	1	1	3	0.000286005	0.0028703	0.996844	3	6.97068e-05	0.0084462	0.991484	3	3.86542e-05	0.00260987	0.997351
27.7874	0.855	1.12	15.9628	7.81756	390.912	392.283	791.937	171.411	816.835	696.797	1419.74	515.114	0	30.3797	6.97996	0.588544	3	1	0	0	0	0	0	0	0	0	0	0	1	1	1	1	1	1	1	1	1	3	0.000682816	0.0168029	0.982514	3	0.000382346	0.40637	0.593247	3	0.000103655	0.0101993	0.989697
16.9067	0.88	1.095	12.8921	7.25199	448.804	468.924	825.966	245.643	632.964	562.654	1085.1	382.274	0	30.3797	6.62282	2.43845	3	1	0	0	0	0	0	0	0	0	0	0	1	1	1	1	1	1	1	1	1	3	0.000223021	0.00214611	0.997631	3	5.63218e-05	0.00723055	0.992713	3	4.0438e-05	0.0028551	0.997104
13.8518	0.88	1.09	9.41065	7.47481	469.155	478.319	794.209	262.061	697.733	603.173	1095.49	421.966	0	30.4569	6.85762	2.85431	3	1	0	0	0	0	0	0	0	0	0	0	1	1	1	1	1	1	1	1	1	3	0.000202467	0.00185589	0.997942	3	5.07621e-05	0.00645705	0.993492	3	3.87142e-05	0.00278396	0.997177
17.0741	0.91	1.055	11.8243	7.17329	508.518	501.24	877.902	292.045	737.331	619.749	1193.8	436.622	0	30.5344	6.79933	3.4518	3	1	0	0	0	0	0	0	0	0	0	0	1	1	1	1	1	1	1	1	1	3	0.000204197	0.00201335	0.997782	3	4.90289e-05	0.00664809	0.993303	3	3.99206e-05	0.00298179	0.996978
17.1578	0.86	1.095	11.8716	7.27909	436.912	465.588	792.711	241.811	650.154	565.417	1107.7	349.91	0	30.6905	6.64757	2.67842	3	1	0	0	0	0	0	0	0	0	0	0	1	1	1	1	1	1	1	1	1	3	0.000229789	0.00216405	0.997606	3	5.85134e-05	0.00730509	0.992636	3	4.22644e-05	0.00297088	0.996987
17.116	0.84	1.09	11.9427	7.26537	465.513	494.129	822.375	272.494	682.078	595.192	1137.01	416.19	0	31.0881	6.66548	3.24288	3	1	0	0	0	0	0	0	0	0	0	0	1	1	1	1	1	1	1	1	1	3	0.000209287	0.00202927	0.997761	3	5.20084e-05	0.00688713	0.993061	3	3.95459e-05	0.00287796	0.997082
10.6294	0.775	1.155	4.54776	7.39404	576.782	549.203	827.374	338.154	977.069	593.35	1345.85	431.737	0	31.0881	6.40177	12.7131	3	1	0	0	0	0	0	0	0	0	0	0	1	1	1	1	1	1	1	1	1	3	0.000193379	0.00171675	0.99809	3	4.48369e-05	0.00586247	0.994093	3	4.00885e-05	0.00305354	0.996906
16.6975	0.855	1.06	10.7876	7.00064	432.33	465.709	765.618	252.763	684.227	557.743	1122.35	374.947	0	31.3316	6.60438	3.1734	3	1	0	0	0	0	0	0	0	0	0	0	1	1	1	1	1	1	1	1	1	3	0.000218853	0.00203943	0.997742	3	5.78171e-05	0.00717175	0.99277	3	4.14439e-05	0.00293884	0.99702
16.9904	0.86	1.01	11.2955	6.79688	389.051	436.372	729.999	229.162	636.955	553.445	1076.56	368.84	0	32.0856	6.72958	2.48549	3	1	0	0	0	0	0	0	0	0	0	0	1	1	1	1	1	1	1	1	1	3	0.000239609	0.00223492	0.997525	3	6.48713e-05	0.00780546	0.99213	3	4.36033e-05	0.00301926	0.996937
16.7393	0.8504	1.01	10.7353	6.85902	482.451	458.396	824.987	253.011	704.793	585.983	1155.94	413.647	0	32.1716	6.79111	3.36244	3	1	0	0	0	0	0	0	0	0	0	0	1	1	1	1	1	1	1	1	1	3	0.000211216	0.00199327	0.997796	3	5.37239e-05	0.00682907	0.993117	3	4.04969e-05	0.00294012	0.997019
17.0323	0.825	1.03	11.3627	7.0138	429.288	478.294	769.833	269.357	673.79	605.015	1121.74	421.134	0	32.345	6.80951	3.38518	3	1	0	0	0	0	0	0	0	0	0	0	1	1	1	1	1	1	1	1	1	3	0.000210295	0.0020182	0.997772	3	5.39899e-05	0.00707927	0.992867	3	3.96017e-05	0.0028691	0.997091
17.2415	0.78	1.075	10.2786	7.37512	417.565	518.605	733.896	302.083	713.388	613.61	1159.6	437.232	0	32.345	6.86058	4.33414	3	1	0	0	0	0	0	0	0	0	0	0	1	1	1	1	1	1	1	1	1	3	0.000204956	0.00198142	0.997814	3	5.13987e-05	0.00693541	0.993013	3	3.95066e-05	0.00292004	0.99704
15.9861	0.825	1.025	10.1948	6.91501	444.924	467.909	770.798	262.932	708.477	590.895	1146.78	415.86	0	32.4324	6.74635	3.73213	3	1	0	0	0	0	0	0	0	0	0	0	1	1	1	1	1	1	1	1	1	3	0.000208201	0.0019482	0.997844	3	5.39679e-05	0.00687869	0.993067	3	3.9996e-05	0.00289593	0.997064
16.6138	0.82	1.015	10.6175	6.80159	426.58	453.605	755.833	247.804	686.069	578.309	1133.35	392.655	0	32.6975	6.70107	3.13771	3	1	0	0	0	0	0	0	0	0	0	0	1	1	1	1	1	1	1	1	1	3	0.000217278	0.00202667	0.997756	3	5.79119e-05	0.00719062	0.992751	3	4.12007e-05	0.00293925	0.99702
16.5301	0.92	0.88	11.6528	5.68206	502.738	336.836	872.149	158.404	729.35	501.569	1200.52	315.944	0	33.3333	6.45689	2.57336	3	1	0	0	0	0	0	0	0	0	0	0	1	1	1	1	1	1	1	1	1	3	0.000423908	0.00396006	0.995616	3	6.67193e-05	0.00502939	0.994904	3	0.000116861	0.00727164	0.992612
30.0473	0.77	1.02	16.2343	7.78075	439.047	468.513	835.969	260.934	908.002	779.063	1525.99	591.514	0	33.5196	7.62819	0.875011	3	1	0	0	0	0	0	0	0	0	0	0	1	1	1	1	1	1	1	1	1	3	0.000445134	0.0225369	0.977018	2	0.000398582	0.550303	0.449298	3	0.00015149	0.0166472	0.983201
25.402	0.665	1.045	11.1275	7.37612	314.561	320.019	611.772	112.53	802.714	563.575	1369.05	348.689	0	35.0877	7.05849	1.34136	3	1	0	0	0	0	0	0	0	0	0	0	1	1	1	1	1	1	1	1	1	2	0.0146599	0.622206	0.363134	3	0.000439202	0.148289	0.851272	3	0.00294269	0.331766	0.665291
13.8936	0.79	0.885	8.63043	5.95763	262.366	271.005	537.304	90.898	500.356	512.926	880.539	312.891	0	35.8209	6.73179	1.49342	3	1	0	0	0	0	0	0	0	0	0	0	1	1	1	1	1	1	1	1	1	3	0.0029339	0.0293775	0.967689	3	0.000104895	0.00656204	0.993333	3	0.000328126	0.0119235	0.987748
19.6269	0.73	0.81	10.5098	5.71995	280.375	282.882	576.996	116.337	616.081	581.686	1096.71	368.84	0	38.961	7.06167	1.00285	3	1	0	0	0	0	0	0	0	0	0	0	1	1	1	1	1	1	1	1	1	3	0.00200195	0.0280321	0.969966	3	0.000100098	0.0102065	0.989693	3	0.000193143	0.009804	0.990003
19.7943	2.09	4.285	35.3491	45.4126	1471.8	1440.27	2513.94	284.296	964.176	579.844	1502.17	323.653	1	9.41176	10.5981	0.352953	2	1	0	0	0	0	0	0	0	0	0	0	1	1	1	1	1	1	1	1	1	2	0.000104787	0.998656	0.00123882	2	0.000319439	0.998285	0.00139547	2	0.00141696	0.991882	0.00670143
13.0566	2.55	3.65	29.0099	20.6403	1007.78	601.674	1887.47	-59.5053	490.227	342.562	854.281	126.414	1	9.67742	5.65487	1.21351	2	1	0	0	0	0	0	0	0	0	0	0	1	1	1	1	1	1	1	1	1	2	0.0223048	0.974093	0.00360244	2	0.0026543	0.995521	0.00182444	2	0.0127236	0.970292	0.0169846
9.95982	2.275	3.905	19.2322	23.5932	777.589	707.322	1438.13	-14.5954	474.878	328.749	773.065	131.91	1	9.70874	6.0418	1.94987	2	1	0	0	0	0	0	0	0	0	0	0	1	1	1	1	1	1	1	1	1	2	0.00322111	0.982704	0.014075	2	0.0026651	0.995499	0.00183554	2	0.00608521	0.905173	0.0887419
9.87613	2.25	3.68	19.0323	22.1054	756.663	575.223	1409.62	-97.8343	477.334	276.258	773.676	86.1118	1	10.118	6.00691	1.93609	2	1	0	0	0	0	0	0	0	0	0	0	1	1	1	1	1	1	1	1	1	1	0.679163	0.319969	0.000867977	2	0.00418622	0.994316	0.00149816	2	0.0900721	0.897968	0.01196
19.9617	2.025	3.865	34.163	40.646	1562.47	1172.63	2601.94	120.745	1040.92	434.037	1578.51	156.947	1	10.1868	10.5164	0.253158	2	1	0	0	0	0	0	0	0	0	0	0	1	1	1	1	1	1	1	1	1	2	0.000108916	0.998894	0.000996643	2	0.000370269	0.998582	0.0010477	2	0.00116495	0.998153	0.000682332
20.0035	1.72	4.005	28.8061	42.5992	1340.29	1405.93	2219.14	309.543	1041.84	474.863	1603.54	196.128	1	10.4803	10.6365	0.450917	2	1	0	0	0	0	0	0	0	0	0	0	1	1	1	1	1	1	1	1	1	2	0.000104351	0.998706	0.00118972	2	0.000294227	0.997947	0.00175833	2	0.00120486	0.995881	0.00291445
9.79243	1.81	3.59	15.1156	21.5599	635.061	551.671	1159.08	-106.809	489.306	286.695	787.11	94.1512	1	11.1111	6.00553	1.99738	2	1	0	0	0	0	0	0	0	0	0	0	1	1	1	1	1	1	1	1	1	1	0.925504	0.0743092	0.000186829	2	0.00479326	0.993545	0.00166205	2	0.141844	0.847576	0.0105805
20.1709	1.84039	3.385	31.081	36.7775	1334.72	1455.81	2266.54	530.257	996.407	558.971	1551.64	292.51	1	11.4723	10.8649	0.815667	2	1	0	0	0	0	0	0	0	0	0	0	1	1	1	1	1	1	1	1	1	2	0.000515538	0.95427	0.0452149	2	0.000373161	0.66593	0.333697	2	0.00154532	0.988381	0.0100736
9.1647	1.78	3.45	13.744	20.6085	675.568	537.71	1175.26	-85.4082	551.005	267.356	857.945	74.5196	1	11.4723	5.97347	2.82846	2	1	0	0	0	0	0	0	0	0	0	0	1	1	1	1	1	1	1	1	1	1	0.917243	0.0824847	0.000272203	2	0.00658446	0.990712	0.00270345	2	0.275483	0.715969	0.00854783
19.4595	1.94039	3.155	33.0253	32.2212	768.062	727.6	1599.11	-124.31	545.787	427.591	999.004	143.512	0	11.7647	10.2127	0.321576	2	1	0	0	0	0	0	0	0	0	0	0	1	1	1	1	1	1	1	1	1	2	0.00399949	0.995084	0.000916314	2	0.0302322	0.969545	0.000222832	2	0.00711563	0.99229	0.000594246
16.9486	1.655	3.4	24.9348	35.2595	749.211	849.862	1429.2	-57.3847	640.331	516.61	1085.72	246.111	1	11.8694	10.3704	0.381238	2	1	0	0	0	0	0	0	0	0	0	0	1	1	1	1	1	1	1	1	1	2	0.000273338	0.998883	0.000843327	2	0.00229381	0.997513	0.00019361	2	0.00157101	0.997748	0.000680721
16.8649	1.67539	3.33	24.424	34.2309	830.821	719.837	1530.82	-168.364	706.635	459.822	1160.21	185.647	1	11.976	10.2795	0.432723	2	1	0	0	0	0	0	0	0	0	0	0	1	1	1	1	1	1	1	1	1	2	0.0077067	0.991865	0.000427886	2	0.0162793	0.983493	0.000227555	2	0.0203167	0.9792	0.000483041
16.6556	2.02539	2.965	28.9792	30.9134	1000.59	797.115	1843.66	-1.9614	709.705	490.211	1168.15	217.4	1	12.012	10.4261	0.467839	2	1	0	0	0	0	0	0	0	0	0	0	1	1	1	1	1	1	1	1	1	2	0.000218702	0.998885	0.00089582	2	0.00131901	0.998459	0.000221801	2	0.00148269	0.99782	0.000697351
16.8649	1.53039	3.395	22.7845	34.887	797.532	692.402	1451.26	-211.337	717.686	486.22	1176.09	215.568	1	12.1704	10.276	0.451785	2	1	0	0	0	0	0	0	0	0	0	0	1	1	1	1	1	1	1	1	1	2	0.0182626	0.981328	0.000409815	2	0.0207516	0.979018	0.000230094	2	0.0231847	0.976343	0.000471852
19.1666	1.645	3.27	26.9943	34.5184	1127.1	1065.49	1920.93	171.554	874.236	458.287	1402.64	181.762	1	12.2075	10.5561	0.250759	2	1	0	0	0	0	0	0	0	0	0	0	1	1	1	1	1	1	1	1	1	2	0.000108714	0.998839	0.00105191	2	0.000381172	0.998607	0.00101183	2	0.00111088	0.997908	0.000980985
19.9199	1.88538	3.025	32.7852	31.0086	841.609	733.098	1672.56	-84.5555	609.942	465.961	1081.44	191.532	0	12.2075	10.2508	0.346536	2	1	0	0	0	0	0	0	0	0	0	0	1	1	1	1	1	1	1	1	1	2	0.000418448	0.998461	0.00112009	2	0.00809185	0.991685	0.000222682	2	0.00230888	0.997042	0.000649129
16.3627	1.5	3.38	21.8545	34.6682	839.639	720.976	1480.46	-179.706	807.626	491.439	1281.12	211.915	1	12.2951	10.2569	0.456699	2	1	0	0	0	0	0	0	0	0	0	0	1	1	1	1	1	1	1	1	1	2	0.00448701	0.995036	0.000477231	2	0.0133818	0.986391	0.000227636	2	0.016298	0.983227	0.00047511
17.1997	1.63	3.165	24.7255	32.7561	967.938	817.806	1699.01	-27.7284	785.217	534.107	1267.69	259.535	1	12.513	10.3495	0.311784	2	1	0	0	0	0	0	0	0	0	0	0	1	1	1	1	1	1	1	1	1	2	0.00020537	0.998893	0.000901871	2	0.00119663	0.99857	0.000233764	2	0.00135529	0.997947	0.000697962
19.3758	1.825	2.905	31.0805	29.7452	730.37	697.591	1516.45	-87.3722	565.739	452.455	1022.21	167.938	0	12.685	10.2393	0.32014	2	1	0	0	0	0	0	0	0	0	0	0	1	1	1	1	1	1	1	1	1	2	0.00105581	0.997905	0.00103929	2	0.0153955	0.984379	0.000225143	2	0.00381178	0.995532	0.000656501
18.8318	1.9	2.74	32.3665	28.6754	1218.35	791.426	2136.66	48.6032	862.265	424.214	1383.1	145.955	1	12.931	10.4655	0.123143	2	1	0	0	0	0	0	0	0	0	0	0	1	1	1	1	1	1	1	1	1	2	0.000215725	0.999101	0.000683734	2	0.00128721	0.998441	0.000271306	2	0.00223679	0.997211	0.000552246
27.3689	1.3354	3.07	23.1564	18.0905	577.16	566.865	1164.59	17.3644	822.974	655.357	1472.25	416.19	1	13.6054	5.89267	1.20051	2	1	0	0	0	0	0	0	0	0	0	0	1	1	1	1	1	1	1	1	1	2	0.000389721	0.998499	0.00111152	2	0.000407145	0.998695	0.000898316	2	0.00125211	0.997755	0.000992624
17.8274	1.72	2.61	25.8945	26.5733	959.932	693.985	1716.38	-11.9168	733.648	427.284	1207.84	146.566	0	13.8568	10.1813	0.548447	2	1	0	0	0	0	0	0	0	0	0	0	1	1	1	1	1	1	1	1	1	2	0.000293915	0.998054	0.0016517	2	0.00247233	0.997308	0.000219255	2	0.00277396	0.996431	0.000795405
18.204	1.545	2.735	24.9682	29.1235	886.248	969.461	1585.8	226.555	781.227	547.92	1259.75	281.518	1	14.0187	10.6485	0.300163	2	1	0	0	0	0	0	0	0	0	0	0	1	1	1	1	1	1	1	1	1	2	0.000121593	0.998331	0.00154701	2	0.000318134	0.998222	0.00146004	2	0.00131856	0.994212	0.00446993
17.0323	1.55	2.595	23.4167	26.0945	917.299	807.639	1612.18	79.646	759.126	487.141	1241.43	195.417	1	14.4753	10.0557	1.04227	2	1	0	0	0	0	0	0	0	0	0	0	1	1	1	1	1	1	1	1	1	2	0.000166481	0.998786	0.00104708	2	0.000664425	0.998849	0.000486708	2	0.00129567	0.997737	0.000967579
17.8274	1.265	2.635	19.186	27.1461	690.754	724.347	1248.1	5.3682	760.66	456.752	1240.21	174.655	0	15.3846	10.3021	0.41676	2	1	0	0	0	0	0	0	0	0	0	0	1	1	1	1	1	1	1	1	1	2	0.000258055	0.998231	0.0015109	2	0.00248734	0.997299	0.000214043	2	0.00217143	0.997034	0.000795073
29.7962	1.10039	2.695	24.9735	28.1396	639.596	623.194	1239.86	-115.59	888.971	773.23	1562.02	469.597	0	15.7895	10.4414	0.349421	2	1	0	0	0	0	0	0	0	0	0	0	1	1	1	1	1	1	1	1	1	2	0.000144033	0.999185	0.000671397	2	0.00140761	0.998256	0.000335902	2	0.00114473	0.998145	0.000710083
29.7125	1.41	2.39	34.7486	24.3411	683.318	623.428	1447.17	-29.9524	782.762	643.385	1451.49	361.912	0	15.7895	10.1846	0.655044	2	1	0	0	0	0	0	0	0	0	0	0	1	1	1	1	1	1	1	1	1	2	0.000194619	0.999199	0.000606613	2	0.00161719	0.998074	0.000308362	2	0.00127675	0.998124	0.000599348
31.3864	1.96	1.75	48.0797	11.0272	890.465	463.267	1886.31	127.095	643.708	423.293	1231.05	232.156	0	16.1725	6.30127	0.169954	2	1	0	0	0	0	0	0	0	0	0	0	1	1	1	1	1	1	1	1	1	2	0.00208999	0.993344	0.00456563	2	0.000471895	0.998024	0.00150437	2	0.00237988	0.995327	0.00229341
30.131	1.04	2.66	25.2032	27.6811	667.805	604.932	1263.29	-123.147	910.765	749.901	1584.61	465.933	0	16.2162	10.4064	0.370058	2	1	0	0	0	0	0	0	0	0	0	0	1	1	1	1	1	1	1	1	1	2	0.000166336	0.99919	0.000643914	2	0.00155535	0.99813	0.000314935	2	0.00119319	0.998158	0.000649085
29.5032	0.92	2.745	21.9403	28.6627	659.095	690.498	1197.71	-59.9225	977.069	741.92	1681.7	451.156	0	16.3711	10.4418	0.355429	2	1	0	0	0	0	0	0	0	0	0	0	1	1	1	1	1	1	1	1	1	2	0.000105889	0.999125	0.000769503	2	0.00103715	0.998526	0.000436403	2	0.00112355	0.998111	0.00076546
29.838	1.45	2.095	33.946	22.0289	659.564	756.104	1420.1	177.096	756.056	653.208	1395.31	385.328	0	16.9252	10.515	0.640094	2	1	0	0	0	0	0	0	0	0	0	0	1	1	1	1	1	1	1	1	1	2	0.000118807	0.998337	0.00154371	2	0.000600842	0.998712	0.00068756	2	0.00117997	0.996475	0.00234495
30.2565	1.07	2.34	25.9091	24.7992	671.634	651.948	1279.53	9.32798	921.509	776.607	1597.44	479.978	0	17.5953	10.5979	0.313682	2	1	0	0	0	0	0	0	0	0	0	0	1	1	1	1	1	1	1	1	1	2	9.9303e-05	0.999063	0.00083736	2	0.000815031	0.998629	0.000556325	2	0.00111298	0.997428	0.00145945
26.3227	1.07	2.28	22.9212	23.9739	627.899	617.518	1196.71	-7.38838	837.708	680.835	1482.02	388.381	0	17.9104	10.5149	0.250548	2	1	0	0	0	0	0	0	0	0	0	0	1	1	1	1	1	1	1	1	1	2	0.00011763	0.999043	0.000839247	2	0.00113387	0.998477	0.000388682	2	0.00112778	0.997938	0.000934564
27.5363	1.06039	2.275	23.3993	23.9607	625.588	609.735	1193.81	-14.1342	867.483	698.331	1527.21	395.719	0	17.9641	10.5322	0.269651	2	1	0	0	0	0	0	0	0	0	0	0	1	1	1	1	1	1	1	1	1	2	0.000117159	0.999108	0.000775306	2	0.00113869	0.998463	0.000398376	2	0.00113287	0.998026	0.000841261
29.7543	0.965	2.31	23.4086	24.3851	655.632	596.2	1214.04	-40.5272	937.164	744.376	1617.59	441.286	0	18.3206	10.5563	0.370003	2	1	0	0	0	0	0	0	0	0	0	0	1	1	1	1	1	1	1	1	1	2	0.000115399	0.999157	0.000727696	2	0.00101748	0.998534	0.000448322	2	0.00112347	0.998059	0.000817127
29.2521	1.22539	2.035	31.1067	20.8609	691.103	593.434	1377.76	46.7099	751.758	547.306	1408.75	257.713	0	18.3767	10.251	0.0271609	2	1	0	0	0	0	0	0	0	0	0	0	1	1	1	1	1	1	1	1	1	2	0.000212691	0.999239	0.000548491	2	0.00210615	0.997601	0.000293177	2	0.00157695	0.997844	0.000579169
25.695	1.055	2.2	22.596	23.2206	626.431	605.786	1185.92	0.28675	827.885	692.499	1457.6	393.877	0	18.4332	10.5548	0.227959	2	1	0	0	0	0	0	0	0	0	0	0	1	1	1	1	1	1	1	1	1	2	0.000117892	0.998975	0.000907201	2	0.000996028	0.99858	0.000423944	2	0.00112441	0.997722	0.00115373
29.7125	1.33	1.845	30.99	19.2484	639.054	600.152	1338.5	100.114	792.278	598.569	1482.02	331.98	0	18.8976	10.4328	0.0377384	2	1	0	0	0	0	0	0	0	0	0	0	1	1	1	1	1	1	1	1	1	2	0.000118825	0.999114	0.000767082	2	0.000969385	0.998552	0.000478601	2	0.00117853	0.998061	0.000760562
29.0847	1.275	1.895	27.6437	19.5339	607.088	567.657	1251.85	54.3669	824.816	562.961	1507.67	258.314	0	18.9274	10.3081	0.0188969	2	1	0	0	0	0	0	0	0	0	0	0	1	1	1	1	1	1	1	1	1	2	0.000194971	0.999261	0.000543994	2	0.00190411	0.997775	0.000320819	2	0.00180281	0.99764	0.000557684
29.7125	1.055	2.08	25.7505	22.2112	668.364	616.757	1271.01	44.9311	896.952	727.8	1598.66	434.179	0	19.1388	10.6784	0.352442	2	1	0	0	0	0	0	0	0	0	0	0	1	1	1	1	1	1	1	1	1	2	0.000102811	0.999032	0.000864851	2	0.000841671	0.998611	0.000546969	2	0.00111441	0.997588	0.001298
23.4352	1.04	2.09	20.3063	21.9241	611.234	590.933	1134.18	15.0254	796.575	628.651	1377.6	347.468	0	19.1693	10.49	0.208924	2	1	0	0	0	0	0	0	0	0	0	0	1	1	1	1	1	1	1	1	1	2	0.000139922	0.998778	0.00108253	2	0.00105704	0.998579	0.000364028	2	0.00117922	0.997627	0.00119427
29.7125	1.335	1.795	30.3433	18.9688	628.29	659.855	1322.54	161.688	788.594	676.844	1453.32	414.868	0	19.1693	10.5676	0.578887	2	1	0	0	0	0	0	0	0	0	0	0	1	1	1	1	1	1	1	1	1	2	0.000125263	0.998219	0.00165601	2	0.000652954	0.998681	0.000666186	2	0.00123087	0.995867	0.00290166
30.1728	1.08	2.04	26.4858	21.7279	680.234	618.977	1297.5	58.5923	915.062	709.075	1621.25	412.817	0	19.2308	10.6509	0.333025	2	1	0	0	0	0	0	0	0	0	0	0	1	1	1	1	1	1	1	1	1	2	0.000103033	0.999046	0.000850944	2	0.000846023	0.998606	0.000548109	2	0.00110803	0.997802	0.00109041
29.838	1.045	2.07	24.4266	22.3737	648.679	641.95	1231.3	70.0443	915.983	763.714	1601.1	472.139	0	19.2616	10.8085	0.330656	2	1	0	0	0	0	0	0	0	0	0	0	1	1	1	1	1	1	1	1	1	2	0.000100766	0.998921	0.000977879	2	0.000760788	0.998644	0.00059556	2	0.00118881	0.996453	0.00235808
29.7125	1.2	1.88	27.8482	19.6983	595.535	620.121	1223.9	107.471	814.379	597.341	1491.79	314.112	0	19.4805	10.4778	0.0200068	2	1	0	0	0	0	0	0	0	0	0	0	1	1	1	1	1	1	1	1	1	2	0.000114879	0.999118	0.000766814	2	0.000985037	0.998544	0.000471255	2	0.00118927	0.99806	0.000750619
29.9636	1.545	1.535	34.6487	16.4148	612.419	585.767	1388.84	156.611	726.588	659.347	1344.63	394.487	0	19.4805	10.6937	0.529313	2	1	0	0	0	0	0	0	0	0	0	0	1	1	1	1	1	1	1	1	1	2	0.000132425	0.998336	0.00153157	2	0.000770522	0.998636	0.000593111	2	0.00118303	0.996704	0.00211339
29.7962	1.285	1.745	28.8835	18.2104	617.424	576.01	1277.24	101.573	831.569	585.983	1512.56	293.12	0	19.802	10.4358	0.0220955	2	1	0	0	0	0	0	0	0	0	0	0	1	1	1	1	1	1	1	1	1	2	0.00012818	0.999205	0.000666561	2	0.00106431	0.998481	0.000454644	2	0.00130909	0.998034	0.000656424
29.5869	1.30541	1.7	29.6959	17.9112	585.758	594.898	1260.77	123.212	764.651	659.654	1408.14	376.779	0	19.9336	10.536	0.559281	2	1	0	0	0	0	0	0	0	0	0	0	1	1	1	1	1	1	1	1	1	2	0.000120177	0.998768	0.00111193	2	0.000822998	0.998619	0.000557859	2	0.00114273	0.997336	0.00152151
29.6288	1.035	1.97	23.835	21.1617	624.655	631.561	1195.34	86.8362	899.407	741.613	1580.34	439.675	0	19.9667	10.742	0.319407	2	1	0	0	0	0	0	0	0	0	0	0	1	1	1	1	1	1	1	1	1	2	0.000104588	0.998865	0.0010305	2	0.000771744	0.998634	0.000593964	2	0.00117619	0.996671	0.0021525
28.8755	1.13	1.87	28.5028	19.4944	676.28	610.001	1316.15	99.7879	799.952	586.597	1450.88	295.563	0	20	10.4248	0	2	1	0	0	0	0	0	0	0	0	0	0	1	1	1	1	1	1	1	1	1	2	0.000119934	0.999104	0.000776376	2	0.00102448	0.998518	0.000457982	2	0.00120444	0.998018	0.000777292
29.838	1.255	1.735	32.3389	18.3112	659.007	613.333	1361.67	131.9	787.366	654.743	1432.56	387.16	0	20.0669	10.554	0.62261	2	1	0	0	0	0	0	0	0	0	0	0	1	1	1	1	1	1	1	1	1	2	0.000115032	0.998764	0.00112065	2	0.000800099	0.998621	0.000578521	2	0.00114398	0.997246	0.00160989
26.7412	1.01	1.975	22.7416	21.0977	622.463	592.237	1170.52	45.264	848.145	688.816	1482.02	383.496	0	20.1005	10.6824	0.236172	2	1	0	0	0	0	0	0	0	0	0	0	1	1	1	1	1	1	1	1	1	2	0.000114121	0.998939	0.000946382	2	0.00089916	0.998601	0.000499667	2	0.00113441	0.99753	0.00133568
26.9086	1.075	1.89	24.7583	19.5223	633.416	586.858	1213.54	75.3035	793.505	569.714	1423.4	271.526	0	20.2361	10.3293	0.0047829	2	1	0	0	0	0	0	0	0	0	0	0	1	1	1	1	1	1	1	1	1	2	0.000138438	0.999123	0.000738102	2	0.00136828	0.99827	0.000361255	2	0.00133274	0.997924	0.000743013
19.3758	1.25	1.705	19.4568	17.7762	629.068	614.718	1158.98	155.724	670.413	696.797	1154.72	426.852	1	20.3046	10.4259	0.410146	2	1	0	0	0	0	0	0	0	0	0	0	1	1	1	1	1	1	1	1	1	2	0.000185325	0.996522	0.00329306	2	0.000285823	0.997582	0.0021318	2	0.00171534	0.981822	0.0164632
29.3358	1.58	1.365	23.5725	14.9975	622.638	634.442	1283.07	255.609	992.724	697.411	1649.34	426.241	1	20.3735	10.9872	1.0732	2	1	0	0	0	0	0	0	0	0	0	0	1	1	1	1	1	1	1	1	1	2	0.000114068	0.998626	0.00126003	2	0.000522297	0.99853	0.000947328	2	0.00125405	0.995739	0.0030073
26.7831	1.125	1.815	22.5341	18.805	565.847	563.201	1118.75	70.2398	845.075	562.04	1486.3	269.315	0	20.4082	10.3609	0.0084764	2	1	0	0	0	0	0	0	0	0	0	0	1	1	1	1	1	1	1	1	1	2	0.000150442	0.999167	0.000682373	2	0.00155378	0.998102	0.000344243	2	0.0015689	0.997779	0.000651638
26.8668	1.08	1.86	24.5156	19.099	626.536	552.823	1205.32	50.2477	799.952	530.423	1425.84	238.773	0	20.4082	10.2683	0.009814	2	1	0	0	0	0	0	0	0	0	0	0	1	1	1	1	1	1	1	1	1	2	0.000223695	0.999209	0.000567029	2	0.00280227	0.996908	0.000289811	2	0.00211644	0.997287	0.000596248
28.4989	1.12539	1.81	27.4755	18.8646	612.028	585.881	1225.44	91.8011	765.572	560.812	1411.19	271.526	0	20.4082	10.4224	0.0136759	2	1	0	0	0	0	0	0	0	0	0	0	1	1	1	1	1	1	1	1	1	2	0.00013926	0.999211	0.000649241	2	0.00134875	0.99828	0.000371378	2	0.00135386	0.997955	0.000691416
28.6244	1.1	1.825	26.7617	19.0871	630.825	628.627	1235.7	130.454	786.138	567.872	1437.45	273.58	0	20.5128	10.4587	0	2	1	0	0	0	0	0	0	0	0	0	0	1	1	1	1	1	1	1	1	1	2	0.000119753	0.999006	0.000874217	2	0.00100192	0.998525	0.000472926	2	0.00120954	0.997957	0.000833058
25.151	1.1	1.81	22.9764	18.4762	611.365	545.006	1170.83	61.3645	785.217	551.603	1378.21	279.176	0	20.6186	10.2078	0	2	1	0	0	0	0	0	0	0	0	0	0	1	1	1	1	1	1	1	1	1	2	0.000167051	0.99902	0.000813217	2	0.00160486	0.998067	0.000328103	2	0.00144219	0.997732	0.000825758
29.7125	1.25	1.655	28.5494	17.3943	586.75	565.916	1233.94	112.435	784.91	579.537	1461.26	311.218	0	20.654	10.5102	0.0240508	2	1	0	0	0	0	0	0	0	0	0	0	1	1	1	1	1	1	1	1	1	2	0.000128578	0.999154	0.000716999	2	0.00104572	0.998494	0.000460251	2	0.00124437	0.998011	0.000744561
22.8911	1.005	1.9	19.3587	20.2259	591.77	600.479	1092.85	70.839	786.752	653.515	1371.5	347.468	0	20.654	10.6452	0.212381	2	1	0	0	0	0	0	0	0	0	0	0	1	1	1	1	1	1	1	1	1	2	0.00014787	0.998133	0.0017189	2	0.000564156	0.998763	0.000672431	2	0.00125883	0.99592	0.00282137
29.7543	1.2554	1.64	30.4675	17.3084	602.711	583.624	1276.54	126.107	769.869	642.771	1392.26	363.344	0	20.6897	10.5539	0.51552	2	1	0	0	0	0	0	0	0	0	0	0	1	1	1	1	1	1	1	1	1	2	0.000120439	0.998857	0.00102296	2	0.000847333	0.998604	0.000549124	2	0.00113961	0.997516	0.00134429
22.9748	1.355	1.535	23.8931	15.9598	638.183	490.98	1244.35	70.1066	717.072	542.702	1240.21	263.199	1	20.7612	10.3973	0.278629	2	1	0	0	0	0	0	0	0	0	0	0	1	1	1	1	1	1	1	1	1	2	0.000409944	0.999147	0.000442955	2	0.00306063	0.996578	0.000361162	2	0.00182325	0.997463	0.000713725
29.5869	0.965	1.925	23.5032	20.9337	636.247	646.273	1189.41	113.982	914.449	759.417	1616.37	483.641	0	20.7612	10.8746	0.322345	2	1	0	0	0	0	0	0	0	0	0	0	1	1	1	1	1	1	1	1	1	2	0.000107015	0.998692	0.00120136	2	0.000686204	0.998662	0.000651361	2	0.00128731	0.994975	0.00373727
29.7962	1.305	1.58	31.5783	16.6236	591.81	542.659	1276.27	110.573	763.423	586.904	1393.48	321.599	0	20.7972	10.5213	0.0064356	2	1	0	0	0	0	0	0	0	0	0	0	1	1	1	1	1	1	1	1	1	2	0.000137615	0.99918	0.000682545	2	0.0010429	0.99849	0.00046711	2	0.00123245	0.997999	0.00076897
27.2016	0.995	1.87	22.5185	20.1159	624.96	593.086	1169.06	75.1439	868.404	719.205	1508.28	421.966	0	20.9424	10.7572	0.251624	2	1	0	0	0	0	0	0	0	0	0	0	1	1	1	1	1	1	1	1	1	2	0.000113055	0.998742	0.00114489	2	0.000729288	0.998662	0.000608724	2	0.00120357	0.996383	0.00241312
25.5694	1.05039	1.79	22.839	18.3436	580.869	541.311	1125.34	60.208	779.999	532.265	1384.32	253.428	0	21.0896	10.2478	0	2	1	0	0	0	0	0	0	0	0	0	0	1	1	1	1	1	1	1	1	1	2	0.000200286	0.999139	0.000660633	2	0.00238433	0.997324	0.000291261	2	0.00184121	0.997465	0.000693835
28.7081	1.09539	1.725	26.7718	17.9936	613.657	569.416	1215.56	96.9038	783.069	562.347	1426.46	273.58	0	21.2389	10.4311	0	2	1	0	0	0	0	0	0	0	0	0	0	1	1	1	1	1	1	1	1	1	2	0.000141087	0.999206	0.000652435	2	0.0012771	0.998327	0.000395546	2	0.0013653	0.997933	0.000701512
21.552	1.28	1.535	22.3597	16.1554	635.636	566.938	1202.29	150.022	703.872	636.325	1202.35	362.734	1	21.3144	10.5247	0.298127	2	1	0	0	0	0	0	0	0	0	0	0	1	1	1	1	1	1	1	1	1	2	0.000136936	0.998759	0.00110418	2	0.000354235	0.998333	0.00131295	2	0.00139033	0.993675	0.00493427
29.7125	1.22	1.575	27.2222	16.5871	583.803	547.808	1210.97	116.764	794.119	583.834	1463.09	313.882	0	21.4669	10.5315	0.0409973	2	1	0	0	0	0	0	0	0	0	0	0	1	1	1	1	1	1	1	1	1	2	0.000131152	0.99912	0.000748809	2	0.00102374	0.998501	0.000475541	2	0.00124118	0.997969	0.000790075
27.4526	1.075	1.71	22.1434	17.8521	542.886	576.173	1080.77	110.519	837.094	572.17	1496.68	291.678	0	21.544	10.4398	0.0132634	2	1	0	0	0	0	0	0	0	0	0	0	1	1	1	1	1	1	1	1	1	2	0.000130387	0.998998	0.000871805	2	0.00109154	0.998465	0.000443519	2	0.00128667	0.997905	0.000808197
21.2172	1.29	1.495	21.5717	15.6932	598.506	540.055	1157.21	131.412	709.091	564.496	1202.35	288.846	1	21.544	10.4971	0.318029	2	1	0	0	0	0	0	0	0	0	0	0	1	1	1	1	1	1	1	1	1	2	0.000171571	0.999197	0.000631188	2	0.000575221	0.998642	0.00078311	2	0.00129929	0.997075	0.00162617
29.6288	1.195	1.54	27.8145	16.4826	568.815	582.489	1197.54	152.1	790.129	653.208	1418.52	384.717	0	21.9378	10.703	0.523016	2	1	0	0	0	0	0	0	0	0	0	0	1	1	1	1	1	1	1	1	1	2	0.000125463	0.998509	0.00136586	2	0.000790782	0.998613	0.000596113	2	0.00118951	0.996714	0.00209679
28.2059	1.39	1.33	27.422	8.55343	406.499	352.829	1011.25	91.3371	587.841	469.338	1125.41	247.933	0	22.0588	6.43115	0.0423667	2	1	0	0	0	0	0	0	0	0	0	0	1	1	1	1	1	1	1	1	1	2	0.00593191	0.98816	0.0059084	2	0.00161066	0.958449	0.0399404	2	0.0137903	0.971415	0.0147952
26.6575	1.015	1.7	23.243	17.6026	579.263	537.624	1120.96	73.9292	787.673	539.018	1408.14	246.711	0	22.0994	10.3545	0	2	1	0	0	0	0	0	0	0	0	0	0	1	1	1	1	1	1	1	1	1	2	0.000195233	0.999188	0.000617056	2	0.00216541	0.997517	0.000317497	2	0.00188894	0.997446	0.00066485
24.314	0.995	1.72	20.1779	17.7608	591.35	546.082	1100.77	82.4289	831.569	556.208	1419.13	285.182	0	22.0994	10.326	0	2	1	0	0	0	0	0	0	0	0	0	0	1	1	1	1	1	1	1	1	1	2	0.000161697	0.99876	0.00107791	2	0.00121881	0.998364	0.000417278	2	0.00136764	0.997617	0.0010153
28.7918	1.31	1.39	28.6105	15.0178	581.117	578.245	1245.55	185.947	742.243	647.99	1369.67	374.947	0	22.2222	10.8042	0.498885	2	1	0	0	0	0	0	0	0	0	0	0	1	1	1	1	1	1	1	1	1	2	0.000163519	0.99714	0.00269639	2	0.00070153	0.998614	0.000684264	2	0.00130077	0.995033	0.00366582
24.3977	0.97	1.725	19.329	18.5313	579.224	575.505	1075.15	97.5581	797.496	676.537	1382.49	397.541	0	22.2635	10.7428	0.201958	2	1	0	0	0	0	0	0	0	0	0	0	1	1	1	1	1	1	1	1	1	2	0.000153293	0.99767	0.00217705	2	0.000469568	0.998642	0.000888142	2	0.00137715	0.993458	0.00516525
29.6706	1.06	1.595	26.7768	16.8545	559.899	570.882	1145.39	134.417	765.879	607.471	1402.64	336.476	0	22.5989	10.5671	0.0146033	2	1	0	0	0	0	0	0	0	0	0	0	1	1	1	1	1	1	1	1	1	2	0.00012418	0.998943	0.000932597	2	0.000916793	0.998572	0.00051169	2	0.00116332	0.997666	0.00117116
28.9592	1.075	1.575	26.7475	16.777	600.733	591.885	1201.56	149.376	779.385	635.404	1402.64	367.118	0	22.6415	10.6521	0.507406	2	1	0	0	0	0	0	0	0	0	0	0	1	1	1	1	1	1	1	1	1	2	0.000130273	0.998401	0.00146883	2	0.000785779	0.998608	0.00060586	2	0.00120759	0.996558	0.00223401
23.8955	1.03	1.595	20.6197	16.7583	574.444	550.411	1079.4	113.39	770.176	604.401	1307.38	344.414	1	22.8571	10.5067	0.279955	2	1	0	0	0	0	0	0	0	0	0	0	1	1	1	1	1	1	1	1	1	2	0.000135974	0.999292	0.000572183	2	0.000748353	0.998687	0.000564236	2	0.0011987	0.997414	0.00138713
27.076	1.18	1.44	25.7857	15.3409	624.925	526.345	1220.25	129.573	818.676	597.034	1394.09	332.212	1	22.9008	10.6534	0.269947	2	1	0	0	0	0	0	0	0	0	0	0	1	1	1	1	1	1	1	1	1	2	0.000130768	0.999409	0.000459843	2	0.000991286	0.998484	0.000524404	2	0.00120831	0.997941	0.000850671
23.4352	0.945	1.665	17.886	17.1793	568.782	545.835	1041.67	98.0396	846.61	557.436	1449.66	293.731	0	22.9885	10.3179	0.0404897	2	1	0	0	0	0	0	0	0	0	0	0	1	1	1	1	1	1	1	1	1	2	0.000187905	0.998133	0.00167879	2	0.000947268	0.998513	0.000539377	2	0.00134247	0.997244	0.00141394
19.5851	1.125	1.475	18.3772	15.657	624.445	600.201	1117.79	198.866	684.227	624.354	1157.77	357.849	1	23.0769	10.6149	0.445294	2	1	0	0	0	0	0	0	0	0	0	0	1	1	1	1	1	1	1	1	1	2	0.000199598	0.996832	0.00296867	2	0.000239965	0.993511	0.00624923	2	0.00178619	0.979038	0.0191761
19.2921	1.12	1.47	18.3521	15.6137	625.538	610.883	1116.58	211.012	675.632	615.452	1145.56	357.849	1	23.166	10.6216	0.448166	2	1	0	0	0	0	0	0	0	0	0	0	1	1	1	1	1	1	1	1	1	2	0.000221606	0.99584	0.00393839	2	0.000228824	0.988582	0.0111889	2	0.00188393	0.97238	0.0257364
29.0429	1.085	1.475	25.3677	15.8068	574.728	578.098	1159.39	161.705	783.376	652.287	1404.47	371.162	0	23.4375	10.7164	0.49505	2	1	0	0	0	0	0	0	0	0	0	0	1	1	1	1	1	1	1	1	1	2	0.000142133	0.99803	0.00182784	2	0.000754528	0.998598	0.000647685	2	0.00125641	0.995816	0.00292725
19.2084	1.11	1.44	18.0983	15.3601	618.484	600.829	1106.23	207.781	680.85	610.847	1170.59	348.178	1	23.5294	10.6668	0.490185	2	1	0	0	0	0	0	0	0	0	0	0	1	1	1	1	1	1	1	1	1	2	0.000210128	0.996592	0.00319787	2	0.000235674	0.990497	0.00926763	2	0.00182203	0.977187	0.0209909
29.7125	0.94	1.6	21.8044	17.856	609.746	707.32	1136.54	257.843	916.904	761.873	1602.32	468.986	0	23.622	11.16	0.309757	2	1	0	0	0	0	0	0	0	0	0	0	1	1	1	1	1	1	1	1	1	2	0.000215088	0.993459	0.00632637	2	0.000325608	0.997411	0.00226364	2	0.00150721	0.989838	0.00865521
29.6706	1.06	1.4	26.9337	15.3652	690.047	652.414	1293.24	265.219	912.3	737.009	1539.42	471.217	1	24.3902	10.9751	0.373618	2	1	0	0	0	0	0	0	0	0	0	0	1	1	1	1	1	1	1	1	1	2	0.000112806	0.998581	0.00130648	2	0.000454736	0.998455	0.00109062	2	0.0013889	0.993165	0.00544598
26.4064	1.085	1.305	25.4714	14.3273	613.608	580.832	1183.11	220.466	832.49	721.968	1408.75	455.552	1	25.1046	10.9788	0.302909	2	1	0	0	0	0	0	0	0	0	0	0	1	1	1	1	1	1	1	1	1	2	0.000113018	0.998728	0.00115933	2	0.000396752	0.998445	0.00115821	2	0.00139713	0.993013	0.00558996
26.5738	1.03539	1.34	22.1443	14.4577	574.249	545.901	1096.92	175.389	815.914	631.414	1392.26	361.912	1	25.2101	10.7893	0.342627	2	1	0	0	0	0	0	0	0	0	0	0	1	1	1	1	1	1	1	1	1	2	0.000113319	0.999255	0.000631421	2	0.000789928	0.998585	0.00062527	2	0.00119759	0.996955	0.00184701
25.1928	1.055	1.295	22.2157	13.7653	657.959	477.744	1198.02	119.618	857.047	583.834	1403.25	316.325	1	25.5319	10.6296	0.324582	2	1	0	0	0	0	0	0	0	0	0	0	1	1	1	1	1	1	1	1	1	2	0.000184638	0.99934	0.000475019	2	0.0011367	0.998189	0.000674661	2	0.00130263	0.997799	0.000898708
20.4639	0.94	1.37	16.3842	14.1442	481.955	417.859	902.033	44.8149	687.91	473.021	1168.15	192.364	1	25.974	10.3242	0.287368	2	1	0	0	0	0	0	0	0	0	0	0	1	1	1	1	1	1	1	1	1	2	0.106877	0.892496	0.000627078	1	0.97835	0.0216461	4.37477e-06	2	0.378074	0.621628	0.00029869
29.2521	0.97	1.31	23.6022	14.3974	690.462	605.323	1244.5	242.343	926.727	680.528	1571.79	423.798	1	26.3158	10.9904	0.389866	2	1	0	0	0	0	0	0	0	0	0	0	1	1	1	1	1	1	1	1	1	2	0.000114129	0.998734	0.00115225	2	0.000616977	0.998447	0.000935887	2	0.0012959	0.995212	0.00349218
18.7899	1	1.26	16.2476	13.061	491.916	406.878	919.194	62.5498	680.85	518.145	1162.05	238.773	1	26.5487	10.3659	0.324949	2	1	0	0	0	0	0	0	0	0	0	0	1	1	1	1	1	1	1	1	1	2	0.0151774	0.98397	0.000852904	2	0.166848	0.832611	0.000540965	2	0.0083038	0.990837	0.000858935
27.5363	0.9704	1.275	23.4762	13.8284	537.729	536.312	1069.61	174.941	737.024	630.493	1326.31	365.176	0	26.6667	10.8458	0.463952	2	1	0	0	0	0	0	0	0	0	0	0	1	1	1	1	1	1	1	1	1	2	0.000191571	0.996608	0.00320063	2	0.000734725	0.998552	0.000713388	2	0.00144325	0.992481	0.00607597
22.64	1.01	1.205	16.7395	7.42582	318.987	279.897	731.657	50.2597	550.698	400.271	1035.64	188.7	0	27.088	6.16251	0.15967	2	1	0	0	0	0	0	0	0	0	0	0	1	1	1	1	1	1	1	1	1	2	0.225362	0.762883	0.0117552	2	0.233401	0.532676	0.233923	1	0.562619	0.429525	0.00785575
24.1466	1.03	1.14	22.0918	12.1083	610.176	405.534	1130.19	86.2174	750.838	529.195	1289.67	244.879	1	27.6498	10.6213	0.232477	2	1	0	0	0	0	0	0	0	0	0	0	1	1	1	1	1	1	1	1	1	2	0.00139523	0.998152	0.000452765	2	0.062998	0.936355	0.000646892	2	0.0060436	0.993359	0.00059737
23.9373	0.695	1.465	12.3656	9.15478	343.878	304.142	663.263	36.6257	790.436	627.73	1329.36	432.958	1	27.7778	6.249	1.46935	2	1	0	0	0	0	0	0	0	0	0	0	1	1	1	1	1	1	1	1	1	2	0.0195663	0.974624	0.00580964	2	0.00042539	0.990742	0.00883242	2	0.00246568	0.923167	0.074367
27.9548	0.975	1.155	18.9779	12.4598	521.838	413.105	999.626	91.649	897.259	617.6	1538.2	362.734	1	28.169	10.7877	0.295681	2	1	0	0	0	0	0	0	0	0	0	0	1	1	1	1	1	1	1	1	1	2	0.000230587	0.999345	0.000424516	2	0.00158328	0.997858	0.000558924	2	0.00156881	0.997738	0.000693145
26.0298	0.635	1.365	11.944	8.28566	468.448	267.297	781.005	23.4193	1096.48	616.679	1664.61	436.622	1	30	6.07008	0.0886738	2	1	0	0	0	0	0	0	0	0	0	0	1	1	1	1	1	1	1	1	1	2	0.0445514	0.953047	0.00240173	2	0.000518067	0.997515	0.00196718	2	0.00288779	0.995458	0.00165374
27.9967	0.68	1.32	14.4869	8.17323	526.718	285.545	888.826	48.048	1170.46	618.214	1766.58	385.938	1	30	6.19184	0.250107	2	1	0	0	0	0	0	0	0	0	0	0	1	1	1	1	1	1	1	1	1	2	0.0251848	0.973149	0.00166574	2	0.000711119	0.997502	0.00178721	2	0.00561215	0.993602	0.00078586
21.0498	1.045	0.955	13.5701	6.20389	250.013	264.381	618.801	73.3312	506.496	436.8	961.754	224.117	0	30	6.49622	0.467211	2	1	0	0	0	0	0	0	0	0	0	0	1	1	1	1	1	1	1	1	1	2	0.0970352	0.853666	0.0492993	3	0.00869346	0.120618	0.870689	2	0.0571145	0.805928	0.136958
28.1641	0.725	1.26	14.5728	7.84345	571.13	300.602	945.64	68.9087	1204.83	625.888	1828.87	398.762	1	30.2267	6.22496	0.0637461	2	1	0	0	0	0	0	0	0	0	0	0	1	1	1	1	1	1	1	1	1	2	0.00311399	0.995086	0.00179959	2	0.000510749	0.994944	0.00454565	2	0.00290132	0.996174	0.000924794
21.3427	0.925	1.045	14.0698	6.6797	263.282	267.574	622.488	61.2167	513.249	419.303	970.914	212.745	0	30.4569	6.39206	0.411845	2	1	0	0	0	0	0	0	0	0	0	0	1	1	1	1	1	1	1	1	1	2	0.159009	0.81483	0.0261611	3	0.0462061	0.257408	0.696386	2	0.134099	0.808873	0.0570276
28.1222	0.685	1.27	15.1286	7.98953	563.912	291.155	940.063	59.9512	1174.14	599.183	1782.46	371.283	1	30.6905	6.29097	0.191751	2	1	0	0	0	0	0	0	0	0	0	0	1	1	1	1	1	1	1	1	1	2	0.016551	0.981822	0.00162692	2	0.000866469	0.996755	0.00237886	2	0.00747373	0.991781	0.00074522
30.4658	0.735	1.125	16.1569	12.5099	357.082	370.077	743.907	53.3337	796.575	710.303	1434.39	423.188	0	32.2581	11.1199	0.420059	2	1	0	0	0	0	0	0	0	0	0	0	1	1	1	1	1	1	1	1	1	2	0.000337802	0.998814	0.000847723	2	0.0014047	0.998256	0.000339139	2	0.00137354	0.997363	0.00126318
30.3821	0.75	1.055	17.3281	11.825	365.352	360.366	767.325	60.3951	776.315	624.354	1408.75	361.912	0	33.241	11.2085	0.411675	2	1	0	0	0	0	0	0	0	0	0	0	1	1	1	1	1	1	1	1	1	2	0.00115418	0.998063	0.000782627	2	0.00316068	0.996449	0.000390645	2	0.00311291	0.996202	0.000685171
30.2984	0.75	1.04	15.7911	11.9445	325.965	354.4	707.52	53.1253	772.939	729.949	1400.2	396.93	0	33.5196	11.4851	0.355443	2	1	0	0	0	0	0	0	0	0	0	0	1	1	1	1	1	1	1	1	1	2	0.000549024	0.99859	0.000861211	2	0.00166365	0.997996	0.00034026	2	0.00153464	0.997362	0.00110368
29.6706	0.815	0.975	16.8601	11.164	353.075	359.157	764.648	79.9624	772.018	691.578	1404.47	411.815	0	33.5196	11.4503	0.407349	2	1	0	0	0	0	0	0	0	0	0	0	1	1	1	1	1	1	1	1	1	2	0.000324961	0.998718	0.000956881	2	0.00154466	0.998097	0.000358712	2	0.00149156	0.997128	0.00138041
28.9592	0.765	1.005	16.775	11.3117	359.038	348.743	758.619	61.2588	763.116	660.268	1381.88	384.116	0	33.8983	11.2555	0.440941	2	1	0	0	0	0	0	0	0	0	0	0	1	1	1	1	1	1	1	1	1	2	0.000776095	0.998229	0.000994491	2	0.0021242	0.997502	0.000373367	2	0.00197632	0.99702	0.00100332
28.75	0.78039	0.985	16.3313	11.1831	358.724	362.658	755.246	79.6205	770.483	690.964	1378.82	388.992	0	33.8983	11.3534	0.591976	2	1	0	0	0	0	0	0	0	0	0	0	1	1	1	1	1	1	1	1	1	2	0.000467139	0.998339	0.00119404	2	0.00163815	0.99799	0.000371997	2	0.00156048	0.996979	0.00146091
30.675	0.74	1.005	16.7516	11.3128	350.403	342.445	743.467	54.9658	769.869	706.619	1409.36	413.136	0	34.384	11.2565	0.400969	2	1	0	0	0	0	0	0	0	0	0	0	1	1	1	1	1	1	1	1	1	2	0.000564472	0.998571	0.000864439	2	0.00166007	0.997998	0.000341662	2	0.00158927	0.997291	0.00111941
30.131	0.74	0.995	16.1142	11.0839	341.61	342.185	726.288	57.7474	762.195	611.461	1394.7	326.716	0	34.5821	11.1396	0.424243	2	1	0	0	0	0	0	0	0	0	0	0	1	1	1	1	1	1	1	1	1	2	0.0101972	0.988745	0.00105772	2	0.00981533	0.989739	0.00044607	2	0.00756623	0.991825	0.000608429
27.3271	0.77	0.935	15.1982	10.6489	328.47	334.209	705.508	64.0241	715.23	668.863	1309.21	383.496	0	35.1906	11.3892	0.382184	2	1	0	0	0	0	0	0	0	0	0	0	1	1	1	1	1	1	1	1	1	2	0.00162252	0.996568	0.00180927	2	0.00244074	0.997167	0.000392388	2	0.00204099	0.996416	0.00154287
30.3821	0.795	0.905	16.5261	10.2354	340.391	343.358	738.223	82.8834	782.762	646.148	1409.97	355.416	0	35.2941	11.3099	0.500162	2	1	0	0	0	0	0	0	0	0	0	0	1	1	1	1	1	1	1	1	1	2	0.00146898	0.997467	0.00106421	2	0.00313789	0.99636	0.000502047	2	0.00301016	0.996213	0.000777013
29.9217	0.705	0.97	15.8439	10.8259	358.564	347.118	734.282	70.0545	827.578	611.154	1423.4	334.134	0	35.8209	11.1607	0.452929	2	1	0	0	0	0	0	0	0	0	0	0	1	1	1	1	1	1	1	1	1	2	0.0042709	0.994597	0.00113221	2	0.00547521	0.993936	0.000589262	2	0.00636559	0.993006	0.000628558
30.1728	0.7	0.975	15.451	10.9286	350.189	355.625	719.501	77.7274	801.179	628.037	1432.56	354.185	0	35.8209	11.2089	0.566982	2	1	0	0	0	0	0	0	0	0	0	0	1	1	1	1	1	1	1	1	1	2	0.00196586	0.996827	0.00120717	2	0.00308613	0.996425	0.000489269	2	0.00339977	0.995859	0.000741115
30.5076	0.715	0.96	17.289	10.937	385.657	377.66	780.102	97.8543	801.179	512.005	1430.12	229.113	0	35.8209	11.3927	0.616932	2	1	0	0	0	0	0	0	0	0	0	0	1	1	1	1	1	1	1	1	1	2	0.0324471	0.966583	0.000970052	2	0.122446	0.877093	0.000460381	2	0.243997	0.755687	0.000316106
29.838	0.715	0.95	15.868	11.0142	353.704	370.129	729.316	94.9808	780.306	718.591	1406.91	395.719	0	36.036	11.5939	0.513546	2	1	0	0	0	0	0	0	0	0	0	0	1	1	1	1	1	1	1	1	1	2	0.000402855	0.99833	0.00126677	2	0.00150094	0.998126	0.000372942	2	0.001475	0.996896	0.00162947
30.5076	0.75	0.905	15.9088	10.4053	336.875	333.833	720.898	72.353	776.009	726.879	1409.36	428.683	0	36.2538	11.4976	0.421756	2	1	0	0	0	0	0	0	0	0	0	0	1	1	1	1	1	1	1	1	1	2	0.000483573	0.9984	0.00111669	2	0.00156594	0.998079	0.000355099	2	0.00151589	0.996971	0.00151306
30.2984	0.71	0.925	15.5098	10.6428	344.948	348.888	717.114	80.5755	786.445	699.866	1430.12	382.274	0	36.6972	11.5058	0.373026	2	1	0	0	0	0	0	0	0	0	0	0	1	1	1	1	1	1	1	1	1	2	0.000795097	0.998013	0.00119143	2	0.00186564	0.997724	0.000410682	2	0.00184948	0.997086	0.00106443
30.5495	0.675	0.955	14.776	10.8726	332.325	346.577	688.848	72.1032	799.031	675.616	1428.9	356.627	0	36.8098	11.3849	0.384237	2	1	0	0	0	0	0	0	0	0	0	0	1	1	1	1	1	1	1	1	1	2	0.00230094	0.996459	0.00123988	2	0.00266661	0.99686	0.000473188	2	0.00275199	0.996456	0.000792172
30.131	0.69	0.94	15.1862	10.5836	334.705	341.238	697.784	70.7199	782.762	661.189	1423.4	362.734	0	36.8098	11.2592	0.592785	2	1	0	0	0	0	0	0	0	0	0	0	1	1	1	1	1	1	1	1	1	2	0.00254354	0.996128	0.00132798	2	0.00280115	0.996727	0.000471879	2	0.00285122	0.996322	0.000826867
30.2984	0.665	0.965	15.3401	10.8337	365.94	357.066	731.994	81.4858	825.736	666.407	1464.93	389.612	0	36.8098	11.2266	0.868429	2	1	0	0	0	0	0	0	0	0	0	0	1	1	1	1	1	1	1	1	1	2	0.000797802	0.997904	0.00129816	2	0.00178521	0.997803	0.00041227	2	0.00196619	0.997042	0.000991742
30.0054	0.66	0.96	15.0863	11.0245	351.436	357.553	711.089	81.0127	799.338	651.059	1433.17	363.344	0	37.037	11.4838	0.51239	2	1	0	0	0	0	0	0	0	0	0	0	1	1	1	1	1	1	1	1	1	2	0.00133255	0.997426	0.00124183	2	0.00252721	0.996993	0.000479599	2	0.00262125	0.996547	0.000831395
28.5826	0.685	0.93	14.3056	10.5884	339.213	349.726	691.279	81.7113	790.743	667.942	1390.43	382.274	0	37.1517	11.3854	0.779627	2	1	0	0	0	0	0	0	0	0	0	0	1	1	1	1	1	1	1	1	1	2	0.00136196	0.99669	0.0019477	2	0.00202047	0.997536	0.000443885	2	0.00202804	0.996711	0.00126101
28.3315	0.69	0.9	15.0103	10.3823	354.192	359.472	719.55	98.574	792.278	696.183	1423.4	396.319	0	37.7358	11.5359	0.581064	2	1	0	0	0	0	0	0	0	0	0	0	1	1	1	1	1	1	1	1	1	2	0.000703602	0.997052	0.00224469	2	0.00161274	0.997966	0.000420912	2	0.0016343	0.996581	0.00178448
30.0891	0.7	0.88	15.7465	10.0272	343.661	335.342	715.193	83.2772	778.464	676.23	1414.85	378.611	0	37.9747	11.3946	0.624075	2	1	0	0	0	0	0	0	0	0	0	0	1	1	1	1	1	1	1	1	1	2	0.00136317	0.997251	0.00138596	2	0.00224148	0.997289	0.000469213	2	0.00225279	0.996731	0.00101599
30.131	0.645	0.915	14.9549	10.6104	339.332	388.046	685.112	119.417	756.056	546.692	1392.26	247.933	0	38.4615	11.5961	0.391553	2	1	0	0	0	0	0	0	0	0	0	0	1	1	1	1	1	1	1	1	1	2	0.0136629	0.984878	0.00145901	2	0.0283966	0.970843	0.000760906	2	0.0289982	0.970461	0.000540977
29.5869	0.605	0.94	14.1912	10.927	330.853	375.682	663.43	104.119	784.603	703.857	1417.3	419.753	0	38.835	11.6244	0.46385	2	1	0	0	0	0	0	0	0	0	0	0	1	1	1	1	1	1	1	1	1	2	0.000637435	0.997004	0.00235879	2	0.00151049	0.998127	0.000362403	2	0.00153218	0.996439	0.00202858
20.1291	0.65	0.88	10.4671	9.71985	310.929	327.189	604.252	74.3983	690.366	604.401	1191.36	317.546	0	39.2157	11.0453	0.494163	2	1	0	0	0	0	0	0	0	0	0	0	1	1	1	1	1	1	1	1	1	2	0.0149295	0.963209	0.0218614	2	0.0102288	0.982975	0.00679635	2	0.00588212	0.966462	0.0276557
28.75	0.715	0.805	15.6598	9.63136	389.196	342.234	773.365	107.669	808.547	747.445	1429.51	459.826	0	39.4737	11.9644	0.929174	2	1	0	0	0	0	0	0	0	0	0	0	1	1	1	1	1	1	1	1	1	2	0.000342368	0.997337	0.00232096	2	0.00131571	0.998264	0.000420378	2	0.00145189	0.994986	0.00356167
30.7169	0.71	0.77	17.2525	8.96195	364.8	320.524	752.164	94.6754	756.056	512.312	1399.59	229.613	0	40.5405	11.6389	1.17107	2	1	0	0	0	0	0	0	0	0	0	0	1	1	1	1	1	1	1	1	1	2	0.35067	0.648558	0.000771636	2	0.275409	0.724085	0.000506004	2	0.402521	0.597226	0.000252463
20.4639	0.64	0.78	10.156	8.75714	308.279	321.347	593.551	93.8555	698.04	619.135	1198.07	337.697	0	42.2535	11.2271	0.525045	2	1	0	0	0	0	0	0	0	0	0	0	1	1	1	1	1	1	1	1	1	2	0.0105534	0.944596	0.044851	2	0.006863	0.977008	0.0161289	2	0.00547229	0.927587	0.066941
21.0498	0.605	0.705	9.65514	8.05221	305.873	314.672	578.4	109.777	692.515	605.629	1204.18	327.316	0	45.8015	11.4216	0.578925	2	1	0	0	0	0	0	0	0	0	0	0	1	1	1	1	1	1	1	1	1	2	0.0112692	0.949341	0.0393898	2	0.0167228	0.913474	0.0698031	2	0.00686476	0.929177	0.0639579
15.8605	3.195	4.1	45.643	41.0439	1161.29	652.29	2396.21	-439.535	485.622	269.505	882.371	1	1	8.22481	10.0107	0.683142	1	1	0	0	0	0	0	0	0	0	0	0	1	1	1	1	1	1	1	1	1	1	0.992636	0.00736095	3.51252e-06	1	0.960348	0.0396497	2.81676e-06	1	0.958608	0.0413774	1.42072e-05
15.6513	2.36	3.85	32.0747	38.6981	882.568	625.095	1783.45	-409.803	533.508	340.72	936.107	57.4115	1	9.66184	10.0514	0.701108	1	1	0	0	0	0	0	0	0	0	0	0	1	1	1	1	1	1	1	1	1	1	0.996355	0.00364362	1.76555e-06	1	0.957946	0.0420513	3.12347e-06	1	0.944097	0.0558841	1.93547e-05
12.8474	4.26039	1.685	31.2166	9.53779	976.531	214.713	2149.61	-86.6661	673.483	258.147	1068.01	74.5196	1	10.084	5.66041	0.959403	1	1	0	0	0	0	0	0	0	0	0	0	1	1	1	1	1	1	1	1	1	1	0.917224	0.0825248	0.000251583	1	0.981722	0.012756	0.00552194	1	0.993	0.00698205	1.83466e-05
12.8055	4.26117	1.62	30.5718	9.10584	959.838	199.315	2120.76	-89.1077	688.831	226.53	1082.05	45.1986	1	10.1781	5.62089	0.935406	1	1	0	0	0	0	0	0	0	0	0	0	1	1	1	1	1	1	1	1	1	1	0.959819	0.0400696	0.000111559	1	0.987577	0.00900041	0.00342234	1	0.996352	0.00363897	8.79151e-06
20.9661	4.46078	1.09	50.3822	10.5412	1194.84	117.635	2829.62	-172.31	918.132	178.644	1483.86	1	1	10.7914	9.67081	0.597753	1	1	0	0	0	0	0	0	0	0	0	0	1	1	1	1	1	1	1	1	1	1	0.993134	0.00686188	4.205e-06	1	0.998003	0.00199588	8.72616e-07	1	0.996713	0.00328637	9.50631e-07
18.7481	1.81	3.7	30.7234	36.6579	700.973	515.572	1463.27	-463.473	500.663	275.03	937.939	1	0	10.8893	9.90754	0.309382	1	1	0	0	0	0	0	0	0	0	0	0	1	1	1	1	1	1	1	1	1	1	0.998302	0.00169702	9.49821e-07	1	0.9753	0.0246977	1.88988e-06	1	0.997322	0.00267674	7.89388e-07
12.9311	3.4254	1.915	25.9875	10.8896	926.672	282.711	1906.63	-65.202	730.885	291.299	1144.34	111.157	1	11.2254	5.68648	1.34459	1	1	0	0	0	0	0	0	0	0	0	0	1	1	1	1	1	1	1	1	1	1	0.743251	0.255862	0.000886845	1	0.932452	0.0431811	0.0243668	1	0.963712	0.0361595	0.000128536
11.9686	3.195	2.11	23.8003	11.7225	825.715	241.291	1726.61	-131.6	651.382	227.451	1049.69	43.3667	1	11.3101	5.55568	1.00579	1	1	0	0	0	0	0	0	0	0	0	0	1	1	1	1	1	1	1	1	1	1	0.990162	0.00981803	1.9744e-05	1	0.99079	0.00772096	0.00148951	1	0.996909	0.00308321	7.80345e-06
23.7281	3.295	1.91	72.2049	18.4169	1341.65	262.896	2992.36	-252.388	627.132	428.512	1198.68	131.91	1	11.5274	9.64235	1.0511	1	1	0	0	0	0	0	0	0	0	0	0	1	1	1	1	1	1	1	1	1	1	0.985394	0.0145992	6.57746e-06	1	0.970939	0.0290588	2.24555e-06	1	0.901184	0.0987835	3.23624e-05
16.2372	2.005	2.975	28.2552	30.1619	1122.95	553.464	1965.23	-256.472	699.575	298.36	1143.12	22.6148	1	12.0482	10.1384	0.784003	1	1	0	0	0	0	0	0	0	0	0	0	1	1	1	1	1	1	1	1	1	1	0.977969	0.0220217	9.08291e-06	1	0.993618	0.00638073	1.40095e-06	1	0.961558	0.0384286	1.2867e-05
18.9155	1.77	3.19	29.4925	32.2537	680.614	645.719	1424	-209.052	529.518	388.606	972.746	92.2182	0	12.0968	10.1109	0.286521	1	1	0	0	0	0	0	0	0	0	0	0	1	1	1	1	1	1	1	1	1	1	0.947367	0.0526014	3.17632e-05	1	0.749995	0.24998	2.49267e-05	1	0.639725	0.360126	0.00014912
15.8605	2.355	2.515	33.9556	25.0441	919.88	364.088	1839.92	-298.17	514.17	216.401	922.673	1	1	12.3203	9.9579	0.450557	1	1	0	0	0	0	0	0	0	0	0	0	1	1	1	1	1	1	1	1	1	1	0.997578	0.0024205	1.3211e-06	1	0.997764	0.00223452	9.87503e-07	1	0.997351	0.00264857	8.09056e-07
15.9861	4.13039	0.725	45.3259	6.83959	1137.23	32.8899	2600.61	-157.173	705.1	89.3182	1155.94	1	1	12.3457	9.43392	0.476907	1	1	0	0	0	0	0	0	0	0	0	0	1	1	1	1	1	1	1	1	1	1	0.994617	0.00537803	4.87636e-06	1	0.999709	0.00027445	1.60525e-05	1	0.997362	0.00263621	1.37637e-06
17.9111	1.99	2.59	30.1288	25.4994	974.857	550.646	1827.24	-159.957	746.233	462.277	1227.38	135.574	1	13.1004	9.84532	1.17036	1	1	0	0	0	0	0	0	0	0	0	0	1	1	1	1	1	1	1	1	1	2	0.155056	0.844603	0.000341096	1	0.571151	0.428791	5.87977e-05	2	0.168357	0.831288	0.000355342
21.5101	3.51038	1.055	41.4242	10.2688	1083.87	135.372	2416.07	-148.179	974.306	226.837	1555.3	1	1	13.1291	9.73348	0.669577	1	1	0	0	0	0	0	0	0	0	0	0	1	1	1	1	1	1	1	1	1	1	0.995365	0.00463258	2.78302e-06	1	0.997899	0.00210023	6.32454e-07	1	0.996526	0.00347268	9.64025e-07
14.1029	3.515	1.05	36.7541	9.86937	926.989	54.3454	2131.73	-217.31	627.132	78.2676	1041.14	1	1	13.1435	9.3994	0.405716	1	1	0	0	0	0	0	0	0	0	0	0	1	1	1	1	1	1	1	1	1	1	0.997932	0.00206575	1.75506e-06	1	0.999733	0.000249184	1.83007e-05	1	0.997494	0.00250459	1.26006e-06
17.7019	1.835	2.715	27.7243	26.6137	852.419	567.671	1628.84	-175.879	681.464	443.246	1158.38	145.955	1	13.1868	9.80246	0.869092	1	1	0	0	0	0	0	0	0	0	0	0	1	1	1	1	1	1	1	1	1	2	0.389484	0.610273	0.000243372	1	0.541946	0.457994	6.08661e-05	2	0.201433	0.79822	0.000346805
18.0367	1.585	2.745	24.2183	27.9154	877.742	658.628	1580.36	-85.5428	735.183	333.967	1228	54.9689	0	13.8568	10.1695	0.407589	1	1	0	0	0	0	0	0	0	0	0	0	1	1	1	1	1	1	1	1	1	2	0.0352104	0.964245	0.000544334	1	0.661009	0.338948	4.24368e-05	1	0.540743	0.459057	0.000200163
21.5938	1.515	2.615	26.3051	25.9131	495.617	450.792	1138.78	-233.337	534.122	387.379	1046.02	111.759	0	14.5278	9.90941	0	1	1	0	0	0	0	0	0	0	0	0	0	1	1	1	1	1	1	1	1	1	1	0.995959	0.0040392	2.23767e-06	1	0.972977	0.0270213	1.79596e-06	1	0.994876	0.00512238	1.58515e-06
21.6357	1.475	2.635	26.1005	25.9896	507.313	430.37	1144.08	-258.296	554.689	369.882	1064.34	91.997	0	14.5985	9.86323	0	1	1	0	0	0	0	0	0	0	0	0	0	1	1	1	1	1	1	1	1	1	1	0.997166	0.00283206	1.54851e-06	1	0.979735	0.0202637	1.3989e-06	1	0.996279	0.00372028	1.12749e-06
14.898	1.54	2.31	19.7407	23.4985	657.295	502.28	1243.01	-124.163	598.891	318.005	1011.22	41.5347	1	15.5844	10.1725	0.58275	1	1	0	0	0	0	0	0	0	0	0	0	1	1	1	1	1	1	1	1	1	1	0.953885	0.046095	2.04499e-05	1	0.998054	0.00194406	2.16818e-06	1	0.992987	0.00701075	2.30054e-06
22.0123	1.59	2.115	27.4136	21.0967	441.135	376.685	1110.07	-182.124	535.35	371.11	1042.97	88.5544	0	16.1943	9.9748	0	1	1	0	0	0	0	0	0	0	0	0	0	1	1	1	1	1	1	1	1	1	1	0.996198	0.00379996	2.19853e-06	1	0.986879	0.0131202	9.39182e-07	1	0.996471	0.00352799	1.11072e-06
21.4683	1.42	2.095	23.1635	20.7757	400.258	325.367	984.368	-224.944	545.173	331.205	1047.24	48.8625	0	17.0697	9.91681	0	1	1	0	0	0	0	0	0	0	0	0	0	1	1	1	1	1	1	1	1	1	1	0.998627	0.00137209	8.88731e-07	1	0.996106	0.00389324	5.56075e-07	1	0.997342	0.00265696	8.38407e-07
13.8936	1.4	1.81	15.5681	10.7728	341.589	310.885	814.512	-16.3491	430.983	314.015	789.553	121.919	0	18.6916	5.9518	0.702158	1	1	0	0	0	0	0	0	0	0	0	0	1	1	1	1	1	1	1	1	1	1	0.969958	0.0296736	0.000368824	1	0.837357	0.1561	0.00654309	1	0.932195	0.0668964	0.000908444
27.2016	0.90539	2.095	15.5627	22.0564	201.295	471.633	584.582	-112.334	497.287	409.48	1033.2	116.874	0	19.9667	10.5281	0.278235	1	1	0	0	0	0	0	0	0	0	0	0	1	1	1	1	1	1	1	1	1	1	0.998568	0.00143104	1.0691e-06	1	0.976865	0.0231337	1.21201e-06	1	0.99094	0.00905735	2.90958e-06
27.9967	1.68	1.165	39.5251	11.2885	1265.38	129.372	2222.66	-175.845	1117.66	255.385	1771.47	1	1	21.0896	9.68973	0.665216	1	1	0	0	0	0	0	0	0	0	0	0	1	1	1	1	1	1	1	1	1	1	0.99261	0.00738601	3.92235e-06	1	0.997732	0.00226747	5.60138e-07	1	0.995379	0.00461977	1.18336e-06
28.0385	1.455	1.105	35.5977	11.132	1138.89	177.739	1980.73	-115.846	1089.42	390.141	1729.33	98.3247	1	23.4375	10.0742	0.486532	1	1	0	0	0	0	0	0	0	0	0	0	1	1	1	1	1	1	1	1	1	1	0.983656	0.016336	8.31468e-06	1	0.997433	0.0025663	7.10779e-07	1	0.99413	0.00586806	1.4968e-06
27.7456	0.97	1.495	22.3809	14.8479	450.017	274.22	963.862	-134.48	765.572	492.974	1376.38	133.131	1	24.3408	9.93169	0.405483	1	1	0	0	0	0	0	0	0	0	0	0	1	1	1	1	1	1	1	1	1	1	0.996021	0.00397706	2.0397e-06	1	0.99695	0.00304972	5.17537e-07	1	0.994914	0.00508491	1.40024e-06
26.9923	1.315	1.125	24.8347	11.4416	442.713	258.026	1047.86	-56.422	680.543	523.363	1284.17	164.274	1	24.5902	10.1703	0.458194	1	1	0	0	0	0	0	0	0	0	0	0	1	1	1	1	1	1	1	1	1	1	0.987631	0.0123633	6.10147e-06	1	0.995968	0.0040316	6.00347e-07	1	0.991621	0.008377	2.42569e-06
27.8293	1.305	1.015	32.5765	10.8292	512.047	227.534	1185.92	-58.8402	507.417	332.432	1060.07	52.5263	0	25.8621	10.6692	0.284544	1	1	0	0	0	0	0	0	0	0	0	0	1	1	1	1	1	1	1	1	1	1	0.993736	0.00626066	3.38692e-06	1	0.997289	0.00271011	4.55675e-07	1	0.996889	0.00310991	1.01395e-06
28.0804	0.925	1.39	20.8847	14.0169	703.887	244.164	1224.69	-127.536	1122.26	438.027	1792.23	149.619	1	25.9179	10.0841	0.417786	1	1	0	0	0	0	0	0	0	0	0	0	1	1	1	1	1	1	1	1	1	1	0.991933	0.00806259	3.95642e-06	1	0.997367	0.0026326	6.23467e-07	1	0.993872	0.00612608	1.5545e-06
30.0473	0.825	1.49	16.8001	15.166	298.211	270.743	690.464	-134.228	661.512	530.116	1245.7	147.787	1	25.9179	10.1785	0.492109	1	1	0	0	0	0	0	0	0	0	0	0	1	1	1	1	1	1	1	1	1	1	0.998634	0.00136507	9.01268e-07	1	0.996683	0.00331652	4.83189e-07	1	0.994481	0.00551719	1.57411e-06
20.2128	0.755	1.535	11.7087	15.3712	401.802	215.495	728.717	-192.29	784.297	449.999	1306.77	144.123	1	26.2009	10.0138	0.256123	1	1	0	0	0	0	0	0	0	0	0	0	1	1	1	1	1	1	1	1	1	1	0.999516	0.000483505	4.61701e-07	1	0.998221	0.00177836	4.54223e-07	1	0.996581	0.00341819	9.94456e-07
28.0804	0.885	1.405	19.6626	14.2036	658.482	244.048	1148.28	-132.611	1136.69	469.951	1800.17	175.266	1	26.2009	10.1093	0.413631	1	1	0	0	0	0	0	0	0	0	0	0	1	1	1	1	1	1	1	1	1	1	0.991213	0.00878258	4.26112e-06	1	0.997219	0.00278028	6.56375e-07	1	0.993318	0.00667995	1.69667e-06
24.3977	1.1	1.18	23.8421	11.4621	644.828	210.501	1222.38	-104.149	823.588	399.657	1446	111.157	1	26.3158	9.71368	0.50215	1	1	0	0	0	0	0	0	0	0	0	0	1	1	1	1	1	1	1	1	1	1	0.995759	0.00423822	2.39746e-06	1	0.997936	0.00206315	5.01687e-07	1	0.996295	0.00370382	1.03541e-06
30.3821	0.98	1.255	17.8603	7.87732	200.853	210.15	602.068	-29.1142	423.002	267.049	961.144	74.5196	0	26.8456	6.27675	0.233897	1	1	0	0	0	0	0	0	0	0	0	0	1	1	1	1	1	1	1	1	1	1	0.996089	0.00390274	8.6174e-06	1	0.999343	0.000642134	1.49738e-05	1	0.997409	0.00258516	5.37204e-06
26.3227	0.86	1.375	14.732	13.8097	473.236	210.536	867.02	-153.152	1107.83	403.955	1741.55	111.759	1	26.8456	10.0434	0.24117	1	1	0	0	0	0	0	0	0	0	0	0	1	1	1	1	1	1	1	1	1	1	0.999071	0.00092863	6.98793e-07	1	0.997779	0.00222068	5.26306e-07	1	0.995233	0.00476591	1.22359e-06
29.7962	0.895	1.295	16.8853	13.2978	302.288	256.769	710.039	-97.8193	685.762	542.395	1276.24	174.145	1	27.3973	10.2686	0.275965	1	1	0	0	0	0	0	0	0	0	0	0	1	1	1	1	1	1	1	1	1	1	0.998306	0.00169257	1.12568e-06	1	0.996623	0.0033762	5.09565e-07	1	0.993065	0.00693323	1.97919e-06
19.2921	0.82	1.355	11.4952	13.068	292.23	200.348	622.217	-158.015	639.103	369.268	1138.23	51.1838	1	27.5862	9.64432	0.622244	1	1	0	0	0	0	0	0	0	0	0	0	1	1	1	1	1	1	1	1	1	1	0.999641	0.00035826	3.78293e-07	1	0.998903	0.00109596	6.62389e-07	1	0.997495	0.00250429	8.07892e-07
22.7656	0.75039	1.375	12.9489	14.0641	477.615	282.517	832.196	-86.2109	931.945	479.16	1504.62	186.868	1	28.169	10.2285	0.307829	1	1	0	0	0	0	0	0	0	0	0	0	1	1	1	1	1	1	1	1	1	1	0.995747	0.00425009	3.20502e-06	1	0.997361	0.00263869	6.16565e-07	1	0.992744	0.00725351	1.99514e-06
27.9967	0.91	1.21	20.8179	12.2362	693.087	227.374	1207.49	-97.088	1115.2	417.461	1773.3	128.246	1	28.3019	10.1125	0.464215	1	1	0	0	0	0	0	0	0	0	0	0	1	1	1	1	1	1	1	1	1	1	0.992584	0.00741173	3.87703e-06	1	0.997412	0.00258703	6.33148e-07	1	0.994451	0.00554732	1.41152e-06
26.1553	0.795	1.32	15.5399	13.3986	528.703	223.853	929.686	-129.084	1093.41	430.66	1694.53	137.416	1	28.3688	10.1505	0.320045	1	1	0	0	0	0	0	0	0	0	0	0	1	1	1	1	1	1	1	1	1	1	0.998351	0.00164837	1.12339e-06	1	0.997675	0.00232472	5.5446e-07	1	0.994876	0.00512244	1.31725e-06
20.0454	0.745	1.355	11.3733	13.6931	428.265	238.244	754.315	-125.069	853.977	454.603	1369.05	144.734	1	28.5714	10.1056	0.316321	1	1	0	0	0	0	0	0	0	0	0	0	1	1	1	1	1	1	1	1	1	1	0.999268	0.00073098	7.16088e-07	1	0.998124	0.0018759	4.83852e-07	1	0.996094	0.00390532	1.1364e-06
27.9967	0.945	1.155	21.5039	11.7877	720.001	225.684	1255.08	-86.3197	1155.41	455.217	1803.22	156.336	1	28.5714	10.2058	0.417913	1	1	0	0	0	0	0	0	0	0	0	0	1	1	1	1	1	1	1	1	1	1	0.981347	0.0186434	9.22843e-06	1	0.996885	0.00311437	8.26046e-07	1	0.993747	0.00625119	1.58639e-06
24.3977	0.755	1.34	13.7591	13.6728	482.725	259.526	852.093	-100.404	981.673	457.98	1590.72	158.168	1	28.6396	10.2036	0.298305	1	1	0	0	0	0	0	0	0	0	0	0	1	1	1	1	1	1	1	1	1	1	0.99811	0.00188855	1.42669e-06	1	0.9976	0.00239983	5.6987e-07	1	0.994543	0.00545595	1.44678e-06
20.2965	0.875	1.22	13.9425	12.2257	433.968	262.381	824.641	-73.3163	704.486	469.951	1210.9	181.151	1	28.6396	10.0211	0.678679	1	1	0	0	0	0	0	0	0	0	0	0	1	1	1	1	1	1	1	1	1	1	0.99824	0.00175791	1.65149e-06	1	0.998072	0.00192757	5.71563e-07	1	0.993364	0.00663395	2.21228e-06
24.1884	1.08	1.01	22.5924	10.2451	555.308	253.366	1118.18	-32.5809	683.306	457.98	1293.33	149.619	1	28.7081	10.1437	0.481182	1	1	0	0	0	0	0	0	0	0	0	0	1	1	1	1	1	1	1	1	1	1	0.984602	0.015389	8.96928e-06	1	0.997468	0.00253182	5.91343e-07	1	0.994002	0.00599595	1.81806e-06
28.6244	0.54	1.535	10.3452	8.97197	383.747	249.882	653.065	-21.7698	1169.84	566.338	1758.04	318.157	1	28.9157	5.84493	0.498263	1	1	0	0	0	0	0	0	0	0	0	0	1	1	1	1	1	1	1	1	1	1	0.994438	0.00555576	6.58822e-06	2	0.00494679	0.994409	0.000643944	1	0.929562	0.0704117	2.65524e-05
28.1222	0.775	1.285	16.9054	13.0297	593.724	241.982	1017.59	-102.594	1160.33	453.069	1816.66	159.389	1	29.1262	10.1399	0.383701	1	1	0	0	0	0	0	0	0	0	0	0	1	1	1	1	1	1	1	1	1	1	0.994285	0.00571219	3.17795e-06	1	0.99723	0.00276932	6.79852e-07	1	0.993934	0.00606441	1.53732e-06
20.2546	0.68	1.345	10.6106	13.5315	400.573	203.085	702.217	-154.633	840.471	432.809	1358.06	125.814	1	29.6296	10.0606	0.280375	1	1	0	0	0	0	0	0	0	0	0	0	1	1	1	1	1	1	1	1	1	1	0.999538	0.000461829	4.71009e-07	1	0.998276	0.00172322	4.55608e-07	1	0.996813	0.00318649	9.30739e-07
20.2128	0.73	1.295	11.2134	13.1223	404.826	203.132	725.218	-140.78	828.806	433.73	1356.84	113.591	1	29.6296	10.133	0.280856	1	1	0	0	0	0	0	0	0	0	0	0	1	1	1	1	1	1	1	1	1	1	0.99952	0.000479641	4.89453e-07	1	0.998285	0.00171494	4.5666e-07	1	0.99687	0.00312905	9.17684e-07
27.9967	0.815	1.21	17.5344	12.4098	596.747	272.397	1036.42	-56.6402	1128.09	478.239	1783.68	186.258	1	29.6296	10.256	0.323494	1	1	0	0	0	0	0	0	0	0	0	0	1	1	1	1	1	1	1	1	1	1	0.95574	0.0442374	2.23468e-05	1	0.995587	0.00441213	1.2437e-06	1	0.992438	0.00756044	1.94061e-06
25.8624	0.735	1.29	14.808	13.1885	532.057	261.776	916.838	-85.0904	1034.16	497.578	1661.55	218.851	1	29.6296	10.2237	0.485855	1	1	0	0	0	0	0	0	0	0	0	0	1	1	1	1	1	1	1	1	1	1	0.986644	0.0133486	7.90982e-06	1	0.996496	0.00350313	8.61065e-07	1	0.991296	0.0087017	2.29204e-06
27.1597	0.795	1.22	17.2228	12.4855	605.585	258.329	1038.04	-69.7154	1097.09	465.347	1742.16	176.487	1	29.7767	10.234	0.347123	1	1	0	0	0	0	0	0	0	0	0	0	1	1	1	1	1	1	1	1	1	1	0.981232	0.0187579	1.0066e-05	1	0.99664	0.00335902	8.80138e-07	1	0.993189	0.00680934	1.75137e-06
27.9967	0.915	1.1	19.8051	10.6465	669.946	112.287	1165.48	-172.913	1151.73	193.071	1802.61	1	1	29.7767	9.67865	0.369142	1	1	0	0	0	0	0	0	0	0	0	0	1	1	1	1	1	1	1	1	1	1	0.999196	0.000803818	6.23323e-07	1	0.99798	0.00201955	4.95782e-07	1	0.996289	0.00370976	9.79489e-07
28.0804	0.805	1.195	17.9361	12.166	625.169	228.969	1077.4	-92.4057	1142.21	450.92	1828.26	153.283	1	30	10.1808	0.409472	1	1	0	0	0	0	0	0	0	0	0	0	1	1	1	1	1	1	1	1	1	1	0.993155	0.00684158	3.80698e-06	1	0.997186	0.0028136	7.08953e-07	1	0.994074	0.00592435	1.50269e-06
28.0804	0.795	1.2	17.8878	12.3346	620.697	263.927	1072.51	-62.887	1131.78	462.277	1804.44	172.213	1	30.0752	10.2788	0.411318	1	1	0	0	0	0	0	0	0	0	0	0	1	1	1	1	1	1	1	1	1	1	0.971962	0.0280236	1.43861e-05	1	0.996305	0.00369367	1.0057e-06	1	0.9932	0.0067983	1.7351e-06
28.0385	0.935	1.055	21.292	10.7876	700.098	216.653	1226	-67.8371	1116.74	438.641	1769.64	152.161	1	30.1508	10.2252	0.395259	1	1	0	0	0	0	0	0	0	0	0	0	1	1	1	1	1	1	1	1	1	1	0.983342	0.0166497	8.65074e-06	1	0.996849	0.00315021	8.51485e-07	1	0.994071	0.00592782	1.51151e-06
16.1535	0.95039	1.015	10.134	6.36207	258.808	187.817	572.837	-0.99451	540.261	448.464	951.373	211.294	1	30.4569	6.26805	2.09901	1	1	0	0	0	0	0	0	0	0	0	0	1	1	1	1	1	1	1	1	1	1	0.995613	0.00436767	1.92312e-05	1	0.935783	0.0464806	0.0177366	1	0.872521	0.125641	0.0018386
28.1641	0.81039	1.15	17.9958	11.8047	626.032	235.952	1080.51	-75.2562	1140.99	456.752	1808.11	161.221	1	30.5344	10.265	0.643639	1	1	0	0	0	0	0	0	0	0	0	0	1	1	1	1	1	1	1	1	1	1	0.988456	0.011538	6.27625e-06	1	0.996842	0.00315759	8.356e-07	1	0.993837	0.00616159	1.56642e-06
20.1709	0.715	1.23	11.4927	12.5615	418.176	235.49	739.655	-95.2415	806.705	429.739	1318.37	111.148	1	30.8483	10.2126	0.302468	1	1	0	0	0	0	0	0	0	0	0	0	1	1	1	1	1	1	1	1	1	1	0.999345	0.000653992	6.74607e-07	1	0.998279	0.00172015	4.75742e-07	1	0.99672	0.00327886	9.90671e-07
28.1222	0.765	1.18	17.5858	12.2882	622.009	297.02	1058.2	-27.1032	1139.14	508.629	1786.12	218.851	1	30.8483	10.4137	0.416362	1	1	0	0	0	0	0	0	0	0	0	0	1	1	1	1	1	1	1	1	1	1	0.50577	0.493994	0.00023587	1	0.981661	0.0183303	8.47683e-06	1	0.988141	0.0118555	3.11378e-06
28.0385	0.8	1.14	17.8611	11.6506	630.261	229.487	1079.3	-78.5817	1167.39	430.046	1827.04	135.574	1	30.9278	10.2199	0.37309	1	1	0	0	0	0	0	0	0	0	0	0	1	1	1	1	1	1	1	1	1	1	0.993659	0.006337	3.68382e-06	1	0.997191	0.00280846	7.2497e-07	1	0.994337	0.00566135	1.43493e-06
28.2059	0.755	1.185	16.9208	12.1224	588.641	253.161	1017.59	-68.5131	1116.74	466.268	1789.79	167.328	1	30.9278	10.2298	0.405762	1	1	0	0	0	0	0	0	0	0	0	0	1	1	1	1	1	1	1	1	1	1	0.988599	0.0113948	6.46271e-06	1	0.996633	0.00336601	8.9136e-07	1	0.993565	0.00643305	1.64266e-06
28.0385	0.785	1.145	17.0446	11.6737	584.376	227.661	1014.66	-81.7437	1148.97	447.236	1808.72	149.619	1	31.0881	10.1954	0.371211	1	1	0	0	0	0	0	0	0	0	0	0	1	1	1	1	1	1	1	1	1	1	0.995102	0.00489526	2.98436e-06	1	0.997153	0.00284611	7.31052e-07	1	0.994237	0.00576124	1.46333e-06
20.0454	0.72	1.21	10.6816	12.1074	293.616	281.333	591.158	-48.7946	650.768	497.578	1124.8	215.798	1	31.0881	10.0061	0.686576	1	1	0	0	0	0	0	0	0	0	0	0	1	1	1	1	1	1	1	1	1	1	0.998021	0.00197639	2.15176e-06	1	0.997982	0.00201748	8.04693e-07	1	0.982752	0.0172412	6.81663e-06
28.1222	0.785	1.14	16.6931	11.4497	573.22	181.613	998.81	-121.326	1150.5	375.714	1817.27	79.3947	1	31.1688	10.0436	0.316493	1	1	0	0	0	0	0	0	0	0	0	0	1	1	1	1	1	1	1	1	1	1	0.998986	0.00101286	7.77639e-07	1	0.997764	0.00223503	5.41415e-07	1	0.995282	0.00471726	1.20535e-06
25.3184	0.735	1.185	13.8546	12.039	471.971	207.794	835.283	-109.345	1040.61	446.008	1651.78	149.118	1	31.25	10.1595	0.257148	1	1	0	0	0	0	0	0	0	0	0	0	1	1	1	1	1	1	1	1	1	1	0.999087	0.000912016	7.85628e-07	1	0.99774	0.00225983	5.57271e-07	1	0.995183	0.00481573	1.25892e-06
19.6688	0.995	0.925	15.0293	9.01491	445.367	180.85	870.302	-69.2207	669.8	378.477	1195.02	98.9353	1	31.25	9.74585	0.470688	1	1	0	0	0	0	0	0	0	0	0	0	1	1	1	1	1	1	1	1	1	1	0.999473	0.00052645	5.67903e-07	1	0.999092	0.000906731	9.70235e-07	1	0.997187	0.00281179	1.03698e-06
27.9548	0.8	1.115	17.3209	11.4705	616.673	240.071	1060.16	-63.5183	1167.39	434.651	1824.6	145.344	1	31.3316	10.2875	0.395348	1	1	0	0	0	0	0	0	0	0	0	0	1	1	1	1	1	1	1	1	1	1	0.990384	0.00961001	5.59026e-06	1	0.996882	0.00311671	8.42283e-07	1	0.994146	0.00585242	1.48529e-06
28.0804	0.79	1.12	16.7866	11.3523	565.683	210.695	990.068	-89.0398	1112.44	435.265	1778.8	141.459	1	31.4136	10.136	0.35975	1	1	0	0	0	0	0	0	0	0	0	0	1	1	1	1	1	1	1	1	1	1	0.997486	0.00251261	1.68689e-06	1	0.997422	0.00257725	6.44477e-07	1	0.994621	0.00537779	1.37216e-06
19.2084	0.795	1.11	12.1622	6.78808	237.006	240.874	558.477	25.1555	459.53	336.116	902.522	128.857	0	31.4961	6.11539	0.555929	1	1	0	0	0	0	0	0	0	0	0	0	1	1	1	1	1	1	1	1	1	1	0.930688	0.0682214	0.00109102	1	0.961896	0.0262675	0.0118368	1	0.953232	0.046213	0.000554976
15.9442	0.705	1.2	8.9852	7.07034	269.072	199.962	531.96	-13.7643	562.056	393.825	969.693	212.745	1	31.4961	5.89195	2.5447	1	1	0	0	0	0	0	0	0	0	0	0	1	1	1	1	1	1	1	1	1	1	0.996946	0.00304298	1.14238e-05	1	0.956123	0.0341534	0.00972347	1	0.956078	0.0434566	0.000464923
27.9548	0.77	1.125	16.3432	11.3977	562.234	207.009	981.908	-95.4864	1109.68	384.002	1786.74	97.7141	1	31.6623	10.1313	0.33705	1	1	0	0	0	0	0	0	0	0	0	0	1	1	1	1	1	1	1	1	1	1	0.99875	0.00124872	9.50052e-07	1	0.997699	0.00230085	5.63146e-07	1	0.995226	0.00477307	1.22407e-06
30.5913	0.845	1.045	17.8496	11.1742	257.347	237.293	650.684	-55.7864	547.936	330.898	1107.7	51.1838	0	31.746	10.6931	0.20846	1	1	0	0	0	0	0	0	0	0	0	0	1	1	1	1	1	1	1	1	1	1	0.999514	0.00048505	4.69215e-07	1	0.99802	0.00197948	4.34516e-07	1	0.997294	0.00270468	8.98689e-07
30.4239	0.815	1.07	16.8389	11.4115	242.048	240.821	617.312	-58.0443	533.508	329.977	1094.87	46.4199	0	31.8302	10.665	0.230954	1	1	0	0	0	0	0	0	0	0	0	0	1	1	1	1	1	1	1	1	1	1	0.999543	0.000456515	4.48576e-07	1	0.998067	0.00193289	4.37035e-07	1	0.997336	0.00266333	8.997e-07
22.0541	0.83	1.055	13.5833	11.0863	242.111	225.29	586.28	-69.5612	473.958	295.29	940.382	14.1557	0	31.8302	10.5084	0.349666	1	1	0	0	0	0	0	0	0	0	0	0	1	1	1	1	1	1	1	1	1	1	0.999621	0.000378229	4.35501e-07	1	0.999687	0.000305798	6.83665e-06	1	0.997712	0.00228612	1.41867e-06
30.5495	0.87	1.01	16.818	10.8585	227.577	229.811	611.775	-54.5034	530.746	341.334	1093.04	57.4115	0	31.9149	10.751	0.231341	1	1	0	0	0	0	0	0	0	0	0	0	1	1	1	1	1	1	1	1	1	1	0.999535	0.00046482	4.57219e-07	1	0.998051	0.00194845	4.37697e-07	1	0.997271	0.00272855	9.20918e-07
29.3358	0.86039	1.01	17.5354	10.7418	248.117	221.29	645.55	-63.146	523.379	329.67	1080.83	42.1454	0	32	10.6354	0.199544	1	1	0	0	0	0	0	0	0	0	0	0	1	1	1	1	1	1	1	1	1	1	0.999559	0.000440774	4.39416e-07	1	0.998247	0.00175243	4.48863e-07	1	0.99741	0.00258868	9.04952e-07
18.8318	0.84	1.035	11.8508	10.765	222.06	207.433	546.465	-80.1686	430.983	273.496	850.006	1	0	32	10.401	0.446489	1	1	0	0	0	0	0	0	0	0	0	0	1	1	1	1	1	1	1	1	1	1	0.999618	0.000381469	5.02701e-07	1	0.999738	0.000243806	1.77232e-05	1	0.99781	0.00218804	2.35614e-06
27.9548	0.765	1.11	16.6554	11.3399	552.041	214.34	973.024	-86.0216	1088.19	465.04	1741.55	168.549	1	32	10.2161	0.462856	1	1	0	0	0	0	0	0	0	0	0	0	1	1	1	1	1	1	1	1	1	1	0.99648	0.00351802	2.29353e-06	1	0.997172	0.00282767	7.22319e-07	1	0.994226	0.005773	1.47872e-06
26.9505	0.76	1.105	16.788	11.1838	576.012	183.312	993.653	-110.905	1064.86	393.211	1697.58	119.927	1	32.1716	10.1211	0.366151	1	1	0	0	0	0	0	0	0	0	0	0	1	1	1	1	1	1	1	1	1	1	0.998822	0.00117715	9.05565e-07	1	0.997786	0.00221314	5.4644e-07	1	0.995465	0.00453365	1.17713e-06
19.0829	0.825	1.04	13.8246	6.5414	253.702	239.528	599.685	36.9768	448.787	372.951	879.317	165.496	0	32.1716	6.28981	0.405519	1	1	0	0	0	0	0	0	0	0	0	0	1	1	1	1	1	1	1	1	1	1	0.731677	0.262682	0.00564076	1	0.858352	0.0819035	0.0597445	1	0.639859	0.35042	0.00972079
25.8205	0.835	1.025	15.1662	10.9	251.904	229.743	615.518	-59.7749	520.309	310.331	1026.48	26.2686	0	32.2581	10.6341	0.290243	1	1	0	0	0	0	0	0	0	0	0	0	1	1	1	1	1	1	1	1	1	1	0.999605	0.000394476	4.17272e-07	1	0.998912	0.00108695	7.60903e-07	1	0.997559	0.00243976	1.03268e-06
21.259	0.845	1.015	13.0767	10.6945	231.971	216.585	572.389	-68.4788	472.73	291.606	920.841	9.78122	0	32.2581	10.5364	0.358297	1	1	0	0	0	0	0	0	0	0	0	0	1	1	1	1	1	1	1	1	1	1	0.999624	0.000375854	4.44561e-07	1	0.999719	0.000270625	1.01092e-05	1	0.99775	0.00224868	1.57814e-06
19.5014	0.825	1.035	12.0223	10.8051	226.078	210.838	550.266	-78.1333	448.787	279.021	878.707	1	0	32.2581	10.4398	0.431414	1	1	0	0	0	0	0	0	0	0	0	0	1	1	1	1	1	1	1	1	1	1	0.999625	0.00037501	4.72683e-07	1	0.999737	0.000246945	1.6022e-05	1	0.997817	0.0021811	2.02992e-06
30.5076	0.8	1.055	16.8369	11.3337	244.587	234.593	616.853	-61.7495	542.717	331.511	1105.26	47.6412	0	32.345	10.7428	0.230729	1	1	0	0	0	0	0	0	0	0	0	0	1	1	1	1	1	1	1	1	1	1	0.99955	0.0004492	4.40583e-07	1	0.998097	0.00190239	4.31985e-07	1	0.997348	0.00265131	8.82425e-07
22.5563	0.855	1	14.113	10.5411	239.674	204.245	595.7	-77.0037	476.413	282.704	950.763	4.89616	0	32.345	10.5411	0.323538	1	1	0	0	0	0	0	0	0	0	0	0	1	1	1	1	1	1	1	1	1	1	0.999634	0.000366084	4.14865e-07	1	0.999669	0.00032568	5.37233e-06	1	0.997782	0.00221639	1.2929e-06
28.4989	0.55	1.305	10.8723	7.74418	402.186	233.532	680.87	1.03012	1150.2	499.42	1751.93	254.65	1	32.345	5.93424	0.402813	1	1	0	0	0	0	0	0	0	0	0	0	1	1	1	1	1	1	1	1	1	1	0.997492	0.00250469	2.94664e-06	2	0.125722	0.872511	0.00176724	1	0.988643	0.0113529	4.11974e-06
27.8293	0.765	1.085	15.1416	10.9988	532.78	184.212	934.232	-106.853	1134.85	372.337	1822.15	65.9615	1	32.4324	10.1372	0.380514	1	1	0	0	0	0	0	0	0	0	0	0	1	1	1	1	1	1	1	1	1	1	0.999318	0.000681818	6.00508e-07	1	0.997799	0.00220036	5.37864e-07	1	0.995473	0.00452623	1.1632e-06
20.9661	0.825	1.025	12.5784	10.7365	226.481	219.131	556.548	-67.6292	463.521	287.616	909.85	11.6132	0	32.4324	10.4747	0.384474	1	1	0	0	0	0	0	0	0	0	0	0	1	1	1	1	1	1	1	1	1	1	0.99962	0.000379406	4.58197e-07	1	0.999727	0.000260475	1.22459e-05	1	0.997759	0.00223918	1.73947e-06
20.3383	0.835	1.005	12.4193	10.5405	218.984	201.266	548.425	-81.6896	447.252	272.575	884.203	1	0	32.6087	10.488	0.395587	1	1	0	0	0	0	0	0	0	0	0	0	1	1	1	1	1	1	1	1	1	1	0.999632	0.000367098	4.49723e-07	1	0.999736	0.000249476	1.43597e-05	1	0.997845	0.00215273	1.8025e-06
18.7062	0.81	1.02	11.8089	10.6882	220.945	203.688	539.467	-82.6552	428.22	278.714	852.449	1	0	32.7869	10.4786	0.454289	1	1	0	0	0	0	0	0	0	0	0	0	1	1	1	1	1	1	1	1	1	1	0.999622	0.000377554	4.91932e-07	1	0.999739	0.000243663	1.73181e-05	1	0.997804	0.00219391	2.31407e-06
26.1972	0.795	1.025	17.8924	10.3902	446.231	275.87	874.194	-10.6145	785.217	429.432	1375.77	138.117	1	32.967	10.1368	0.516921	1	1	0	0	0	0	0	0	0	0	0	0	1	1	1	1	1	1	1	1	1	1	0.997138	0.0028592	2.33106e-06	1	0.997401	0.0025986	6.42475e-07	1	0.995306	0.00469264	1.35923e-06
18.7899	0.845	0.97	11.2582	9.02276	404.377	82.5013	748.841	-167.915	788.287	192.458	1309.21	1	1	33.0579	9.30181	0.475188	1	1	0	0	0	0	0	0	0	0	0	0	1	1	1	1	1	1	1	1	1	1	0.99967	0.000329666	3.64129e-07	1	0.999187	0.000812188	9.57892e-07	1	0.997718	0.00228092	8.17059e-07
19.334	0.825	0.99	11.8736	9.70611	325.034	178.697	665.093	-89.466	654.451	271.347	1146.17	1	1	33.0579	9.80415	0.649348	1	1	0	0	0	0	0	0	0	0	0	0	1	1	1	1	1	1	1	1	1	1	0.999639	0.000360105	3.95551e-07	1	0.99947	0.00052853	1.88194e-06	1	0.997706	0.00229336	8.42615e-07
27.9967	0.76	1.05	16.4048	10.8129	551.55	226.836	966.438	-59.3779	1082.97	453.682	1748.26	155.115	1	33.1492	10.298	0.310337	1	1	0	0	0	0	0	0	0	0	0	0	1	1	1	1	1	1	1	1	1	1	0.995993	0.0040044	2.76274e-06	1	0.996939	0.00305975	8.22315e-07	1	0.994318	0.00568058	1.45857e-06
17.5763	0.815	0.995	11.3227	10.3139	207.119	185.221	519.907	-91.7944	395.375	256.613	802.376	1	0	33.1492	10.3657	0.46517	1	1	0	0	0	0	0	0	0	0	0	0	1	1	1	1	1	1	1	1	1	1	0.999613	0.000386581	5.50873e-07	1	0.999742	0.000239356	1.91114e-05	1	0.997812	0.00218518	3.15005e-06
17.6182	0.825	0.985	11.2081	10.1423	206.721	181.969	519.976	-90.9731	405.505	253.236	812.757	1	0	33.1492	10.2967	0.489312	1	1	0	0	0	0	0	0	0	0	0	0	1	1	1	1	1	1	1	1	1	1	0.999613	0.0003868	5.53658e-07	1	0.999742	0.000239034	1.92229e-05	1	0.997826	0.00217032	3.21349e-06
17.6182	0.83	0.98	11.1427	10.1613	203.239	183.309	517.15	-89.6288	396.603	266.742	807.261	1	0	33.1492	10.3687	0.498005	1	1	0	0	0	0	0	0	0	0	0	0	1	1	1	1	1	1	1	1	1	1	0.999611	0.000388265	5.56917e-07	1	0.999741	0.000239451	1.91458e-05	1	0.9978	0.00219734	3.16177e-06
21.552	0.815	0.99	12.9165	10.4762	227.726	211.419	559.912	-67.3046	461.372	298.667	917.788	15.8877	0	33.241	10.582	0.362072	1	1	0	0	0	0	0	0	0	0	0	0	1	1	1	1	1	1	1	1	1	1	0.999622	0.000377161	4.46363e-07	1	0.999714	0.000276421	9.25512e-06	1	0.99772	0.00227836	1.61728e-06
19.7106	0.825	0.98	12.0369	10.1803	219.336	189.994	542.223	-82.4294	449.708	264.901	876.264	1	0	33.241	10.3881	0.432841	1	1	0	0	0	0	0	0	0	0	0	0	1	1	1	1	1	1	1	1	1	1	0.99963	0.000369306	4.67965e-07	1	0.99974	0.000244047	1.63942e-05	1	0.997868	0.00212984	2.12845e-06
18.497	0.82	0.985	11.3531	10.2691	204.584	189.675	517.793	-86.1939	427.299	259.682	845.732	1	0	33.241	10.4255	0.469989	1	1	0	0	0	0	0	0	0	0	0	0	1	1	1	1	1	1	1	1	1	1	0.999624	0.000375138	4.98707e-07	1	0.999741	0.000240824	1.81726e-05	1	0.997855	0.00214218	2.53081e-06
17.953	0.81	0.99	11.1638	10.2103	210.815	194.012	519.198	-81.0682	411.644	276.258	820.696	1	0	33.3333	10.3135	0.502734	1	1	0	0	0	0	0	0	0	0	0	0	1	1	1	1	1	1	1	1	1	1	0.999607	0.000392756	5.59896e-07	1	0.99974	0.000240621	1.91011e-05	1	0.997767	0.00222974	3.15377e-06
17.6182	0.82	0.975	11.0341	10.0967	200.128	183.005	509.757	-88.0991	396.296	261.217	805.429	1	0	33.4262	10.3556	0.489821	1	1	0	0	0	0	0	0	0	0	0	0	1	1	1	1	1	1	1	1	1	1	0.99961	0.000389219	5.61143e-07	1	0.999742	0.000239194	1.92384e-05	1	0.997803	0.00219422	3.26024e-06
18.9573	0.79	1.005	12.7284	6.26833	245.756	236.33	569.648	40.5182	459.837	356.682	892.752	145.344	0	33.4262	6.23714	0.558322	1	1	0	0	0	0	0	0	0	0	0	0	1	1	1	1	1	1	1	1	1	1	0.823722	0.172257	0.00402121	1	0.883758	0.0585527	0.0576893	1	0.824534	0.171957	0.00350935
26.5738	0.805	0.985	14.5451	10.479	230.904	226.335	579.969	-52.7295	518.774	326.293	1038.09	44.588	0	33.5196	10.6386	0.296206	1	1	0	0	0	0	0	0	0	0	0	0	1	1	1	1	1	1	1	1	1	1	0.999592	0.000407331	4.30798e-07	1	0.998768	0.0012314	6.63772e-07	1	0.997465	0.00253364	1.07974e-06
18.7062	0.805	0.975	11.4459	10.1754	204.048	197.239	515.28	-75.4488	420.546	285.774	841.457	3.16413	0	33.7079	10.4363	0.451085	1	1	0	0	0	0	0	0	0	0	0	0	1	1	1	1	1	1	1	1	1	1	0.999614	0.00038576	5.21604e-07	1	0.999739	0.000242652	1.80494e-05	1	0.997771	0.00222612	2.65432e-06
19.4177	0.745	1.035	10.5186	10.1113	275.822	191.373	576.51	-87.5727	639.41	423.293	1121.13	152.672	1	33.7079	9.7694	0.637049	1	1	0	0	0	0	0	0	0	0	0	0	1	1	1	1	1	1	1	1	1	1	0.999519	0.000480498	5.26901e-07	1	0.99914	0.000858798	1.06073e-06	1	0.996805	0.00319394	1.22954e-06
17.2834	0.8	0.975	11.1531	10.0146	185.822	161.023	486.529	-105.655	364.986	231.749	769.401	1	0	33.8028	10.2714	0.415158	1	1	0	0	0	0	0	0	0	0	0	0	1	1	1	1	1	1	1	1	1	1	0.999615	0.000384727	5.69337e-07	1	0.999743	0.000237494	1.93051e-05	1	0.997859	0.00213783	3.56053e-06
17.6182	0.825	0.95	11.0154	9.81588	179.934	164.979	488.694	-99.0976	379.413	239.73	783.446	1	0	33.8028	10.3325	0.467848	1	1	0	0	0	0	0	0	0	0	0	0	1	1	1	1	1	1	1	1	1	1	0.999616	0.000383508	5.58486e-07	1	0.999743	0.000237805	1.92517e-05	1	0.997859	0.00213805	3.35691e-06
17.4926	0.805	0.97	10.9611	10.0559	202.845	180.993	508.44	-89.0748	399.98	256.92	808.483	1	0	33.8028	10.3669	0.494871	1	1	0	0	0	0	0	0	0	0	0	0	1	1	1	1	1	1	1	1	1	1	0.999612	0.000387339	5.56123e-07	1	0.999742	0.000238794	1.9267e-05	1	0.997808	0.00218865	3.30298e-06
17.6182	0.81	0.96	11.0231	9.97285	201.826	178.284	508.911	-89.1502	393.84	256.613	798.712	1	0	33.8983	10.3884	0.497049	1	1	0	0	0	0	0	0	0	0	0	0	1	1	1	1	1	1	1	1	1	1	0.999612	0.000387592	5.58807e-07	1	0.999742	0.000238713	1.92622e-05	1	0.997804	0.00219266	3.32749e-06
24.6069	0.66	1.085	12.2711	11.2862	440.148	258.728	765.251	-37.6105	1025.26	480.081	1598.66	178.93	1	34.384	10.402	0.280158	1	1	0	0	0	0	0	0	0	0	0	0	1	1	1	1	1	1	1	1	1	1	0.996443	0.00355407	3.35568e-06	1	0.996512	0.00348744	1.01739e-06	1	0.993759	0.00623958	1.67042e-06
17.5345	0.81	0.935	10.9466	9.68634	194.126	169.896	499.949	-91.0978	393.227	250.166	797.491	1	0	34.384	10.3597	0.473598	1	1	0	0	0	0	0	0	0	0	0	0	1	1	1	1	1	1	1	1	1	1	0.999612	0.000386972	5.63701e-07	1	0.999743	0.000237989	1.93716e-05	1	0.997819	0.00217772	3.47282e-06
17.4926	0.805	0.935	10.6544	9.67462	182.751	166.635	482.697	-95.027	394.761	240.958	799.323	1	0	34.4828	10.3472	0.474814	1	1	0	0	0	0	0	0	0	0	0	0	1	1	1	1	1	1	1	1	1	1	0.999617	0.000382929	5.54468e-07	1	0.999743	0.000237555	1.935e-05	1	0.997851	0.00214586	3.43705e-06
27.9548	0.735	1	15.5737	10.4229	570.768	253.947	972.207	-20.2322	1195.93	512.312	1867.34	223.517	1	34.5821	10.4229	0.412936	1	1	0	0	0	0	0	0	0	0	0	0	1	1	1	1	1	1	1	1	1	1	0.815656	0.184229	0.000114552	1	0.966669	0.0333064	2.43328e-05	1	0.991469	0.00852922	2.1998e-06
17.5763	0.81	0.92	10.9231	9.55268	195.417	172.097	500.097	-85.5283	408.575	252.008	810.925	1	0	34.6821	10.3833	0.484034	1	1	0	0	0	0	0	0	0	0	0	0	1	1	1	1	1	1	1	1	1	1	0.999613	0.000386921	5.57814e-07	1	0.999743	0.000238086	1.93952e-05	1	0.997813	0.00218397	3.42872e-06
28.1641	0.755	0.965	16.768	9.92762	587.093	215.173	1008.52	-47.187	1144.06	438.334	1805.05	145.344	1	34.8837	10.2877	0.407061	1	1	0	0	0	0	0	0	0	0	0	0	1	1	1	1	1	1	1	1	1	1	0.995522	0.00447467	3.20429e-06	1	0.996512	0.00348683	1.03025e-06	1	0.994412	0.00558615	1.42508e-06
17.6182	0.795	0.925	10.5227	9.58234	179.67	169.671	475.823	-89.0389	383.711	246.176	792.606	1	0	34.8837	10.3593	0.484588	1	1	0	0	0	0	0	0	0	0	0	0	1	1	1	1	1	1	1	1	1	1	0.999611	0.000388649	5.72447e-07	1	0.999743	0.000237767	1.94547e-05	1	0.997822	0.00217448	3.6103e-06
26.6157	0.71	1.005	14.5954	10.2421	471.872	181.182	840.4	-88.8962	1049.2	402.727	1638.96	99.546	1	34.9854	10.1911	0.244212	1	1	0	0	0	0	0	0	0	0	0	0	1	1	1	1	1	1	1	1	1	1	0.999403	0.000596035	5.69313e-07	1	0.997905	0.00209418	5.34406e-07	1	0.995944	0.0040553	1.07285e-06
17.4926	0.82	0.89	11.0867	9.15613	175.507	153.698	483.05	-92.916	369.283	235.125	770.623	1	0	35.0877	10.2878	0.432463	1	1	0	0	0	0	0	0	0	0	0	0	1	1	1	1	1	1	1	1	1	1	0.999606	0.000393397	6.01239e-07	1	0.999743	0.000237025	1.95798e-05	1	0.997822	0.00217373	3.96221e-06
17.6182	0.785	0.92	10.7385	9.59467	196.984	173.015	494.848	-84.3951	405.812	253.85	808.483	1	0	35.1906	10.429	0.493654	1	1	0	0	0	0	0	0	0	0	0	0	1	1	1	1	1	1	1	1	1	1	0.999613	0.000385967	5.53512e-07	1	0.999743	0.000238104	1.93577e-05	1	0.997802	0.00219447	3.44689e-06
17.4926	0.81	0.89	10.8261	9.19696	177.808	150.752	480.52	-95.4188	370.204	242.799	775.508	1	0	35.2941	10.3337	0.451483	1	1	0	0	0	0	0	0	0	0	0	0	1	1	1	1	1	1	1	1	1	1	0.99961	0.000388941	5.86718e-07	1	0.999744	0.000236971	1.95079e-05	1	0.997825	0.00217084	3.84164e-06
17.5345	0.78	0.905	10.6072	9.32955	176.512	161.119	470.878	-90.4223	385.246	239.73	790.774	1	0	35.6083	10.3089	0.452572	1	1	0	0	0	0	0	0	0	0	0	0	1	1	1	1	1	1	1	1	1	1	0.999611	0.000388568	5.78089e-07	1	0.999743	0.000237217	1.9538e-05	1	0.997827	0.00216919	3.81212e-06
20.422	0.6	1.065	9.87592	11.3696	266.823	246.414	531.911	-51.9896	638.796	405.182	1121.74	122.14	0	36.036	10.6756	0.559828	1	1	0	0	0	0	0	0	0	0	0	0	1	1	1	1	1	1	1	1	1	1	0.999464	0.000535095	6.16101e-07	1	0.999092	0.000906353	1.21115e-06	1	0.996249	0.00374862	2.33207e-06
19.7106	0.725	0.935	10.6482	9.05697	298.671	143.432	599.055	-105.758	657.214	302.964	1145.56	7.94928	1	36.1446	9.6866	0.556245	1	1	0	0	0	0	0	0	0	0	0	0	1	1	1	1	1	1	1	1	1	1	0.999654	0.000346116	3.84118e-07	1	0.999349	0.000649563	1.3343e-06	1	0.997726	0.00227349	8.55105e-07
30.7169	0.625	1.03	15.478	11.3897	315.032	301.766	662.443	5.90357	701.724	502.489	1320.81	182.594	0	36.2538	11.058	0.554731	1	1	0	0	0	0	0	0	0	0	0	0	1	1	1	1	1	1	1	1	1	1	0.997208	0.00278947	2.58375e-06	1	0.989506	0.0104928	1.38176e-06	1	0.977268	0.0227241	7.47473e-06
23.9792	0.62	1.03	11.6665	11.4475	286.841	285.144	583.76	-9.32086	669.493	514.461	1202.35	197.249	0	36.3636	11.1141	0.505147	1	1	0	0	0	0	0	0	0	0	0	0	1	1	1	1	1	1	1	1	1	1	0.997595	0.00240219	2.70001e-06	1	0.995397	0.00460167	9.65019e-07	1	0.956348	0.0436309	2.09173e-05
31.0098	0.61	1.025	15.4383	11.2677	312.173	296.372	654.579	2.47061	708.784	476.398	1337.3	191.143	0	36.6972	10.9929	0.48834	1	1	0	0	0	0	0	0	0	0	0	0	1	1	1	1	1	1	1	1	1	1	0.997429	0.00256901	2.38122e-06	1	0.99091	0.00908855	1.21734e-06	1	0.982607	0.0173873	5.62972e-06
17.5763	0.775	0.86	10.563	8.98391	191.654	165.403	486.191	-76.6392	397.831	250.78	810.315	1	0	36.6972	10.4464	0.493387	1	1	0	0	0	0	0	0	0	0	0	0	1	1	1	1	1	1	1	1	1	1	0.999606	0.000393094	5.8109e-07	1	0.999743	0.000237403	1.97463e-05	1	0.997771	0.00222521	3.89863e-06
24.858	0.64	0.99	13.1074	10.9203	303.042	268.848	621.822	-15.2651	636.955	433.423	1170.59	139.238	0	36.8098	11.0307	0.492674	1	1	0	0	0	0	0	0	0	0	0	0	1	1	1	1	1	1	1	1	1	1	0.999218	0.000781584	8.24142e-07	1	0.997708	0.00229096	5.85761e-07	1	0.993831	0.00616614	2.64214e-06
20.4639	0.59	1.04	9.75323	11.1921	270.249	256.779	534.274	-35.3705	668.879	449.078	1152.89	146.566	0	36.8098	10.7616	0.569534	1	1	0	0	0	0	0	0	0	0	0	0	1	1	1	1	1	1	1	1	1	1	0.999213	0.000786292	9.35513e-07	1	0.99866	0.001339	9.62308e-07	1	0.993825	0.006171	3.86196e-06
28.0804	0.74	0.885	16.3776	9.23206	560.619	220.202	970.711	-24.2428	1141.91	444.474	1758.04	152.672	1	36.9231	10.4317	0.385443	1	1	0	0	0	0	0	0	0	0	0	0	1	1	1	1	1	1	1	1	1	1	0.994306	0.0056894	4.42235e-06	1	0.995039	0.0049592	1.75114e-06	1	0.994314	0.00568482	1.45896e-06
30.6332	0.64	0.985	15.4221	10.8774	314.777	287.484	664.324	5.23593	712.16	467.189	1343.41	156.336	0	36.9231	11.0431	0.620424	1	1	0	0	0	0	0	0	0	0	0	0	1	1	1	1	1	1	1	1	1	1	0.998448	0.00155034	1.4594e-06	1	0.994608	0.00539086	8.75426e-07	1	0.990867	0.00913058	2.8975e-06
22.2634	0.63	0.99	11.2556	10.8492	293.652	261.628	588.124	-21.97	675.325	451.841	1185.86	137.416	0	37.037	10.9587	0.510853	1	1	0	0	0	0	0	0	0	0	0	0	1	1	1	1	1	1	1	1	1	1	0.999184	0.000815172	9.1754e-07	1	0.998104	0.00189562	6.81743e-07	1	0.993968	0.00602921	2.9872e-06
30.3402	0.66	0.955	13.2316	10.4523	268.493	259.16	586.747	-14.3022	702.338	445.394	1312.88	127.125	0	37.1517	10.9448	0.468919	1	1	0	0	0	0	0	0	0	0	0	0	1	1	1	1	1	1	1	1	1	1	0.999312	0.000687247	6.76995e-07	1	0.99716	0.0028394	5.71174e-07	1	0.995389	0.00460942	1.48738e-06
27.6619	0.61	1	13.897	11.2658	303.973	308.16	627.306	18.7125	691.901	546.078	1276.85	213.126	0	37.2671	11.2658	0.46428	1	1	0	0	0	0	0	0	0	0	0	0	1	1	1	1	1	1	1	1	1	1	0.989831	0.0101582	1.06981e-05	1	0.974867	0.0251292	4.09518e-06	1	0.808783	0.191137	8.00226e-05
27.076	0.63	0.98	13.2691	10.7933	295.412	293.256	614.459	12.116	704.486	465.347	1283.56	165.496	0	37.2671	11.0136	0.578738	1	1	0	0	0	0	0	0	0	0	0	0	1	1	1	1	1	1	1	1	1	1	0.998224	0.00177404	1.82772e-06	1	0.995362	0.00463714	9.35398e-07	1	0.987975	0.01202	4.51587e-06
30.5076	0.625	0.985	14.7287	10.9503	290.776	287.326	624.451	3.3737	694.05	449.999	1312.88	134.963	0	37.2671	11.1171	0.62364	1	1	0	0	0	0	0	0	0	0	0	0	1	1	1	1	1	1	1	1	1	1	0.998958	0.00104128	9.94796e-07	1	0.996108	0.00389085	6.76177e-07	1	0.993606	0.00639225	2.03666e-06
26.2809	0.605	1	12.6996	11.0307	288.321	288.157	595.701	2.04348	700.189	526.433	1270.13	216.179	0	37.3832	11.0307	0.429563	1	1	0	0	0	0	0	0	0	0	0	0	1	1	1	1	1	1	1	1	1	1	0.996003	0.00399319	4.3082e-06	1	0.98952	0.0104781	1.9073e-06	1	0.924717	0.0752502	3.24697e-05
30.5076	0.615	0.99	15.3638	10.9991	303.662	286.684	642.956	0.97532	702.031	452.455	1312.88	147.176	0	37.3832	11.1102	0.572726	1	1	0	0	0	0	0	0	0	0	0	0	1	1	1	1	1	1	1	1	1	1	0.998809	0.00119025	1.12243e-06	1	0.995654	0.00434486	7.2689e-07	1	0.992749	0.00724849	2.30157e-06
30.3821	0.64	0.965	15.2876	10.6434	299.779	290.572	643.696	13.56	672.869	461.05	1287.84	153.283	0	37.3832	11.0295	0.800489	1	1	0	0	0	0	0	0	0	0	0	0	1	1	1	1	1	1	1	1	1	1	0.998441	0.00155712	1.49989e-06	1	0.994596	0.00540359	8.57265e-07	1	0.989753	0.0102438	3.44056e-06
31.0098	0.65	0.95	16.6854	10.5478	300.392	286.427	661.733	12.659	647.084	516.303	1252.42	186.258	0	37.5	11.103	0.343176	1	1	0	0	0	0	0	0	0	0	0	0	1	1	1	1	1	1	1	1	1	1	0.997061	0.00293652	2.75519e-06	1	0.986732	0.0132667	1.62782e-06	1	0.962443	0.0375437	1.32074e-05
30.675	0.61	0.99	14.8606	11.2091	303.035	307.788	637.219	18.4625	726.588	537.176	1338.52	181.151	0	37.5	11.3224	0.443081	1	1	0	0	0	0	0	0	0	0	0	0	1	1	1	1	1	1	1	1	1	1	0.996079	0.00391711	3.68381e-06	1	0.982542	0.0174553	2.64047e-06	1	0.962189	0.0377983	1.25247e-05
20.5894	0.595	1.005	9.77153	10.8599	260.171	261.997	522.708	-21.9482	623.755	495.122	1097.32	178.319	0	37.5	10.8059	0.568872	1	1	0	0	0	0	0	0	0	0	0	0	1	1	1	1	1	1	1	1	1	1	0.998535	0.0014633	1.98018e-06	1	0.998447	0.00155201	1.48438e-06	1	0.968926	0.0310473	2.71258e-05
20.6313	0.595	1.005	9.69318	10.8576	269.489	260.81	532.929	-23.4603	678.395	456.138	1157.16	147.176	0	37.5	10.8036	0.571249	1	1	0	0	0	0	0	0	0	0	0	0	1	1	1	1	1	1	1	1	1	1	0.999051	0.000947583	1.15849e-06	1	0.998568	0.00143105	1.03415e-06	1	0.992599	0.00739597	4.80826e-06
28.3733	0.61	0.99	14.0015	11.0888	306.882	292.97	632.764	8.33188	710.319	477.626	1307.38	179.54	0	37.5	11.2008	0.586315	1	1	0	0	0	0	0	0	0	0	0	0	1	1	1	1	1	1	1	1	1	1	0.997913	0.00208542	2.04998e-06	1	0.993996	0.00600305	1.05996e-06	1	0.984559	0.0154353	5.33979e-06
30.6332	0.625	0.975	15.4896	11.005	298.227	287.135	641.484	3.87023	679.315	479.467	1295.78	145.955	0	37.5	11.2872	0.605183	1	1	0	0	0	0	0	0	0	0	0	0	1	1	1	1	1	1	1	1	1	1	0.998728	0.00127108	1.19175e-06	1	0.9951	0.00489904	7.7454e-07	1	0.990944	0.00905344	2.88089e-06
30.5076	0.62	0.97	15.6805	10.8905	300.183	295.086	641.503	13.9581	654.451	483.151	1257.92	162.442	0	37.7358	11.2273	0.564469	1	1	0	0	0	0	0	0	0	0	0	0	1	1	1	1	1	1	1	1	1	1	0.998134	0.00186411	1.7669e-06	1	0.993052	0.006947	9.87573e-07	1	0.983807	0.0161872	5.47957e-06
28.6244	0.635	0.955	14.5427	10.7434	306.148	300.05	641.84	22.697	710.012	489.597	1298.83	177.198	0	37.7358	11.2496	0.613005	1	1	0	0	0	0	0	0	0	0	0	0	1	1	1	1	1	1	1	1	1	1	0.996799	0.00319793	3.17955e-06	1	0.991451	0.0085472	1.52303e-06	1	0.977105	0.0228872	8.0971e-06
28.6663	0.595	0.99	13.93	11.2833	301.128	302.056	622.341	13.8298	713.695	539.632	1325.09	197.249	0	37.8549	11.3973	0.491828	1	1	0	0	0	0	0	0	0	0	0	0	1	1	1	1	1	1	1	1	1	1	0.995243	0.00475186	4.69045e-06	1	0.98503	0.0149671	2.4803e-06	1	0.941516	0.0584633	2.08908e-05
28.5826	0.625	0.96	14.4417	10.86	294.903	300.715	626.069	22.6239	682.999	503.41	1271.96	197.249	0	37.8549	11.3125	0.518976	1	1	0	0	0	0	0	0	0	0	0	0	1	1	1	1	1	1	1	1	1	1	0.995355	0.00464056	4.65986e-06	1	0.987698	0.0122995	1.95766e-06	1	0.948406	0.0515748	1.94336e-05
30.5913	0.645	0.94	14.6323	10.5492	290.807	291.24	626.862	19.1217	695.891	503.717	1311.04	167.328	0	37.8549	11.2226	0.610585	1	1	0	0	0	0	0	0	0	0	0	0	1	1	1	1	1	1	1	1	1	1	0.997861	0.00213664	2.0625e-06	1	0.991391	0.00860752	1.37373e-06	1	0.981783	0.0182107	6.07454e-06
30.8006	0.665	0.915	16.196	10.237	307.423	280.804	666.159	15.2088	668.572	474.863	1277.46	157.557	0	37.9747	11.188	0.480637	1	1	0	0	0	0	0	0	0	0	0	0	1	1	1	1	1	1	1	1	1	1	0.998279	0.00171971	1.63144e-06	1	0.993916	0.00608287	9.59152e-07	1	0.987788	0.012208	4.05602e-06
30.4239	0.63	0.95	14.3424	10.4766	284.796	279.942	616.222	6.32766	700.189	444.167	1315.93	145.344	0	37.9747	11.028	0.704676	1	1	0	0	0	0	0	0	0	0	0	0	1	1	1	1	1	1	1	1	1	1	0.998905	0.0010936	1.06123e-06	1	0.996026	0.00397293	7.24194e-07	1	0.993329	0.00666842	2.1779e-06
17.5345	0.725	0.845	10.0938	8.78952	172.356	154.741	444.027	-79.8928	370.511	248.325	775.508	1	0	38.2166	10.4018	0.449012	1	1	0	0	0	0	0	0	0	0	0	0	1	1	1	1	1	1	1	1	1	1	0.999602	0.000397099	6.12996e-07	1	0.999743	0.00023675	1.99045e-05	1	0.997741	0.00225437	4.48414e-06
30.675	0.625	0.945	13.1792	10.3269	260.999	266.756	571.439	-3.41201	705.407	482.844	1320.81	164.274	0	38.2166	10.9279	0.517977	1	1	0	0	0	0	0	0	0	0	0	0	1	1	1	1	1	1	1	1	1	1	0.998958	0.00104127	1.02229e-06	1	0.995288	0.00471099	8.30117e-07	1	0.991621	0.00837661	2.75791e-06
30.3821	0.625	0.94	14.1133	10.5724	282.241	277.475	606.509	3.82186	701.724	472.1	1311.65	142.912	0	38.3387	11.2472	0.534156	1	1	0	0	0	0	0	0	0	0	0	0	1	1	1	1	1	1	1	1	1	1	0.998974	0.0010255	9.91437e-07	1	0.995905	0.00409375	7.51703e-07	1	0.992696	0.00730134	2.3377e-06
30.6332	0.595	0.97	14.9149	10.7455	292.303	290.176	620.099	11.5125	688.217	481.923	1300.66	194.817	0	38.3387	11.0779	0.552287	1	1	0	0	0	0	0	0	0	0	0	0	1	1	1	1	1	1	1	1	1	1	0.997473	0.0025241	2.4276e-06	1	0.990014	0.00998424	1.43329e-06	1	0.977241	0.0227514	7.80021e-06
30.5076	0.645	0.91	15.2787	10.1346	286.72	269.172	629.534	5.32466	686.069	461.357	1304.94	136.795	0	38.5852	11.1369	0.486994	1	1	0	0	0	0	0	0	0	0	0	0	1	1	1	1	1	1	1	1	1	1	0.998988	0.00101117	9.7628e-07	1	0.996134	0.00386516	7.1285e-07	1	0.993431	0.00656737	2.12321e-06
30.3402	0.63	0.925	13.5158	10.281	280.452	274.575	598.758	7.85775	714.616	419.61	1330.58	121.318	0	38.5852	11.1146	0.55672	1	1	0	0	0	0	0	0	0	0	0	0	1	1	1	1	1	1	1	1	1	1	0.999177	0.000821988	8.08559e-07	1	0.997028	0.00297184	6.2438e-07	1	0.995258	0.00474021	1.53257e-06
30.2984	0.625	0.93	13.517	10.2709	273.781	272.16	590.81	5.08097	708.477	446.008	1329.36	147.176	0	38.5852	11.044	0.675074	1	1	0	0	0	0	0	0	0	0	0	0	1	1	1	1	1	1	1	1	1	1	0.999005	0.000994056	9.76316e-07	1	0.99627	0.00372925	7.23761e-07	1	0.993693	0.00630514	2.06479e-06
30.5076	0.64	0.915	14.4751	10.0801	299.908	267.138	637.729	4.86509	721.983	446.622	1348.9	156.947	0	38.5852	11.0165	0.848526	1	1	0	0	0	0	0	0	0	0	0	0	1	1	1	1	1	1	1	1	1	1	0.998827	0.00117228	1.1397e-06	1	0.995819	0.00418037	8.08881e-07	1	0.993017	0.0069803	2.25744e-06
20.5057	0.585	0.965	9.12205	10.4469	257.881	265.608	510.553	-8.09081	663.967	475.477	1145.56	178.319	0	38.7097	10.8258	0.582303	1	1	0	0	0	0	0	0	0	0	0	0	1	1	1	1	1	1	1	1	1	1	0.998019	0.00197848	2.77781e-06	1	0.998376	0.00162191	1.72113e-06	1	0.97535	0.024628	2.18028e-05
28.75	0.63	0.915	13.7751	10.2823	282.677	276.292	606.818	11.0953	706.635	458.287	1303.72	159.389	0	38.835	11.2374	0.492906	1	1	0	0	0	0	0	0	0	0	0	0	1	1	1	1	1	1	1	1	1	1	0.998719	0.00127926	1.26962e-06	1	0.995818	0.00418106	8.42469e-07	1	0.991407	0.00858967	2.93064e-06
30.6332	0.635	0.91	15.176	10.1899	308.233	289.579	651.555	26.6972	717.379	496.043	1337.3	218.241	0	38.835	11.1977	0.618518	1	1	0	0	0	0	0	0	0	0	0	0	1	1	1	1	1	1	1	1	1	1	0.993049	0.0069445	6.851e-06	1	0.973705	0.0262905	4.48644e-06	1	0.941608	0.0583716	2.07485e-05
30.5076	0.615	0.925	12.6465	10.5006	258.245	289.47	559.914	18.8277	715.23	512.926	1325.7	171.381	0	38.961	11.352	0.48555	1	1	0	0	0	0	0	0	0	0	0	0	1	1	1	1	1	1	1	1	1	1	0.998177	0.00182138	1.79553e-06	1	0.991653	0.00834595	1.48732e-06	1	0.982356	0.0176379	5.8622e-06
30.3402	0.615	0.925	15.0467	10.2648	292.75	272.769	627.659	7.6377	685.455	455.831	1292.11	179.54	0	38.961	11.0971	0.609751	1	1	0	0	0	0	0	0	0	0	0	0	1	1	1	1	1	1	1	1	1	1	0.998435	0.00156386	1.51151e-06	1	0.994383	0.00561649	9.40439e-07	1	0.988625	0.0113713	3.84998e-06
30.5913	0.595	0.945	14.66	10.4016	289.624	281.934	615.162	11.2311	679.008	476.398	1293.95	192.975	0	38.961	11.007	0.642343	1	1	0	0	0	0	0	0	0	0	0	0	1	1	1	1	1	1	1	1	1	1	0.997828	0.00217031	2.12305e-06	1	0.991252	0.00874678	1.33102e-06	1	0.979964	0.0200295	7.02056e-06
30.8006	0.575	0.96	14.0064	10.9623	280.89	306.537	592.667	25.8464	698.654	531.958	1312.88	195.417	0	39.0879	11.419	0.516838	1	1	0	0	0	0	0	0	0	0	0	0	1	1	1	1	1	1	1	1	1	1	0.995398	0.00459788	4.47382e-06	1	0.97676	0.0232361	3.54839e-06	1	0.935939	0.0640384	2.25103e-05
31.1772	0.605	0.93	15.3581	10.3684	313.113	293.156	650.796	25.6816	716.458	537.79	1331.81	218.851	0	39.0879	11.1488	0.539618	1	1	0	0	0	0	0	0	0	0	0	0	1	1	1	1	1	1	1	1	1	1	0.991593	0.00839832	8.25738e-06	1	0.938574	0.061415	1.07291e-05	1	0.877918	0.122037	4.46938e-05
20.1291	0.61	0.925	9.49534	9.94637	254.87	225.095	518.318	-36.0424	633.271	384.309	1113.19	99.546	0	39.0879	10.7528	0.572729	1	1	0	0	0	0	0	0	0	0	0	0	1	1	1	1	1	1	1	1	1	1	0.999488	0.000511696	6.13617e-07	1	0.9994	0.000597854	2.11633e-06	1	0.996691	0.00330649	2.53198e-06
30.3821	0.61538	0.91	12.9485	10.1303	270.016	268.302	578.714	5.01453	712.774	450.92	1336.08	127.636	0	39.2157	11.1321	0.472284	1	1	0	0	0	0	0	0	0	0	0	0	1	1	1	1	1	1	1	1	1	1	0.999183	0.000816309	8.09421e-07	1	0.996779	0.00322066	6.76312e-07	1	0.994671	0.00532759	1.72376e-06
30.675	0.59	0.94	14.4919	10.6662	289.885	293.794	612.258	19.3584	715.537	508.629	1337.3	176.487	0	39.2157	11.3471	0.611265	1	1	0	0	0	0	0	0	0	0	0	0	1	1	1	1	1	1	1	1	1	1	0.997541	0.00245641	2.36045e-06	1	0.989387	0.0106117	1.77176e-06	1	0.978917	0.0210758	6.91943e-06
30.2984	0.625	0.905	13.4304	10.007	279.926	272.29	596.576	11.8141	732.42	455.831	1343.41	147.176	0	39.2157	11.0574	0.66004	1	1	0	0	0	0	0	0	0	0	0	0	1	1	1	1	1	1	1	1	1	1	0.998913	0.00108606	1.07471e-06	1	0.995813	0.0041863	8.63143e-07	1	0.993174	0.0068239	2.23085e-06
29.4614	0.68	0.84	14.2063	8.55463	286.06	185.448	626.922	-44.1457	720.448	306.341	1340.96	29.9325	0	39.4737	10.1841	0.43974	1	1	0	0	0	0	0	0	0	0	0	0	1	1	1	1	1	1	1	1	1	1	0.999592	0.000407674	4.24356e-07	1	0.998394	0.00160533	4.46742e-07	1	0.99758	0.00241939	8.91427e-07
30.4239	0.62	0.9	13.1703	9.9549	281.577	268.345	594.635	9.34244	724.439	438.334	1345.24	128.246	0	39.4737	11.061	0.574759	1	1	0	0	0	0	0	0	0	0	0	0	1	1	1	1	1	1	1	1	1	1	0.999136	0.000863008	8.58044e-07	1	0.996732	0.00326774	7.06622e-07	1	0.994767	0.00523101	1.70464e-06
30.7169	0.59	0.925	14.3819	10.388	276.485	272.913	593.788	3.93758	680.85	489.904	1281.12	141.459	0	39.604	11.2303	0.427678	1	1	0	0	0	0	0	0	0	0	0	0	1	1	1	1	1	1	1	1	1	1	0.999019	0.000980165	9.52066e-07	1	0.995531	0.00446866	7.97452e-07	1	0.991756	0.00824178	2.6887e-06
30.3402	0.62538	0.885	13.9022	9.85074	278.247	255.221	600.581	0.01186	708.477	447.85	1323.26	146.566	0	39.604	11.1308	0.553962	1	1	0	0	0	0	0	0	0	0	0	0	1	1	1	1	1	1	1	1	1	1	0.999126	0.000872955	8.57802e-07	1	0.996618	0.00338095	6.96496e-07	1	0.994196	0.00580261	1.8893e-06
30.6332	0.645	0.87	13.462	9.74087	272.341	264.997	591.61	12.8098	701.724	467.803	1302.49	163.153	0	39.604	11.1964	0.555848	1	1	0	0	0	0	0	0	0	0	0	0	1	1	1	1	1	1	1	1	1	1	0.998793	0.00120542	1.19264e-06	1	0.995157	0.0048422	9.4633e-07	1	0.990815	0.00918191	3.07811e-06
20.4639	0.585	0.93	9.6433	10.1268	267.371	263.98	526.152	-0.80282	633.885	479.467	1111.97	179.54	0	39.604	10.8891	0.564282	1	1	0	0	0	0	0	0	0	0	0	0	1	1	1	1	1	1	1	1	1	1	0.997461	0.00253519	3.83984e-06	1	0.998468	0.00152992	2.36919e-06	1	0.951801	0.0481465	5.2592e-05
30.7587	0.615	0.885	15.0732	9.79297	296.45	266.632	631.476	12.5904	677.781	500.648	1288.45	167.938	0	40	11.0655	0.534952	1	1	0	0	0	0	0	0	0	0	0	0	1	1	1	1	1	1	1	1	1	1	0.998462	0.00153691	1.51282e-06	1	0.992653	0.00734528	1.28436e-06	1	0.984827	0.0151681	5.23271e-06
20.5476	0.575	0.915	9.34423	9.85694	254.236	235.652	507.627	-22.7798	643.094	466.575	1122.35	172.213	0	40.2685	10.7726	0.544866	1	1	0	0	0	0	0	0	0	0	0	0	1	1	1	1	1	1	1	1	1	1	0.998978	0.00102052	1.35079e-06	1	0.998774	0.00122406	1.59707e-06	1	0.986209	0.0137781	1.27526e-05
30.675	0.575	0.885	13.834	9.83791	265.76	248.742	574.283	-7.20717	686.682	457.059	1299.44	132.521	0	41.0959	11.1163	0.447831	1	1	0	0	0	0	0	0	0	0	0	0	1	1	1	1	1	1	1	1	1	1	0.999286	0.000713003	7.04651e-07	1	0.996941	0.00305854	6.34729e-07	1	0.994863	0.00513488	1.67915e-06
20.2128	0.58	0.88	8.6179	9.59837	249.488	250.541	494.981	-1.2012	679.315	440.483	1166.93	144.123	0	41.0959	10.9072	0.591485	1	1	0	0	0	0	0	0	0	0	0	0	1	1	1	1	1	1	1	1	1	1	0.998758	0.00124055	1.68979e-06	1	0.998881	0.00111738	1.84125e-06	1	0.991508	0.00848464	7.33322e-06
30.4658	0.605	0.85	13.4425	9.47077	277.229	269.229	588.808	24.005	705.1	451.227	1322.65	161	0	41.2371	11.1421	0.776725	1	1	0	0	0	0	0	0	0	0	0	0	1	1	1	1	1	1	1	1	1	1	0.998606	0.00139222	1.40232e-06	1	0.994761	0.00523755	1.11223e-06	1	0.990841	0.00915606	3.15636e-06
30.4239	0.61	0.835	13.4068	9.41907	259.706	274.989	567.444	32.4153	671.948	491.439	1279.9	198.47	0	41.5225	11.2803	0.776597	1	1	0	0	0	0	0	0	0	0	0	0	1	1	1	1	1	1	1	1	1	1	0.997067	0.00292983	3.02179e-06	1	0.986265	0.0137322	2.62817e-06	1	0.962384	0.0376012	1.42956e-05
17.1578	0.595	0.75	5.08454	7.7067	144.627	161.864	321.223	-45.2226	377.878	337.651	665.592	48.2518	1	44.6097	10.2756	0.382536	1	1	0	0	0	0	0	0	0	0	0	0	1	1	1	1	1	1	1	1	1	1	0.999575	0.00042442	6.08146e-07	1	0.999741	0.000238581	2.08981e-05	1	0.997197	0.0027994	3.73104e-06
9.95982	1.935	4.695	16.0984	30.1393	525.314	1520.65	1069.3	624.619	446.945	588.746	741.312	393.877	1	9.04977	6.41944	11.3176	3	0	1	0	0	0	0	0	0	0	0	1	0	1	1	1	1	1	1	1	1	3	0.000234319	0.0121665	0.987599	3	4.54701e-05	0.00712719	0.992827	3	4.08314e-05	0.00310259	0.996857
13.0985	3.31	3.205	37.0189	22.6036	1938.7	1918.32	3145.06	1323.3	828.192	884.044	1246.31	688.818	1	9.20952	7.0526	22.2561	3	0	1	0	0	0	0	0	0	0	0	1	0	1	1	1	1	1	1	1	1	3	0.00021035	0.00820161	0.991588	3	4.44472e-05	0.0068784	0.993077	3	4.00838e-05	0.00313456	0.996825
15.2746	3.035	3.33	28.5974	20.5848	1416	1223.91	2487.82	571.207	1006.84	593.964	1475.92	411.815	1	9.42655	6.18163	3.65573	3	0	1	0	0	0	0	0	0	0	0	1	0	1	1	1	1	1	1	1	1	3	0.000216357	0.00886168	0.990922	3	4.45014e-05	0.00689264	0.993063	3	5.13961e-05	0.0042851	0.995664
11.1734	3.10078	3.05	30.3626	21.2462	1691.48	1696.15	2733.5	1163.01	703.258	727.8	1060.07	556.919	1	9.74026	6.96598	22.775	3	0	1	0	0	0	0	0	0	0	0	1	0	1	1	1	1	1	1	1	1	3	0.000210473	0.00822027	0.991569	3	4.44486e-05	0.0068781	0.993077	3	4.00127e-05	0.00312686	0.996833
13.3914	3.03	3.01	37.8753	20.6223	1449.93	1524.73	2516.74	953.215	594.901	680.221	947.099	491.969	1	9.93377	6.85126	15.2538	3	0	1	0	0	0	0	0	0	0	0	1	0	1	1	1	1	1	1	1	1	3	0.000212179	0.0084812	0.991307	3	4.44556e-05	0.00687675	0.993079	3	4.04872e-05	0.00317043	0.996789
11.4664	3.255	2.635	33.9355	18.8733	1778.46	1660.6	2900.35	1192.67	831.876	950.961	1198.07	765.149	1	10.1868	7.16254	21.826	3	0	1	0	0	0	0	0	0	0	0	1	0	1	1	1	1	1	1	1	1	3	0.000210404	0.0082098	0.99158	3	4.44474e-05	0.00687835	0.993077	3	4.01241e-05	0.00313852	0.996821
12.3452	2.825	2.745	29.1203	18.6481	1453.45	1379.03	2396.15	892.75	694.664	672.24	1041.75	495.854	1	10.772	6.79349	17.246	3	0	1	0	0	0	0	0	0	0	0	1	0	1	1	1	1	1	1	1	1	3	0.000211235	0.00833276	0.991456	3	4.44607e-05	0.00687569	0.99308	3	4.02532e-05	0.00314744	0.996812
12.5126	1.67039	3.805	16.5619	23.6003	925.742	978.522	1500.9	283.222	903.091	525.512	1325.7	339.529	1	10.9489	6.20244	2.83866	3	0	1	0	0	0	0	0	0	0	0	1	0	1	1	1	1	1	1	1	1	3	0.000397826	0.0364118	0.96319	3	5.36811e-05	0.0101783	0.989768	3	9.76655e-05	0.00954313	0.990359
11.4245	2.36539	3.1	22.8606	21.6545	1461.93	1740.03	2290.15	1190.48	782.762	784.588	1145.56	624.19	1	10.9689	6.98531	21.0733	3	0	1	0	0	0	0	0	0	0	0	1	0	1	1	1	1	1	1	1	1	3	0.000210671	0.00824921	0.99154	3	4.44482e-05	0.00687818	0.993077	3	4.00343e-05	0.00312941	0.996831
12.5963	2.27	3.17	21.2416	21.4647	1649.45	1620.18	2498.98	1044.35	1043.37	890.49	1464.32	711.412	1	11.0294	6.77119	18.2036	3	0	1	0	0	0	0	0	0	0	0	1	0	1	1	1	1	1	1	1	1	3	0.000210827	0.00825557	0.991534	3	4.44482e-05	0.00687863	0.993077	3	4.03861e-05	0.00316443	0.996795
12.7218	2.615	2.605	29.5257	18.0079	1652.72	1363.03	2635.49	889.646	852.442	709.382	1268.91	543.485	1	11.4943	6.91281	15.3448	3	0	1	0	0	0	0	0	0	0	0	1	0	1	1	1	1	1	1	1	1	3	0.000211126	0.00830069	0.991488	3	4.44502e-05	0.00687792	0.993078	3	4.06245e-05	0.00318728	0.996772
12.2197	2.355	2.795	26.144	19.1064	1202.61	1405.8	2013.91	906.548	642.173	753.892	989.844	582.566	1	11.6505	6.83591	16.6268	3	0	1	0	0	0	0	0	0	0	0	1	0	1	1	1	1	1	1	1	1	3	0.000212242	0.00848961	0.991298	3	4.44661e-05	0.00687465	0.993081	3	4.02678e-05	0.00314962	0.99681
9.79243	2.02039	2.97	14.2263	19.828	1068.06	1321.18	1688.04	794.054	936.857	767.091	1328.75	594.779	1	12.012	6.6761	23.4257	3	0	1	0	0	0	0	0	0	0	0	1	0	1	1	1	1	1	1	1	1	3	0.000212263	0.00845771	0.99133	3	4.44556e-05	0.00687691	0.993079	3	4.08345e-05	0.003208	0.996751
10.6713	2.005	2.86	18.3274	17.1987	825.508	807.042	1424.88	281.097	551.312	436.8	867.715	244.269	0	12.333	6.01352	2.79107	3	0	1	0	0	0	0	0	0	0	0	1	0	1	1	1	1	1	1	1	1	3	0.000221343	0.00865199	0.991127	3	4.78843e-05	0.00684533	0.993107	3	3.80226e-05	0.00261449	0.997347
9.58318	2.18	2.625	18.3623	16.0889	834.744	588.283	1474.94	96.1046	529.518	325.372	834.13	131.178	1	12.487	6.12909	2.69911	3	0	1	0	0	0	0	0	0	0	0	1	0	1	1	1	1	1	1	1	1	2	0.00407032	0.585742	0.410187	3	0.00112732	0.288953	0.709919	3	0.00194882	0.249455	0.748597
13.0985	2.075	2.655	22.7833	17.9216	1259.55	1252.36	2012.91	746.86	797.496	716.135	1174.26	531.15	1	12.685	6.75015	13.9031	3	0	1	0	0	0	0	0	0	0	0	1	0	1	1	1	1	1	1	1	1	3	0.000212676	0.00852154	0.991266	3	4.44656e-05	0.00687507	0.99308	3	4.10318e-05	0.00322558	0.996733
10.2946	2.24	2.335	18.9036	15.3863	1345.44	990.248	2082.13	563.242	743.164	588.132	1077.78	412.196	1	13.1148	6.58942	14.098	3	0	1	0	0	0	0	0	0	0	0	1	0	1	1	1	1	1	1	1	1	3	0.000211744	0.00836231	0.991426	3	4.45984e-05	0.00684665	0.993109	3	3.99534e-05	0.00309372	0.996866
11.5082	1.745	2.785	17.3756	16.593	780.735	763.212	1337.85	255.269	576.176	414.698	913.514	223.517	0	13.245	5.958	1.85065	3	0	1	0	0	0	0	0	0	0	0	1	0	1	1	1	1	1	1	1	1	3	0.000226617	0.00772519	0.992048	3	4.9079e-05	0.00704168	0.992909	3	4.09039e-05	0.00282952	0.99713
11.5501	2.24	2.205	22.9292	16.113	1762.69	1516.23	2648.43	1091.3	951.898	1021.56	1375.16	794.46	1	13.4983	7.3075	21.3134	3	0	1	0	0	0	0	0	0	0	0	1	0	1	1	1	1	1	1	1	1	3	0.000210385	0.0082005	0.991589	3	4.44476e-05	0.0068784	0.993077	3	4.01214e-05	0.00313827	0.996822
11.0479	1.8	2.57	17.2359	17.0395	1025.24	1087	1629.65	609.485	815.914	538.097	1184.03	354.185	1	13.73	6.63015	13.7259	3	0	1	0	0	0	0	0	0	0	0	1	0	1	1	1	1	1	1	1	1	3	0.000215278	0.00876651	0.991018	3	4.45719e-05	0.00685459	0.993101	3	4.09755e-05	0.00319556	0.996763
13.6425	1.58	2.72	17.8376	16.8995	1324.7	1094.67	2020.64	558.525	1051.97	597.648	1527.82	415.479	1	13.9535	6.21305	6.59201	3	0	1	0	0	0	0	0	0	0	0	1	0	1	1	1	1	1	1	1	1	3	0.000229734	0.0100144	0.989756	3	4.44764e-05	0.00688065	0.993075	3	4.3773e-05	0.00349956	0.996457
12.5545	1.665	2.385	14.149	17.7593	1651.69	1724	2277.44	1271.38	1380.42	977.053	1699.41	785.3	1	14.8148	7.44626	27.6787	3	0	1	0	0	0	0	0	0	0	0	1	0	1	1	1	1	1	1	1	1	3	0.000211533	0.00829458	0.991494	3	4.44488e-05	0.00687889	0.993077	3	4.02089e-05	0.00314695	0.996813
14.6887	1.54	2.435	18.0972	14.7833	770.028	708.832	1322.91	259.531	711.853	435.265	1122.96	247.322	0	15.0943	6.07115	0.516877	3	0	1	0	0	0	0	0	0	0	0	1	0	1	1	1	1	1	1	1	1	3	0.000237991	0.0085653	0.991197	3	4.76382e-05	0.00708923	0.992863	3	4.61485e-05	0.00340332	0.996551
16.279	1.67	1.91	23.5835	12.3242	845.17	887.643	1530.87	511.592	694.357	619.135	1146.17	432.958	0	16.7598	6.45248	4.88555	3	0	1	0	0	0	0	0	0	0	0	1	0	1	1	1	1	1	1	1	1	3	0.000218152	0.00932474	0.990457	3	4.48338e-05	0.00681519	0.99314	3	3.97337e-05	0.00306116	0.996899
11.3408	1.31	1.83	11.4924	10.9004	611.739	547.527	1012.78	210.83	604.724	387.993	951.373	211.524	1	19.1083	5.95651	4.18375	3	0	1	0	0	0	0	0	0	0	0	1	0	1	1	1	1	1	1	1	1	3	0.000513528	0.0064921	0.992994	3	5.59361e-05	0.00617395	0.99377	3	7.1304e-05	0.0049286	0.995
12.0941	1.415	1.685	13.1841	10.008	594.758	490.029	1033.28	179.951	593.98	475.784	954.427	281.518	1	19.3548	5.93947	1.90928	3	0	1	0	0	0	0	0	0	0	0	1	0	1	1	1	1	1	1	1	1	3	0.000479083	0.00709556	0.992425	3	5.56898e-05	0.00689078	0.993054	3	5.34248e-05	0.00370522	0.996241
10.9642	1.285	1.715	10.881	10.3535	615.825	543.893	1000.68	229.991	594.594	551.603	911.071	367.118	1	20	6.03701	4.56842	3	0	1	0	0	0	0	0	0	0	0	1	0	1	1	1	1	1	1	1	1	3	0.0002326	0.00277897	0.996988	3	4.95451e-05	0.00636644	0.993584	3	3.86519e-05	0.00269475	0.997267
17.4089	1.185	1.75	17.1844	11.1815	642.976	714.174	1151.24	366.959	674.711	591.509	1146.78	419.753	0	20.4429	6.38944	3.41062	3	0	1	0	0	0	0	0	0	0	0	1	0	1	1	1	1	1	1	1	1	3	0.000213132	0.00571516	0.994072	3	4.60126e-05	0.00672835	0.993226	3	3.94256e-05	0.00297735	0.996983
10.462	1.335	1.555	10.6893	9.25645	567.91	445.923	945.218	162.125	540.875	482.537	849.396	295.563	1	20.7612	5.9527	3.43636	3	0	1	0	0	0	0	0	0	0	0	1	0	1	1	1	1	1	1	1	1	3	0.000463902	0.00488361	0.994652	3	5.61653e-05	0.00594839	0.993995	3	4.73704e-05	0.00315046	0.996802
13.7262	1.12	1.74	12.3363	11.1646	510.233	541.619	914.212	206.809	594.594	575.853	994.119	384.717	0	20.979	6.41641	1.34155	3	0	1	0	0	0	0	0	0	0	0	1	0	1	1	1	1	1	1	1	1	3	0.000215133	0.00226214	0.997523	3	5.04673e-05	0.00694507	0.993004	3	3.83423e-05	0.00269749	0.997264
10.2109	1.19	1.605	9.31897	9.45689	542.163	448.711	881.854	158.046	578.632	473.328	887.866	287.114	1	21.4669	5.89214	4.00171	3	0	1	0	0	0	0	0	0	0	0	1	0	1	1	1	1	1	1	1	1	3	0.000525405	0.00537947	0.994095	3	5.77318e-05	0.00575111	0.994191	3	5.185e-05	0.00343013	0.996518
15.9442	1.46	1.32	19.5316	8.61646	702.63	599.264	1282.16	336.878	668.879	565.11	1123.58	381.443	0	21.5827	6.52762	2.7401	3	0	1	0	0	0	0	0	0	0	0	1	0	1	1	1	1	1	1	1	1	3	0.000210866	0.00519195	0.994597	3	4.67243e-05	0.00658601	0.993367	3	3.88521e-05	0.00286635	0.997095
12.3034	1.175	1.6	11.6576	9.46379	530.101	442.111	907.655	148.416	555.917	439.869	896.415	251.375	1	21.6216	5.91487	2.52788	3	0	1	0	0	0	0	0	0	0	0	1	0	1	1	1	1	1	1	1	1	3	0.00169664	0.0271899	0.971113	3	7.94429e-05	0.00806679	0.991854	3	8.56324e-05	0.00584138	0.994073
9.66688	1.12	1.655	8.44351	9.99986	537.433	556.547	857.067	246.49	648.619	471.793	961.144	279.686	1	21.6216	6.04221	7.25577	3	0	1	0	0	0	0	0	0	0	0	1	0	1	1	1	1	1	1	1	1	3	0.000262321	0.00245645	0.997281	3	4.98193e-05	0.005581	0.994369	3	4.23162e-05	0.00287498	0.997083
10.3783	1.315	1.44	10.0084	8.66032	639.01	470	1013.73	204.478	602.575	529.195	918.399	341.751	1	21.7786	6.01411	4.91643	3	0	1	0	0	0	0	0	0	0	0	1	0	1	1	1	1	1	1	1	1	3	0.000256417	0.00250537	0.997238	3	4.84825e-05	0.00535425	0.994597	3	3.97299e-05	0.00271461	0.997246
16.6138	1.21	1.54	17.5535	9.86188	654.905	638.143	1166.52	329.039	665.809	538.404	1124.8	345.636	0	21.8182	6.40382	2.95267	3	0	1	0	0	0	0	0	0	0	0	1	0	1	1	1	1	1	1	1	1	3	0.000208292	0.00359295	0.996199	3	4.70215e-05	0.00662749	0.993325	3	3.90013e-05	0.00285001	0.997111
13.517	1.135	1.535	12.8005	10.0662	581.004	580.105	1001.56	272.396	646.163	514.154	1044.8	317.546	0	22.4719	6.55776	2.6192	3	0	1	0	0	0	0	0	0	0	0	1	0	1	1	1	1	1	1	1	1	3	0.000205514	0.00204949	0.997745	3	4.8609e-05	0.00643683	0.993515	3	3.8766e-05	0.00271379	0.997247
13.6425	1.085	1.57	11.7863	10.2838	585.444	549.384	989.403	243.535	701.417	582.607	1126.63	394.487	0	22.5989	6.5502	2.24215	3	0	1	0	0	0	0	0	0	0	0	1	0	1	1	1	1	1	1	1	1	3	0.000204488	0.00215123	0.997644	3	4.75183e-05	0.00652348	0.993429	3	3.903e-05	0.00284554	0.997115
13.7262	1.015	1.64	11.0671	10.6766	555.166	569.646	934.036	247.469	691.901	539.939	1100.98	343.814	0	22.5989	6.5101	2.54326	3	0	1	0	0	0	0	0	0	0	0	1	0	1	1	1	1	1	1	1	1	3	0.000207221	0.002029	0.997764	3	4.82675e-05	0.00651091	0.993441	3	3.94001e-05	0.00281388	0.997147
16.5719	1.155	1.5	16.604	9.65157	602.648	628.745	1086.06	329.715	644.322	570.328	1092.43	384.116	0	22.5989	6.43438	3.05319	3	0	1	0	0	0	0	0	0	0	0	1	0	1	1	1	1	1	1	1	1	3	0.000205651	0.0030609	0.996733	3	4.73471e-05	0.00662769	0.993325	3	3.85166e-05	0.0028176	0.997144
9.66688	1.225	1.42	9.52288	8.4695	529.766	429.968	873.028	168.749	560.828	476.398	856.113	282.739	1	22.6843	5.96444	4.59272	3	0	1	0	0	0	0	0	0	0	0	1	0	1	1	1	1	1	1	1	1	3	0.00050566	0.00490418	0.99459	3	5.84351e-05	0.00515043	0.994791	3	4.95675e-05	0.00323635	0.996714
13.7262	1.02	1.61	11.2627	10.4497	538.259	545.543	919.901	232.4	676.86	572.17	1093.04	383.496	0	22.8137	6.49053	2.05865	3	0	1	0	0	0	0	0	0	0	0	1	0	1	1	1	1	1	1	1	1	3	0.000207679	0.00207277	0.99772	3	4.84968e-05	0.00658741	0.993364	3	3.89277e-05	0.0027982	0.997163
13.5588	1.055	1.56	11.5686	10.2675	548.978	557.215	937.465	248.959	673.176	585.983	1080.83	396.319	0	22.9446	6.58172	2.49048	3	0	1	0	0	0	0	0	0	0	0	1	0	1	1	1	1	1	1	1	1	3	0.000204398	0.00208576	0.99771	3	4.80584e-05	0.00654963	0.993402	3	3.84709e-05	0.00277654	0.997185
13.517	0.975	1.605	10.6557	10.4453	508.371	583.936	869.479	269.306	667.651	572.784	1075.95	379.832	0	23.2558	6.50799	2.83419	3	0	1	0	0	0	0	0	0	0	0	1	0	1	1	1	1	1	1	1	1	3	0.000203388	0.00198975	0.997807	3	4.83225e-05	0.00656201	0.99339	3	3.8201e-05	0.00273734	0.997224
9.95982	1.105	1.47	8.43326	9.02378	538.527	540.37	855.926	264.554	601.347	543.622	909.85	359.681	1	23.301	6.13863	7.02978	3	0	1	0	0	0	0	0	0	0	0	1	0	1	1	1	1	1	1	1	1	3	0.000220326	0.00205912	0.997721	3	4.9269e-05	0.00590479	0.994046	3	3.77362e-05	0.00259973	0.997363
13.5588	1.025	1.54	11.174	10.0067	537.849	543.179	915.609	237.506	689.138	506.173	1096.1	313.882	0	23.3918	6.49782	2.40092	3	0	1	0	0	0	0	0	0	0	0	1	0	1	1	1	1	1	1	1	1	3	0.000212685	0.00198104	0.997806	3	4.95302e-05	0.00639547	0.993555	3	4.11336e-05	0.00288927	0.99707
13.1822	1.005	1.55	10.2295	10.2443	590.737	582.869	959.991	274.257	735.796	562.04	1126.63	376.168	0	23.4834	6.6092	3.53637	3	0	1	0	0	0	0	0	0	0	0	1	0	1	1	1	1	1	1	1	1	3	0.000200604	0.00196569	0.997834	3	4.70659e-05	0.00641553	0.993537	3	3.87609e-05	0.00282128	0.99714
13.8936	1.055	1.485	11.7825	9.72952	547.013	542.611	940.799	251.473	666.423	580.151	1074.11	389.612	0	23.622	6.55187	2.19464	3	0	1	0	0	0	0	0	0	0	0	1	0	1	1	1	1	1	1	1	1	3	0.00020481	0.00204938	0.997746	3	4.83747e-05	0.00651278	0.993439	3	3.84435e-05	0.0027595	0.997202
11.8849	1.12	1.415	11.0919	8.45129	473.785	413.96	827.689	152.616	541.489	425.135	878.707	233.888	1	23.6686	5.97264	2.52572	3	0	1	0	0	0	0	0	0	0	0	1	0	1	1	1	1	1	1	1	1	3	0.00288124	0.0469349	0.950184	3	9.63497e-05	0.00725065	0.992653	3	0.000124332	0.00799708	0.991879
14.6469	0.91	1.615	9.66785	10.4114	559.71	508.687	908.927	195.268	784.603	530.73	1228	326.716	0	23.7624	6.44667	2.07287	3	0	1	0	0	0	0	0	0	0	0	1	0	1	1	1	1	1	1	1	1	3	0.000224503	0.00209411	0.997681	3	4.82573e-05	0.00629048	0.993661	3	4.61313e-05	0.00338575	0.996568
13.6844	1.03	1.495	11.2303	9.717	533.138	529.737	911.407	232.579	663.66	515.075	1076.56	313.272	0	23.7624	6.49967	2.27102	3	0	1	0	0	0	0	0	0	0	0	1	0	1	1	1	1	1	1	1	1	3	0.000214188	0.00197203	0.997814	3	5.01727e-05	0.00640499	0.993545	3	4.0886e-05	0.00285083	0.997108
15.2328	1.175	1.34	15.1163	8.34857	632.291	497.841	1084.73	243.002	682.692	613.61	1096.1	435.411	1	23.8569	6.23028	0.935062	3	0	1	0	0	0	0	0	0	0	0	1	0	1	1	1	1	1	1	1	1	3	0.000251608	0.00504318	0.994705	3	4.87981e-05	0.00658305	0.993368	3	4.29406e-05	0.00325198	0.996705
13.6007	1.07	1.44	12.0281	9.37552	519.388	520.985	911.487	234.883	620.993	511.698	1008.77	311.44	0	23.9044	6.51078	1.95036	3	0	1	0	0	0	0	0	0	0	0	1	0	1	1	1	1	1	1	1	1	3	0.000216462	0.00199435	0.997789	3	5.13738e-05	0.00648957	0.993459	3	4.02763e-05	0.00276857	0.997191
13.5588	1	1.51	10.904	9.81386	544.966	517.765	919.377	219.376	701.11	515.689	1113.19	316.935	0	23.9044	6.49925	2.18519	3	0	1	0	0	0	0	0	0	0	0	1	0	1	1	1	1	1	1	1	1	3	0.000216338	0.00198233	0.997801	3	4.95749e-05	0.00628151	0.993669	3	4.2135e-05	0.0029657	0.996992
13.7681	1.04	1.465	11.5817	9.63561	539.49	531.267	927.349	242.649	663.353	580.765	1064.34	389.612	0	23.9521	6.57721	2.13267	3	0	1	0	0	0	0	0	0	0	0	1	0	1	1	1	1	1	1	1	1	3	0.000205709	0.00202319	0.997771	3	4.86269e-05	0.00649896	0.993452	3	3.84616e-05	0.0027506	0.997211
13.7262	1.005	1.5	10.9714	9.85551	526.282	553.923	897.251	259.587	671.334	559.277	1076.56	372.514	0	23.9521	6.57034	2.71663	3	0	1	0	0	0	0	0	0	0	0	1	0	1	1	1	1	1	1	1	1	3	0.000204723	0.00197728	0.997818	3	4.86574e-05	0.00650243	0.993449	3	3.85192e-05	0.00274757	0.997214
13.8518	1.115	1.385	12.7406	9.1709	531.649	526.666	941.612	251.13	601.347	555.594	983.127	359.17	0	24	6.62159	1.98308	3	0	1	0	0	0	0	0	0	0	0	1	0	1	1	1	1	1	1	1	1	3	0.000208061	0.00202387	0.997768	3	4.98942e-05	0.00651126	0.993439	3	3.80566e-05	0.00264856	0.997313
13.5588	1.07	1.415	12.0075	9.2797	496.706	517.322	884.244	239.471	605.337	578.923	984.959	389.612	0	24.1449	6.55809	1.88512	3	0	1	0	0	0	0	0	0	0	0	1	0	1	1	1	1	1	1	1	1	3	0.000207659	0.00200386	0.997788	3	4.99552e-05	0.00657218	0.993378	3	3.77986e-05	0.0026471	0.997315
13.6425	1.03	1.455	11.3879	9.52304	540.988	538.936	923.892	251.835	676.246	569.714	1068.01	376.779	0	24.1449	6.54504	2.3101	3	0	1	0	0	0	0	0	0	0	0	1	0	1	1	1	1	1	1	1	1	3	0.000204725	0.00198059	0.997815	3	4.85553e-05	0.00644959	0.993502	3	3.85087e-05	0.00274801	0.997213
13.6007	0.99	1.48	10.7964	9.74168	529.494	547.959	895.153	253.701	684.841	552.217	1082.66	357.238	0	24.2915	6.58222	2.70772	3	0	1	0	0	0	0	0	0	0	0	1	0	1	1	1	1	1	1	1	1	3	0.000205618	0.00194824	0.997846	3	4.87477e-05	0.00643999	0.993511	3	3.89074e-05	0.00276653	0.997195
13.6007	1.005	1.46	10.9105	9.50127	511.581	501.498	880.271	214.981	658.749	535.027	1050.91	346.246	0	24.3408	6.50772	2.10393	3	0	1	0	0	0	0	0	0	0	0	1	0	1	1	1	1	1	1	1	1	3	0.000215867	0.00198069	0.997803	3	5.07016e-05	0.0064688	0.99348	3	4.01787e-05	0.00280583	0.997154
13.3914	1.035	1.4	11.2815	9.33472	576.231	564.691	963.446	289.358	722.29	583.528	1130.9	411.594	0	24.6407	6.66766	3.08836	3	0	1	0	0	0	0	0	0	0	0	1	0	1	1	1	1	1	1	1	1	3	0.000199957	0.002009	0.997791	3	4.72128e-05	0.00645525	0.993498	3	3.86036e-05	0.00283246	0.997129
13.224	0.995	1.44	10.4585	9.5283	557.931	567.874	925.813	281.22	714.616	558.05	1108.31	359.17	0	24.6407	6.61688	3.45215	3	0	1	0	0	0	0	0	0	0	0	1	0	1	1	1	1	1	1	1	1	3	0.000200946	0.00190276	0.997896	3	4.77637e-05	0.00635964	0.993593	3	3.86043e-05	0.00277261	0.997189
13.6007	0.975	1.445	10.5235	9.51987	538.798	538.818	901.939	255.531	698.347	576.467	1113.8	387.16	0	24.7934	6.58815	2.68918	3	0	1	0	0	0	0	0	0	0	0	1	0	1	1	1	1	1	1	1	1	3	0.000203397	0.00194544	0.997851	3	4.81706e-05	0.00643499	0.993517	3	3.87436e-05	0.00279492	0.997166
13.517	0.985	1.43	10.6528	9.40731	533.083	527.456	898.214	242.84	701.11	549.762	1097.93	354.795	0	24.8447	6.57854	2.59634	3	0	1	0	0	0	0	0	0	0	0	1	0	1	1	1	1	1	1	1	1	3	0.000206962	0.00192844	0.997865	3	4.88539e-05	0.00634539	0.993606	3	3.94704e-05	0.0028071	0.997153
10.0017	1.06	1.34	7.7321	8.16339	545.918	459.038	851.97	210.568	644.322	547.92	953.816	361.912	1	25	6.09208	6.15878	3	0	1	0	0	0	0	0	0	0	0	1	0	1	1	1	1	1	1	1	1	3	0.000253842	0.00229007	0.997456	3	4.96347e-05	0.00515656	0.994794	3	3.95833e-05	0.00271865	0.997242
13.4333	1.03	1.365	11.1578	9.01944	529.43	500.232	906.769	230.535	660.591	571.249	1061.9	382.274	0	25.0522	6.60765	2.15315	3	0	1	0	0	0	0	0	0	0	0	1	0	1	1	1	1	1	1	1	1	3	0.00020723	0.00194516	0.997848	3	4.93189e-05	0.00639336	0.993557	3	3.87268e-05	0.00274214	0.997219
13.6425	1.05	1.345	11.6379	8.9439	549.387	538.021	938.162	271.787	666.73	573.705	1067.4	387.16	0	25.0522	6.64974	2.61911	3	0	1	0	0	0	0	0	0	0	0	1	0	1	1	1	1	1	1	1	1	3	0.000202218	0.00196087	0.997837	3	4.84785e-05	0.00642203	0.993529	3	3.81788e-05	0.00272862	0.997233
13.5588	1.02	1.375	11.2048	9.10874	543.636	534.092	924.111	260.698	682.999	543.315	1082.66	352.964	0	25.0522	6.62454	2.67927	3	0	1	0	0	0	0	0	0	0	0	1	0	1	1	1	1	1	1	1	1	3	0.000205007	0.00192802	0.997867	3	4.89157e-05	0.0063483	0.993603	3	3.89827e-05	0.00276072	0.9972
13.2659	1.14039	1.245	12.4588	7.71688	553.76	435.972	940.413	198.724	580.474	534.107	939.161	336.476	1	25.1046	6.1983	2.0338	3	0	1	0	0	0	0	0	0	0	0	1	0	1	1	1	1	1	1	1	1	3	0.000382297	0.00447599	0.995142	3	5.45822e-05	0.00591622	0.994029	3	4.30018e-05	0.0029581	0.996999
16.6975	1.185	1.17	17.5108	7.83339	565.277	519.298	1061.72	281.984	613.012	563.882	1057.02	381.664	0	25.4777	6.69521	2.00026	3	0	1	0	0	0	0	0	0	0	0	1	0	1	1	1	1	1	1	1	1	3	0.000212509	0.0025834	0.997204	3	4.9509e-05	0.00666396	0.993287	3	3.89217e-05	0.00278687	0.997174
16.8649	1.11	1.235	15.8212	8.16421	570.619	493.251	1034.99	241.222	653.224	543.008	1094.26	348.178	0	25.5864	6.6107	2.17649	3	0	1	0	0	0	0	0	0	0	0	1	0	1	1	1	1	1	1	1	1	3	0.00022516	0.00244564	0.997329	3	5.06069e-05	0.0066767	0.993273	3	4.12868e-05	0.00294873	0.99701
12.3452	1.11	1.235	10.4305	7.7556	591.166	470.187	953.694	234.651	651.996	532.572	1002.67	347.468	1	25.5864	6.27984	4.57479	3	0	1	0	0	0	0	0	0	0	0	1	0	1	1	1	1	1	1	1	1	3	0.000267626	0.00273301	0.996999	3	4.99206e-05	0.00533513	0.994615	3	4.08362e-05	0.0028526	0.997107
16.7393	1.145	1.195	15.5557	7.875	568.673	525.313	1027.49	281	680.236	550.99	1129.68	349.3	0	25.641	6.58996	2.53472	3	0	1	0	0	0	0	0	0	0	0	1	0	1	1	1	1	1	1	1	1	3	0.000211622	0.00228259	0.997506	3	4.92328e-05	0.00657367	0.993377	3	4.02608e-05	0.00290757	0.997052
10.1691	0.855	1.475	4.89458	8.91433	597.513	620.763	860.577	364.816	927.648	636.632	1293.95	466.543	0	25.7511	6.04361	14.5861	3	0	1	0	0	0	0	0	0	0	0	1	0	1	1	1	1	1	1	1	1	3	0.000193184	0.00177572	0.998031	3	4.55891e-05	0.00648713	0.993467	3	3.93249e-05	0.00300684	0.996954
13.3914	1.065	1.255	11.7662	8.38	566.43	505.904	961.949	257.041	684.841	581.993	1071.67	397.541	0	25.8621	6.67729	2.52756	3	0	1	0	0	0	0	0	0	0	0	1	0	1	1	1	1	1	1	1	1	3	0.000202419	0.00194184	0.997856	3	4.83676e-05	0.00630441	0.993647	3	3.84178e-05	0.00275307	0.997209
13.517	0.975	1.34	10.6924	8.9148	525.235	519.764	887.599	251.368	700.496	540.86	1088.77	344.414	0	25.9179	6.65284	2.68681	3	0	1	0	0	0	0	0	0	0	0	1	0	1	1	1	1	1	1	1	1	3	0.000207224	0.00190327	0.99789	3	4.95132e-05	0.00627932	0.993671	3	3.97172e-05	0.00280554	0.997155
13.3914	1.025	1.27	11.1396	8.4471	518.485	488.763	891.044	237.382	648.619	580.458	1034.42	388.381	0	26.1438	6.65126	2.28542	3	0	1	0	0	0	0	0	0	0	0	1	0	1	1	1	1	1	1	1	1	3	0.000205996	0.00191032	0.997884	3	4.97904e-05	0.00636801	0.993582	3	3.83589e-05	0.00270275	0.997259
13.5588	1.045	1.24	11.73	8.29524	559.706	503.901	951.458	257.552	679.315	567.565	1076.56	379.221	0	26.2582	6.68971	2.33571	3	0	1	0	0	0	0	0	0	0	0	1	0	1	1	1	1	1	1	1	1	3	0.000203811	0.00192654	0.99787	3	4.88307e-05	0.00627983	0.993671	3	3.86805e-05	0.00275246	0.997209
13.7262	0.94539	1.335	10.2904	8.86035	500.487	518.986	850.03	252.647	679.622	548.534	1068.62	349.91	0	26.2582	6.63697	2.70876	3	0	1	0	0	0	0	0	0	0	0	1	0	1	1	1	1	1	1	1	1	3	0.000207257	0.00189448	0.997898	3	5.02627e-05	0.00638987	0.99356	3	3.92547e-05	0.00276091	0.9972
10.6713	0.91	1.365	5.56087	8.68918	658.033	637.209	952.107	388.199	958.651	595.806	1320.81	435.411	0	26.3736	6.3657	13.7081	3	0	1	0	0	0	0	0	0	0	0	1	0	1	1	1	1	1	1	1	1	3	0.000193306	0.00179134	0.998015	3	4.49654e-05	0.00640708	0.993548	3	3.95253e-05	0.00302678	0.996934
16.6975	0.995	1.26	13.6105	8.22173	511.013	552.194	914.879	298.323	643.401	553.752	1090.6	371.162	0	26.6075	6.52518	3.24057	3	0	1	0	0	0	0	0	0	0	0	1	0	1	1	1	1	1	1	1	1	3	0.000207418	0.00208803	0.997705	3	4.99873e-05	0.00669164	0.993258	3	3.87624e-05	0.00277533	0.997186
10.3365	0.91	1.345	5.77496	8.51638	631.607	624.073	926.754	378.772	913.221	598.262	1275.02	423.798	0	26.6075	6.33188	13.2156	3	0	1	0	0	0	0	0	0	0	0	1	0	1	1	1	1	1	1	1	1	3	0.000192982	0.00176508	0.998042	3	4.53718e-05	0.00634353	0.993611	3	3.91458e-05	0.00296918	0.996992
10.5876	0.92	1.33	5.63003	8.47456	665.87	628.559	963.866	385.353	971.237	606.55	1339.13	439.164	0	26.6667	6.37185	13.7967	3	0	1	0	0	0	0	0	0	0	0	1	0	1	1	1	1	1	1	1	1	3	0.000193245	0.00179056	0.998016	3	4.47985e-05	0.00638262	0.993573	3	3.96336e-05	0.00304185	0.996919
17.0323	1.02039	1.205	13.7	7.87657	460.488	508.467	869.094	264.191	625.597	548.227	1072.28	357.238	0	26.9058	6.53657	2.37846	3	0	1	0	0	0	0	0	0	0	0	1	0	1	1	1	1	1	1	1	1	3	0.000219541	0.00216352	0.997617	3	5.31903e-05	0.0069965	0.99295	3	3.99835e-05	0.00282431	0.997136
13.6425	0.99039	1.23	10.913	8.31366	531.173	529.186	898.559	286.543	682.385	609.619	1074.72	428.683	0	26.9663	6.75907	2.93051	3	0	1	0	0	0	0	0	0	0	0	1	0	1	1	1	1	1	1	1	1	3	0.000199829	0.00192282	0.997877	3	4.8289e-05	0.0064361	0.993516	3	3.80877e-05	0.00276281	0.997199
17.116	1.045	1.17	15.4043	7.81546	523.876	511.073	966.463	273.433	627.439	570.021	1062.51	381.443	0	27.088	6.67988	2.24827	3	0	1	0	0	0	0	0	0	0	0	1	0	1	1	1	1	1	1	1	1	3	0.000213722	0.00225651	0.99753	3	5.06053e-05	0.00675312	0.993196	3	3.91673e-05	0.00280157	0.997159
15.9861	1.125	1.085	15.3689	7.26123	556.933	485.219	1009.49	268.774	626.518	585.369	1050.3	419.143	0	27.1493	6.69238	2.49635	3	0	1	0	0	0	0	0	0	0	0	1	0	1	1	1	1	1	1	1	1	3	0.000207986	0.00220775	0.997584	3	4.97403e-05	0.00657533	0.993375	3	3.84899e-05	0.00276273	0.997199
17.0741	1.045	1.16	14.1651	7.59423	467.819	465.458	890.445	228.603	617.002	528.581	1069.84	334.644	0	27.2109	6.54675	1.94953	3	0	1	0	0	0	0	0	0	0	0	1	0	1	1	1	1	1	1	1	1	3	0.000246147	0.00239187	0.997362	3	5.75031e-05	0.0073029	0.99264	3	4.34697e-05	0.00302721	0.996929
10.5457	0.855	1.34	5.32279	8.52851	608.661	641.666	884.856	397.947	947.907	619.442	1300.66	445.171	0	27.3349	6.36456	13.759	3	0	1	0	0	0	0	0	0	0	0	1	0	1	1	1	1	1	1	1	1	3	0.000193324	0.00178397	0.998023	3	4.52727e-05	0.00645888	0.993496	3	3.94201e-05	0.00301727	0.996943
10.4202	0.87	1.315	5.43283	8.3128	606.382	613.085	887.832	372.89	931.945	592.736	1295.17	421.356	0	27.46	6.32152	12.9843	3	0	1	0	0	0	0	0	0	0	0	1	0	1	1	1	1	1	1	1	1	3	0.000193098	0.00175216	0.998055	3	4.53006e-05	0.00627429	0.99368	3	3.93086e-05	0.00298398	0.996977
10.3365	0.785	1.39	5.73648	8.47495	480.082	474.404	721.859	214.956	873.929	508.629	1187.69	316.325	1	27.5862	6.09709	7.12577	3	0	1	0	0	0	0	0	0	0	0	1	0	1	1	1	1	1	1	1	1	3	0.000346346	0.00343163	0.996222	3	5.19204e-05	0.00444423	0.995504	3	5.4172e-05	0.00386717	0.996079
16.9904	1.025	1.135	14.7143	7.47976	534.144	498.829	962.994	268.646	645.55	570.942	1094.26	381.443	0	27.7778	6.5901	2.37242	3	0	1	0	0	0	0	0	0	0	0	1	0	1	1	1	1	1	1	1	1	3	0.000212758	0.00216515	0.997622	3	5.07349e-05	0.00670198	0.993247	3	3.94412e-05	0.00282858	0.997132
17.1578	0.97	1.185	14.1636	7.88563	494.663	511.822	905.629	271.995	635.113	574.012	1077.78	387.16	0	27.8422	6.65454	2.54768	3	0	1	0	0	0	0	0	0	0	0	1	0	1	1	1	1	1	1	1	1	3	0.000213303	0.00216458	0.997622	3	5.11392e-05	0.00682172	0.993127	3	3.92101e-05	0.00281019	0.997151
16.6556	0.945	1.21	13.4142	7.98697	500.764	524.785	895.478	282.488	653.838	565.417	1083.88	381.664	0	27.8422	6.6008	3.12311	3	0	1	0	0	0	0	0	0	0	0	1	0	1	1	1	1	1	1	1	1	3	0.000209677	0.0020858	0.997705	3	5.06867e-05	0.00673458	0.993215	3	3.90323e-05	0.0027974	0.997164
12.3034	0.97	1.185	9.57117	7.44446	422.692	442.199	728.748	216.068	566.66	538.097	895.194	345.125	1	27.8422	6.28224	4.02945	3	0	1	0	0	0	0	0	0	0	0	1	0	1	1	1	1	1	1	1	1	3	0.00035341	0.00369436	0.995952	3	6.05594e-05	0.00619708	0.993742	3	4.12559e-05	0.00279337	0.997165
10.7131	0.86	1.285	5.40471	8.2312	609.846	621.254	888.767	388.066	935.936	610.847	1298.83	448.224	0	27.972	6.4056	13.7492	3	0	1	0	0	0	0	0	0	0	0	1	0	1	1	1	1	1	1	1	1	3	0.000193336	0.00177776	0.998029	3	4.53315e-05	0.00639479	0.99356	3	3.93964e-05	0.00300961	0.996951
16.8649	0.965	1.175	13.1686	8.058	542.169	542.204	943.749	302.573	675.939	630.8	1121.74	438.454	0	28.0374	6.85787	3.6398	3	0	1	0	0	0	0	0	0	0	0	1	0	1	1	1	1	1	1	1	1	3	0.000203043	0.00214439	0.997653	3	4.79971e-05	0.00660381	0.993348	3	3.89931e-05	0.00288999	0.997071
10.5457	0.875	1.265	5.58225	8.10354	605.768	623.578	887.264	395.233	943.61	616.372	1310.43	448.835	0	28.0374	6.40596	13.1883	3	0	1	0	0	0	0	0	0	0	0	1	0	1	1	1	1	1	1	1	1	3	0.000193305	0.00178009	0.998027	3	4.52735e-05	0.00640787	0.993547	3	3.9448e-05	0.00301822	0.996942
17.1997	1.005	1.125	14.9943	7.43887	476.146	464.087	904.141	234.358	597.049	555.594	1041.14	365.787	0	28.169	6.61233	1.80295	3	0	1	0	0	0	0	0	0	0	0	1	0	1	1	1	1	1	1	1	1	3	0.000235023	0.00233931	0.997426	3	5.56942e-05	0.00723768	0.992707	3	4.07203e-05	0.00285031	0.997109
17.2834	0.95	1.17	13.797	7.69977	514.032	498.523	925.021	263.398	650.768	570.021	1106.48	382.885	0	28.3019	6.581	2.46759	3	0	1	0	0	0	0	0	0	0	0	1	0	1	1	1	1	1	1	1	1	3	0.000214681	0.0021467	0.997639	3	5.1322e-05	0.00679312	0.993156	3	3.97115e-05	0.00285265	0.997108
16.7393	0.96	1.16	12.8027	7.82615	579.036	545.035	980.955	313.56	736.103	632.028	1191.36	449.445	0	28.3019	6.74668	3.84491	3	0	1	0	0	0	0	0	0	0	0	1	0	1	1	1	1	1	1	1	1	3	0.000201057	0.00213373	0.997665	3	4.71002e-05	0.00657248	0.99338	3	3.95476e-05	0.0029802	0.99698
10.5876	0.855	1.25	5.3233	8.03658	608.525	617.2	884.913	390.865	955.581	613.61	1323.87	445.782	0	28.5036	6.42926	13.7929	3	0	1	0	0	0	0	0	0	0	0	1	0	1	1	1	1	1	1	1	1	3	0.000193296	0.00177272	0.998034	3	4.51257e-05	0.00636003	0.993595	3	3.95373e-05	0.00302712	0.996933
10.5876	0.84	1.235	5.29327	7.90421	572.25	584.228	840.434	359.295	925.192	578.923	1298.83	414.128	0	28.9157	6.40017	12.809	3	0	1	0	0	0	0	0	0	0	0	1	0	1	1	1	1	1	1	1	1	3	0.00019329	0.00173162	0.998075	3	4.54948e-05	0.00610836	0.993846	3	3.94359e-05	0.00297849	0.996982
17.1997	0.96	1.105	13.5234	7.24199	424.655	457.443	818.314	232.995	589.989	544.236	1032.59	343.193	0	29.0557	6.55384	2.01418	3	0	1	0	0	0	0	0	0	0	0	1	0	1	1	1	1	1	1	1	1	3	0.000246768	0.00235412	0.997399	3	6.10575e-05	0.00769467	0.992244	3	4.23642e-05	0.00291754	0.99704
10.5039	0.865	1.2	5.41518	7.68696	595.792	580.409	872.156	360.531	913.835	599.183	1277.46	425.63	0	29.0557	6.4058	12.4023	3	0	1	0	0	0	0	0	0	0	0	1	0	1	1	1	1	1	1	1	1	3	0.000192893	0.00173167	0.998075	3	4.54771e-05	0.006128	0.993827	3	3.92469e-05	0.00296586	0.996995
10.7131	0.83	1.235	5.12914	7.90145	568.559	593.655	832.613	368.421	912.607	585.676	1286.01	418.913	0	29.0557	6.39794	12.903	3	0	1	0	0	0	0	0	0	0	0	1	0	1	1	1	1	1	1	1	1	3	0.000193171	0.00173652	0.99807	3	4.57175e-05	0.0061911	0.993763	3	3.92539e-05	0.00296348	0.996997
10.5039	0.82	1.225	5.02125	7.88977	582.647	606.817	845.541	385.663	952.205	626.195	1323.87	462.88	0	29.3399	6.44063	13.8254	3	0	1	0	0	0	0	0	0	0	0	1	0	1	1	1	1	1	1	1	1	3	0.000193356	0.00177058	0.998036	3	4.52793e-05	0.00637424	0.99358	3	3.95478e-05	0.00303072	0.99693
16.5301	1.015	1.025	13.3123	6.84836	511.331	448.533	915.775	239.918	669.8	551.603	1113.8	361.291	0	29.4118	6.68133	2.38125	3	0	1	0	0	0	0	0	0	0	0	1	0	1	1	1	1	1	1	1	1	3	0.000224113	0.00213518	0.997641	3	5.4668e-05	0.00670654	0.993239	3	4.21252e-05	0.00298135	0.996977
10.4202	0.83	1.21	5.12006	7.74015	572.299	577.283	837.625	359.036	921.509	590.895	1289.67	426.852	0	29.4118	6.39682	12.9586	3	0	1	0	0	0	0	0	0	0	0	1	0	1	1	1	1	1	1	1	1	3	0.000193061	0.00172927	0.998078	3	4.5569e-05	0.00611768	0.993837	3	3.9345e-05	0.00297392	0.996987
16.8649	0.935	1.095	12.2109	7.2948	452.893	475.587	823.459	251.754	648.312	556.515	1096.71	362.123	0	29.5567	6.66192	2.55478	3	0	1	0	0	0	0	0	0	0	0	1	0	1	1	1	1	1	1	1	1	3	0.000221605	0.00210243	0.997676	3	5.60727e-05	0.00710533	0.992839	3	4.10024e-05	0.00289265	0.997066
17.3252	0.905	1.12	13.1405	7.37059	453.115	447.278	841.152	218.256	620.686	567.872	1078.39	376.168	0	29.6296	6.58088	1.96487	3	0	1	0	0	0	0	0	0	0	0	1	0	1	1	1	1	1	1	1	1	3	0.000239192	0.00230304	0.997458	3	5.759e-05	0.00738384	0.992559	3	4.15089e-05	0.00291973	0.997039
16.4882	0.92	1.105	12.1782	7.5833	523.653	536.554	903.627	315.012	716.458	624.047	1171.82	445.171	0	29.6296	6.86271	3.96425	3	0	1	0	0	0	0	0	0	0	0	1	0	1	1	1	1	1	1	1	1	3	0.00020154	0.00202654	0.997772	3	4.80224e-05	0.00660484	0.993347	3	3.92961e-05	0.00293444	0.997026
16.6138	0.93	1.09	11.9723	7.25801	463.158	485.13	830	265.272	671.027	564.496	1129.68	379.832	0	29.703	6.65872	3.09156	3	0	1	0	0	0	0	0	0	0	0	1	0	1	1	1	1	1	1	1	1	3	0.000213382	0.00203415	0.997752	3	5.37751e-05	0.00692605	0.99302	3	4.02709e-05	0.00288098	0.997079
16.6556	0.93	1.09	11.96	7.58407	525.62	540.376	901.866	323.407	699.882	651.98	1149.22	468.375	0	29.703	6.95786	4.17209	3	0	1	0	0	0	0	0	0	0	0	1	0	1	1	1	1	1	1	1	1	3	0.000200465	0.00204139	0.997758	3	4.77199e-05	0.00660067	0.993352	3	3.91382e-05	0.00293405	0.997027
16.4045	0.85039	1.155	10.8553	7.64617	448.798	528.991	786.059	297.207	680.543	569.407	1124.8	388.992	0	29.8507	6.62006	4.19243	3	0	1	0	0	0	0	0	0	0	0	1	0	1	1	1	1	1	1	1	1	3	0.00020582	0.00196129	0.997833	3	5.19653e-05	0.00684971	0.993098	3	3.90776e-05	0.00281356	0.997147
27.6619	0.895	1.1	16.5978	7.93809	391.244	416.762	806.021	192.051	796.268	678.686	1391.04	474.482	0	30.0752	7.21645	0.616195	3	0	1	0	0	0	0	0	0	0	0	1	0	1	1	1	1	1	1	1	1	3	0.000645857	0.0167927	0.982561	3	0.000322509	0.261007	0.738671	3	0.000115221	0.0116103	0.988274
16.9904	0.895	1.1	12.2179	7.46297	509.646	521.037	883.244	300.609	721.062	620.67	1168.15	431.737	0	30.0752	6.78452	3.56361	3	0	1	0	0	0	0	0	0	0	0	1	0	1	1	1	1	1	1	1	1	3	0.000203635	0.00202621	0.99777	3	4.87489e-05	0.00664355	0.993308	3	3.95257e-05	0.00294074	0.99702
16.0279	0.91	1.075	11.4146	7.25331	473.63	501.943	831.386	286.158	670.413	590.588	1100.98	417.692	0	30.2267	6.74727	3.60871	3	0	1	0	0	0	0	0	0	0	0	1	0	1	1	1	1	1	1	1	1	3	0.00020473	0.00195966	0.997836	3	5.12284e-05	0.00672548	0.993223	3	3.87583e-05	0.00279878	0.997162
16.6975	0.875	1.11	12.0015	7.59347	494.217	534.077	859.596	310.797	680.236	632.028	1134.57	446.392	0	30.2267	6.84096	3.99734	3	0	1	0	0	0	0	0	0	0	0	1	0	1	1	1	1	1	1	1	1	3	0.000202166	0.00200731	0.997791	3	4.87877e-05	0.00665105	0.9933	3	3.88836e-05	0.0028768	0.997084
24.5651	0.85039	1.08	14.8292	7.52253	384.778	395.149	773.399	178.378	754.214	655.664	1321.42	459.826	0	31.0078	6.96531	0.740017	3	0	1	0	0	0	0	0	0	0	0	1	0	1	1	1	1	1	1	1	1	3	0.000423811	0.00588243	0.993694	3	8.69176e-05	0.0188386	0.981074	3	6.37667e-05	0.00538127	0.994555
17.2834	0.855	1.055	11.5654	7.44856	499.849	528.151	858.834	315.007	711.239	665.179	1172.43	483.641	0	31.4136	7.06025	4.15558	3	0	1	0	0	0	0	0	0	0	0	1	0	1	1	1	1	1	1	1	1	3	0.000201701	0.00203754	0.997761	3	4.79291e-05	0.00666018	0.993292	3	3.95721e-05	0.00298739	0.996973
20.2546	0.83	1.06	12.3493	7.2162	334.002	330.533	678.455	117.93	637.875	594.578	1127.85	376.779	0	31.746	6.80774	0.840238	3	0	1	0	0	0	0	0	0	0	0	1	0	1	1	1	1	1	1	1	1	3	0.00112292	0.0144044	0.984473	3	0.000121356	0.0203166	0.979562	3	8.037e-05	0.00561034	0.994309
25.5694	0.84	1.02	14.8835	7.41018	367.03	393.059	749.843	185.949	727.202	679.914	1286.62	475.192	0	32.2581	7.26488	0.709321	3	0	1	0	0	0	0	0	0	0	0	1	0	1	1	1	1	1	1	1	1	3	0.000420032	0.00609088	0.993489	3	0.000105912	0.0268398	0.973054	3	6.48928e-05	0.00552768	0.994407
17.0741	0.80038	1.05	10.4772	7.0734	436.577	493.473	760.726	281.13	715.537	584.755	1158.38	413.136	0	32.345	6.73657	3.70067	3	0	1	0	0	0	0	0	0	0	0	1	0	1	1	1	1	1	1	1	1	3	0.000208365	0.00198634	0.997805	3	5.37245e-05	0.00703674	0.99291	3	4.00656e-05	0.00292398	0.997036
17.1997	0.875	0.97	11.2894	6.524	472.759	438.704	828.297	243.678	725.667	579.537	1179.75	411.214	0	32.5203	6.72577	2.73852	3	0	1	0	0	0	0	0	0	0	0	1	0	1	1	1	1	1	1	1	1	3	0.00021696	0.00205654	0.997726	3	5.53043e-05	0.00692833	0.993016	3	4.19274e-05	0.00305643	0.996902
26.4064	0.825	0.99	15.6576	7.11117	381.676	391.134	772.345	188.569	750.224	673.467	1325.09	472.139	0	33.0579	7.183	0.686267	3	0	1	0	0	0	0	0	0	0	0	1	0	1	1	1	1	1	1	1	1	3	0.000477455	0.00737602	0.992147	3	0.000132776	0.0398661	0.960001	3	7.18122e-05	0.00628647	0.993642
17.1578	0.805	0.99	10.2738	6.77254	421.391	453.83	745.23	253.496	713.388	602.866	1168.76	415.86	0	33.4262	6.84095	3.18305	3	0	1	0	0	0	0	0	0	0	0	1	0	1	1	1	1	1	1	1	1	3	0.000213859	0.00202029	0.997766	3	5.61244e-05	0.00718223	0.992762	3	4.10835e-05	0.00299445	0.996964
13.5588	0.885	0.87	9.28723	5.86348	316.875	286.96	619.592	111.318	513.556	516.303	875.043	323.653	0	34.188	6.73963	1.54714	3	0	1	0	0	0	0	0	0	0	0	1	0	1	1	1	1	1	1	1	1	3	0.000954097	0.00847974	0.990566	3	8.73949e-05	0.00587717	0.994035	3	0.000151848	0.00690856	0.99294
13.8936	0.845	0.845	8.91646	5.66344	275.852	276.47	563.452	105.016	487.464	519.372	862.219	311.218	0	35.503	6.7023	1.50244	3	0	1	0	0	0	0	0	0	0	0	1	0	1	1	1	1	1	1	1	1	3	0.00183565	0.0177142	0.98045	3	9.42968e-05	0.00604916	0.993857	3	0.000233841	0.00918632	0.99058
26.532	0.66	0.94	11.3041	6.66538	287.918	301.642	581.784	111.688	782.148	511.698	1364.78	293.731	0	37.5	7.09083	1.16076	3	0	1	0	0	0	0	0	0	0	0	1	0	1	1	1	1	1	1	1	1	2	0.0235253	0.939472	0.037003	3	0.000741737	0.0706293	0.928629	2	0.0198847	0.907711	0.072404
30.0473	0.765	0.775	15.1754	5.99762	374.168	363.494	747.957	203.829	875.464	767.398	1513.78	541.431	0	38.961	7.73886	0.808588	3	0	1	0	0	0	0	0	0	0	0	1	0	1	1	1	1	1	1	1	1	3	0.000659575	0.0168085	0.982532	2	0.000436739	0.877851	0.121712	3	0.000184276	0.0211924	0.978623
13.7262	0.725	0.79	7.37362	5.47095	277.404	284.809	525.397	121.093	546.708	554.366	938.55	347.468	0	39.604	6.92525	2.00365	3	0	1	0	0	0	0	0	0	0	0	1	0	1	1	1	1	1	1	1	1	3	0.000609866	0.00508255	0.994308	3	7.93429e-05	0.00528139	0.994639	3	0.000149357	0.00662485	0.993226
29.838	0.685	0.775	14.177	6.02294	374.937	374.784	721.185	213.563	895.724	751.743	1530.26	512.342	0	41.0959	7.77154	0.772732	3	0	1	0	0	0	0	0	0	0	0	1	0	1	1	1	1	1	1	1	1	3	0.000673544	0.0156752	0.983651	2	0.000488226	0.859231	0.140281	3	0.000179758	0.0204595	0.979361
17.0741	0.55	0.775	6.56073	5.4086	247.954	340.191	451.168	179.777	656.6	578.309	1096.1	368.84	0	45.283	6.97884	2.65446	3	0	1	0	0	0	0	0	0	0	0	1	0	1	1	1	1	1	1	1	1	3	0.000365671	0.00329126	0.996343	3	7.71218e-05	0.00638061	0.993542	3	0.000122034	0.00627848	0.993599
19.7525	2.1	4.52	34.5942	48.2197	1968.79	1702.77	3089.72	472.386	1178.74	600.41	1739.11	342.583	1	9.06344	10.6681	1.07072	2	0	1	0	0	0	0	0	0	0	0	1	0	1	1	1	1	1	1	1	1	2	0.000504569	0.957474	0.0420212	2	0.000376459	0.575461	0.424163	2	0.00152978	0.988925	0.00954485
13.1822	2.375	3.49	26.8176	19.8045	888.632	598.973	1702.72	-36.2611	492.682	335.195	851.838	126.414	1	10.2302	5.67465	1.11677	2	0	1	0	0	0	0	0	0	0	0	1	0	1	1	1	1	1	1	1	1	2	0.0181098	0.978301	0.00358936	2	0.00273731	0.995406	0.00185667	2	0.0127464	0.964767	0.0224868
17.5345	1.69039	3.56	26.2627	36.8742	893.997	798.599	1631.32	-153.294	752.679	526.739	1226.77	258.314	1	11.4177	10.3579	0.487806	2	0	1	0	0	0	0	0	0	0	0	1	0	1	1	1	1	1	1	1	1	2	0.00059087	0.998757	0.000651895	2	0.00449069	0.995303	0.000206354	2	0.00293139	0.99652	0.000548203
16.7393	1.72039	3.52	25.4372	36.4306	875.712	852.72	1605.31	-86.3863	690.673	543.008	1154.11	276.633	1	11.4395	10.3496	0.456942	2	0	1	0	0	0	0	0	0	0	0	1	0	1	1	1	1	1	1	1	1	2	0.000258337	0.998813	0.000928619	2	0.0019777	0.997827	0.000195162	2	0.00142148	0.997902	0.000676176
16.7812	2.045	3.15	30.7615	32.7664	1087.29	861.21	1965.62	15.0133	742.55	517.531	1203.57	243.147	1	11.5496	10.402	0.32817	2	0	1	0	0	0	0	0	0	0	0	1	0	1	1	1	1	1	1	1	1	2	0.000163435	0.998763	0.001074	2	0.000805855	0.998855	0.000339168	2	0.00121128	0.997985	0.000803634
16.823	1.71	3.07	25.096	31.8037	933.467	765.422	1665.03	-52.4397	725.36	500.648	1177.92	229.113	1	12.5523	10.3595	0.447532	2	0	1	0	0	0	0	0	0	0	0	1	0	1	1	1	1	1	1	1	1	2	0.000359779	0.998907	0.000732913	2	0.00204882	0.997753	0.000197833	2	0.00188669	0.99748	0.000633783
16.9067	1.52	3.015	21.9663	31.3609	777.811	726.834	1415.03	-71.263	736.717	606.243	1187.69	357.849	1	13.2304	10.4016	0.462495	2	0	1	0	0	0	0	0	0	0	0	1	0	1	1	1	1	1	1	1	1	2	0.000228672	0.998808	0.000963693	2	0.00128867	0.99849	0.000221661	2	0.00121678	0.997921	0.000861752
17.1997	1.74	2.755	27.1807	28.5998	825.778	666.938	1561.05	-70.4136	662.126	493.588	1112.58	215.568	1	13.3482	10.381	0.380743	2	0	1	0	0	0	0	0	0	0	0	1	0	1	1	1	1	1	1	1	1	2	0.00108644	0.998411	0.000502952	2	0.00428965	0.995503	0.000207375	2	0.00358258	0.995825	0.000592833
16.9486	1.685	2.8	25.3159	29.0482	884.606	727.965	1607.53	-24.0105	718.607	471.793	1171.82	194.196	1	13.3779	10.3744	0.248435	2	0	1	0	0	0	0	0	0	0	0	1	0	1	1	1	1	1	1	1	1	2	0.000482829	0.998918	0.000598703	2	0.00243963	0.997358	0.000202401	2	0.00260757	0.996779	0.000613296
16.6138	1.605	2.72	23.59	28.4621	843.797	785.259	1525.32	50.5699	725.053	479.16	1179.14	217.119	1	13.8728	10.464	0.287398	2	0	1	0	0	0	0	0	0	0	0	1	0	1	1	1	1	1	1	1	1	2	0.000190144	0.998947	0.000863156	2	0.00110836	0.998634	0.000257234	2	0.00140405	0.997797	0.000798479
19.1666	1.655	2.655	27.1359	28.6588	1119.72	1071.99	1926.68	346.991	931.945	546.999	1477.14	278.465	1	13.9211	10.7943	0.414346	2	0	1	0	0	0	0	0	0	0	0	1	0	1	1	1	1	1	1	1	1	2	0.000188229	0.995525	0.00428672	2	0.000220891	0.981491	0.0182884	2	0.00146521	0.990894	0.00764082
16.9067	1.38039	2.62	20.589	27.1609	736.948	677.705	1328.37	-28.0311	723.518	454.603	1185.86	178.319	1	14.9813	10.3667	0.291038	2	0	1	0	0	0	0	0	0	0	0	1	0	1	1	1	1	1	1	1	1	2	0.00166209	0.997846	0.000492208	2	0.00601313	0.993767	0.00021998	2	0.00614386	0.993284	0.000572537
16.5719	1.78538	2.12	22.5579	12.7585	449.024	423.482	1087.03	36.0368	502.198	383.695	905.575	188.189	0	15.3453	6.01817	0.444518	2	0	1	0	0	0	0	0	0	0	0	1	0	1	1	1	1	1	1	1	1	2	0.0158802	0.958674	0.025446	2	0.00290773	0.992128	0.00496415	2	0.0120051	0.864974	0.12302
29.5032	1.05	2.56	24.6637	26.6826	666.588	590.066	1257.45	-108.241	919.053	738.85	1602.93	461.437	0	16.6205	10.4229	0.372622	2	0	1	0	0	0	0	0	0	0	0	1	0	1	1	1	1	1	1	1	1	2	0.000152721	0.99919	0.000657153	2	0.00145653	0.998214	0.00032901	2	0.00119014	0.998147	0.000662633
29.838	1.035	2.565	25.126	27.0177	656.021	646.624	1249.4	-56.0165	892.961	759.11	1585.83	456.162	0	16.6667	10.5332	0.324896	2	0	1	0	0	0	0	0	0	0	0	1	0	1	1	1	1	1	1	1	1	2	0.000111618	0.999156	0.000732404	2	0.00104953	0.998519	0.000431458	2	0.00110558	0.998054	0.000840023
29.5451	1	2.535	23.4498	26.464	620.473	602.57	1179.43	-89.0076	904.626	738.237	1589.5	447.613	0	16.9731	10.4395	0.336885	2	0	1	0	0	0	0	0	0	0	0	1	0	1	1	1	1	1	1	1	1	2	0.000142137	0.999191	0.000666529	2	0.00141098	0.998253	0.000336354	2	0.00117471	0.998141	0.000683861
30.2984	1.095	2.325	26.2789	24.5344	657.57	614.217	1272.39	-22.7639	906.161	744.376	1587.67	451.667	0	17.5439	10.5524	0.320166	2	0	1	0	0	0	0	0	0	0	0	1	0	1	1	1	1	1	1	1	1	2	0.000109847	0.999156	0.000734244	2	0.00094857	0.998571	0.000479979	2	0.00110512	0.998018	0.000876803
29.7543	1.35538	2.055	33.9101	21.3435	665.73	637.36	1405.82	71.0932	777.85	652.901	1417.3	381.153	0	17.5695	10.3861	0.626113	2	0	1	0	0	0	0	0	0	0	0	1	0	1	1	1	1	1	1	1	1	2	0.000113182	0.999062	0.000825169	2	0.000896444	0.998597	0.000506204	2	0.00111046	0.997955	0.000934989
29.6706	1.045	2.28	24.6366	24.0797	653.923	622.497	1243.86	-1.88218	892.04	728.721	1599.88	439.164	0	18.0451	10.5613	0.363626	2	0	1	0	0	0	0	0	0	0	0	1	0	1	1	1	1	1	1	1	1	2	0.00010624	0.999111	0.000783147	2	0.000927355	0.998582	0.000490702	2	0.00110368	0.997918	0.000978358
29.7962	1.22039	2.06	30.9163	21.253	668.915	633.78	1352.61	81.5435	814.379	613.303	1475.92	343.814	0	18.2648	10.317	0.0580234	2	0	1	0	0	0	0	0	0	0	0	1	0	1	1	1	1	1	1	1	1	2	0.000113922	0.999121	0.000765017	2	0.000959074	0.998564	0.000477348	2	0.00115403	0.998079	0.000767031
29.6706	1.165	2.115	29.5071	21.6842	665.503	607.308	1321.97	39.3033	787.059	577.081	1470.42	287.114	0	18.2927	10.2526	0.029193	2	0	1	0	0	0	0	0	0	0	0	1	0	1	1	1	1	1	1	1	1	2	0.000168236	0.999258	0.000573802	2	0.00164699	0.998039	0.000313543	2	0.00141938	0.997991	0.00058946
17.7856	1.145	2.125	16.923	21.8752	702.363	578.695	1215.65	-3.21873	813.458	376.942	1304.33	97.7141	0	18.3486	10.2942	0.39883	2	0	1	0	0	0	0	0	0	0	0	1	0	1	1	1	1	1	1	1	1	2	0.0057734	0.993416	0.000810584	1	0.80018	0.199783	3.64896e-05	1	0.531889	0.467872	0.000239017
29.7125	1.27	1.99	31.3509	20.4689	640.064	583.768	1330.28	50.005	772.939	584.448	1461.26	316.325	0	18.4049	10.2859	0.055809	2	0	1	0	0	0	0	0	0	0	0	1	0	1	1	1	1	1	1	1	1	2	0.000160926	0.999244	0.000595323	2	0.00138004	0.998268	0.000352214	2	0.00133026	0.998052	0.000618178
29.1266	1.08039	2.145	25.2716	22.9124	667.014	659.598	1272.36	68.2168	904.626	755.733	1574.84	451.667	0	18.5759	10.6818	0.292081	2	0	1	0	0	0	0	0	0	0	0	1	0	1	1	1	1	1	1	1	1	2	0.000101578	0.998907	0.000991193	2	0.000730716	0.998665	0.000604678	2	0.00117546	0.996609	0.00221592
29.9636	1.025	2.175	25.0058	23.3969	660.241	657.769	1247.74	59.4121	895.724	763.714	1591.94	483.131	0	18.75	10.7572	0.350949	2	0	1	0	0	0	0	0	0	0	0	1	0	1	1	1	1	1	1	1	1	2	9.93765e-05	0.998951	0.000949477	2	0.000755756	0.998651	0.000592759	2	0.00118755	0.996447	0.00236585
29.7543	0.955	2.22	22.1357	23.5661	616.302	622.036	1152.95	11.8924	934.094	760.952	1631.63	459.826	0	18.8976	10.6154	0.334349	2	0	1	0	0	0	0	0	0	0	0	1	0	1	1	1	1	1	1	1	1	2	0.000102489	0.999055	0.00084206	2	0.000850043	0.998612	0.000537897	2	0.00111064	0.997586	0.00130386
29.7125	1.38539	1.775	31.6898	18.6911	604.482	613.785	1317.52	118.439	774.474	651.059	1403.25	371.283	0	18.9573	10.5302	0.56042	2	0	1	0	0	0	0	0	0	0	0	1	0	1	1	1	1	1	1	1	1	2	0.000115949	0.998867	0.00101675	2	0.000834912	0.998616	0.000548992	2	0.00112182	0.997633	0.00124553
30.2565	1.1	2.03	26.7897	21.6794	680.705	620.531	1302.51	60.49	912.607	715.521	1605.37	431.126	0	19.1693	10.6795	0.347449	2	0	1	0	0	0	0	0	0	0	0	1	0	1	1	1	1	1	1	1	1	2	0.000102217	0.999023	0.000874966	2	0.000828734	0.998612	0.000558852	2	0.00111191	0.997635	0.00125353
29.838	0.98	2.14	23.717	22.7815	643.854	624.594	1207.71	37.7177	919.36	740.692	1611.48	467.154	0	19.2308	10.6456	0.321406	2	0	1	0	0	0	0	0	0	0	0	1	0	1	1	1	1	1	1	1	1	2	0.000101318	0.999011	0.000887329	2	0.000814749	0.998624	0.000561065	2	0.00112957	0.997304	0.00156634
27.8293	1.47539	1.635	27.6935	10.1911	408.016	402.26	1029.3	87.2662	531.973	473.942	1059.46	263.819	0	19.2616	6.23309	0.0407929	2	0	1	0	0	0	0	0	0	0	0	1	0	1	1	1	1	1	1	1	1	2	0.0036823	0.989582	0.00673546	2	0.000768324	0.970621	0.028611	2	0.004359	0.943952	0.0516889
29.6706	1.05	2.06	25.3949	22.1306	653.204	642.124	1245.47	72.1559	892.04	759.11	1567.51	464.111	0	19.2926	10.743	0.285243	2	0	1	0	0	0	0	0	0	0	0	1	0	1	1	1	1	1	1	1	1	2	0.000101838	0.998907	0.000990812	2	0.000752302	0.99865	0.000597673	2	0.00119153	0.996407	0.00240128
29.8799	1.155	1.95	29.2611	20.3712	640.356	636.155	1286.96	106.803	797.803	601.945	1463.7	325.485	0	19.3237	10.4468	0.0156344	2	0	1	0	0	0	0	0	0	0	0	1	0	1	1	1	1	1	1	1	1	2	0.000112582	0.999083	0.000804807	2	0.000946171	0.998566	0.000487579	2	0.00115239	0.99803	0.000817379
29.838	1.48	1.61	32.9323	17.0765	613.006	592.292	1358.79	143.758	758.512	659.961	1389.21	376.779	0	19.4175	10.6065	0.565656	2	0	1	0	0	0	0	0	0	0	0	1	0	1	1	1	1	1	1	1	1	2	0.000124037	0.998613	0.00126275	2	0.000795832	0.998624	0.00057974	2	0.00114874	0.997208	0.00164298
25.4857	1.065	2	23.0805	20.4572	603.997	585.053	1156.46	49.6923	795.347	552.217	1392.87	279.176	0	19.5759	10.2286	0	2	0	1	0	0	0	0	0	0	0	0	1	0	1	1	1	1	1	1	1	1	2	0.000152747	0.999103	0.000744723	2	0.0017692	0.997931	0.000300166	2	0.0014192	0.997851	0.000730262
21.4683	1.23	1.83	22.3552	18.9425	682.71	607.281	1250.75	113.575	715.537	575.24	1239.6	317.165	1	19.6078	10.3511	0.329804	2	0	1	0	0	0	0	0	0	0	0	1	0	1	1	1	1	1	1	1	1	2	0.000135699	0.999114	0.000750474	2	0.000481374	0.998736	0.000782656	2	0.00122147	0.997063	0.00171603
27.8711	1.055	2	23.7508	21.4052	594.814	613.462	1161.84	60.5568	844.461	737.009	1502.17	429.915	0	19.6399	10.7026	0.252144	2	0	1	0	0	0	0	0	0	0	0	1	0	1	1	1	1	1	1	1	1	2	0.000107596	0.998879	0.00101297	2	0.000765827	0.99866	0.000573675	2	0.00116977	0.996764	0.00206644
29.7543	1.4	1.64	31.737	17.4228	614.438	610.06	1333.12	153.501	778.464	664.259	1420.96	395.719	0	19.7368	10.6236	0.563488	2	0	1	0	0	0	0	0	0	0	0	1	0	1	1	1	1	1	1	1	1	2	0.000123852	0.998446	0.0014306	2	0.000754137	0.998639	0.000606835	2	0.00117925	0.996717	0.00210386
29.0011	1.25	1.785	28.0271	18.4895	600.141	563.525	1243.37	77.4834	765.572	558.05	1436.23	251.986	0	19.7694	10.3583	0	2	0	1	0	0	0	0	0	0	0	0	1	0	1	1	1	1	1	1	1	1	2	0.000184509	0.999251	0.000564475	2	0.00179535	0.997865	0.000339167	2	0.00162537	0.997771	0.000603782
28.1641	1.045	1.99	24.4369	21.3898	657.751	616.884	1239.24	67.0435	874.543	741.306	1529.04	441.286	0	19.7694	10.7486	0.29256	2	0	1	0	0	0	0	0	0	0	0	1	0	1	1	1	1	1	1	1	1	2	0.000106497	0.998845	0.00104835	2	0.000734516	0.998664	0.000601816	2	0.0011928	0.996447	0.00236031
29.7125	1.18	1.85	30.0019	19.2418	643.389	590.888	1304.43	90.5951	786.445	589.974	1481.41	322.431	0	19.802	10.401	0.0471652	2	0	1	0	0	0	0	0	0	0	0	1	0	1	1	1	1	1	1	1	1	2	0.000124226	0.999174	0.0007013	2	0.00104526	0.998509	0.00044601	2	0.0012117	0.998063	0.000725456
30.4239	1.025	1.99	25.7228	21.4684	660.696	626.823	1255.14	76.6053	894.189	740.078	1588.89	453.119	0	19.9005	10.7881	0.345076	2	0	1	0	0	0	0	0	0	0	0	1	0	1	1	1	1	1	1	1	1	2	0.000101804	0.998947	0.000950824	2	0.000797985	0.998622	0.000579813	2	0.00115902	0.996919	0.00192205
24.4395	1.005	2	20.4721	21.1527	623.945	598.033	1149.28	46.6001	842.926	657.505	1460.65	373.725	0	19.9667	10.5764	0.24075	2	0	1	0	0	0	0	0	0	0	0	1	0	1	1	1	1	1	1	1	1	2	0.000124623	0.998701	0.00117426	2	0.000752396	0.998712	0.000535502	2	0.00116599	0.997211	0.00162285
26.6157	1.1	1.9	24.4437	19.5699	596.196	560.082	1168.35	42.9235	764.344	570.021	1402.03	283.35	0	20	10.3	0	2	0	1	0	0	0	0	0	0	0	0	1	0	1	1	1	1	1	1	1	1	2	0.000171177	0.999178	0.000651037	2	0.00191806	0.997787	0.000294715	2	0.00144514	0.99786	0.000694543
25.3184	1.025	1.96	21.3754	20.8523	607.118	583.575	1141.85	41.9555	808.547	686.667	1425.84	393.266	0	20.1005	10.6389	0.223604	2	0	1	0	0	0	0	0	0	0	0	1	0	1	1	1	1	1	1	1	1	2	0.000122495	0.998745	0.00113239	2	0.000767689	0.998702	0.000530742	2	0.001176	0.996931	0.00189332
24.4395	1.04	1.94	21.0461	20.6064	624.196	596.528	1159.51	61.0671	811.002	669.17	1408.75	376.168	0	20.1342	10.6219	0.215242	2	0	1	0	0	0	0	0	0	0	0	1	0	1	1	1	1	1	1	1	1	2	0.000129405	0.998509	0.00136188	2	0.000626081	0.998751	0.000623271	2	0.00120806	0.996511	0.00228075
29.9217	1.03	1.95	25.2839	20.9891	658.074	626.645	1244.16	85.2503	891.733	729.335	1576.67	428.683	0	20.1342	10.7637	0.316609	2	0	1	0	0	0	0	0	0	0	0	1	0	1	1	1	1	1	1	1	1	2	0.000103968	0.99891	0.000986231	2	0.000797229	0.998621	0.000582022	2	0.00115457	0.997002	0.00184359
29.9217	1.005	1.97	24.7086	21.1969	652.214	628.715	1230.33	84.1103	886.208	747.752	1580.95	441.896	0	20.1681	10.7598	0.339272	2	0	1	0	0	0	0	0	0	0	0	1	0	1	1	1	1	1	1	1	1	2	0.000104021	0.998882	0.00101357	2	0.000781464	0.998629	0.000589997	2	0.00118214	0.996605	0.00221276
26.6157	1.03	1.925	23.2702	19.8638	588.694	594.256	1138.1	70.4968	770.79	555.594	1409.97	268.695	0	20.3046	10.3188	0	2	0	1	0	0	0	0	0	0	0	0	1	0	1	1	1	1	1	1	1	1	2	0.000144677	0.999132	0.00072348	2	0.00162233	0.998059	0.000319105	2	0.00138742	0.997878	0.000734705
29.7962	1.305	1.64	30.5607	17.2883	610.088	582.326	1298.25	126.204	792.584	649.524	1442.94	378.611	0	20.3735	10.5417	0.588562	2	0	1	0	0	0	0	0	0	0	0	1	0	1	1	1	1	1	1	1	1	2	0.000118736	0.998817	0.00106402	2	0.000826517	0.99861	0.000563572	2	0.00113666	0.997486	0.00137774
28.4152	1.07539	1.86	26.0059	19.3376	618.512	609.004	1208.49	102.484	783.069	560.505	1428.9	276.122	0	20.4082	10.3965	0	2	0	1	0	0	0	0	0	0	0	0	1	0	1	1	1	1	1	1	1	1	2	0.000126664	0.999131	0.000742393	2	0.00118066	0.998415	0.000404816	2	0.00127793	0.997978	0.000744089
29.7962	1.185	1.75	30.9994	18.2982	663.738	591.627	1337.81	114.038	749.917	585.676	1409.36	322.431	0	20.4429	10.4561	0.0114401	2	0	1	0	0	0	0	0	0	0	0	1	0	1	1	1	1	1	1	1	1	2	0.000123526	0.999073	0.000803844	2	0.000966101	0.99855	0.000484199	2	0.00117046	0.997954	0.000875286
29.6288	1.205	1.73	27.5497	18.0902	580.833	581.478	1207.2	110.246	801.793	587.825	1472.25	318.767	0	20.4429	10.4568	0.0396564	2	0	1	0	0	0	0	0	0	0	0	1	0	1	1	1	1	1	1	1	1	2	0.000123141	0.99912	0.00075677	2	0.0010041	0.998527	0.00046846	2	0.0012106	0.998017	0.000772778
29.6706	1.22	1.705	28.0759	17.9683	582.285	599.374	1213.94	133.291	790.436	608.391	1466.76	319.378	0	20.5128	10.5386	0.0112978	2	0	1	0	0	0	0	0	0	0	0	1	0	1	1	1	1	1	1	1	1	2	0.000117781	0.998989	0.000892984	2	0.000911479	0.998573	0.000515042	2	0.00115552	0.997919	0.000925628
22.8911	1.05	1.86	19.7962	19.7464	597.685	597.274	1113.82	76.7898	770.483	596.113	1347.68	281.297	0	20.6186	10.6164	0.198179	2	0	1	0	0	0	0	0	0	0	0	1	0	1	1	1	1	1	1	1	1	2	0.000157838	0.998418	0.0014242	2	0.000975495	0.998596	0.000428033	2	0.00124788	0.997254	0.00149764
19.1247	1.325	1.585	20.9177	16.4509	600.531	526.103	1150.24	98.0776	610.556	587.211	1095.49	311.218	1	20.6186	10.3791	0.336082	2	0	1	0	0	0	0	0	0	0	0	1	0	1	1	1	1	1	1	1	1	2	0.000203699	0.998926	0.000869905	2	0.000520069	0.998507	0.000972667	2	0.00142177	0.995074	0.00350423
29.7962	1.25	1.655	29.9397	17.598	614.007	608.032	1283.81	147.634	787.98	657.812	1438.06	389.612	0	20.654	10.6333	0.566208	2	0	1	0	0	0	0	0	0	0	0	1	0	1	1	1	1	1	1	1	1	2	0.000120332	0.998575	0.00130507	2	0.0007804	0.998624	0.000595868	2	0.00117283	0.996859	0.00196787
21.8867	1.055	1.835	19.3991	19.3892	579.22	575.684	1086.23	63.4274	760.66	572.17	1301.27	277.854	0	20.7612	10.5663	0.181195	2	0	1	0	0	0	0	0	0	0	0	1	0	1	1	1	1	1	1	1	1	2	0.000181176	0.998368	0.00145125	2	0.00112935	0.998506	0.000364502	2	0.00132336	0.997207	0.00146929
25.151	1.04	1.845	22.2377	18.9825	595.194	569.745	1134.35	73.237	774.781	567.565	1366.61	294.342	0	20.7972	10.2886	0	2	0	1	0	0	0	0	0	0	0	0	1	0	1	1	1	1	1	1	1	1	2	0.000148116	0.998882	0.000970257	2	0.00126388	0.998367	0.00036886	2	0.00128193	0.99771	0.00100815
29.8799	1.27039	1.6	31.4368	16.9933	614.374	560.218	1293.11	119.454	791.664	588.439	1440.5	311.44	0	20.8696	10.6208	0.0037048	2	0	1	0	0	0	0	0	0	0	0	1	0	1	1	1	1	1	1	1	1	2	0.000124767	0.999182	0.000692791	2	0.000997591	0.998515	0.000487647	2	0.00122668	0.998026	0.000746836
25.0254	0.99	1.88	20.8709	19.9821	589.035	589.797	1109.55	68.4136	807.012	663.338	1413.63	352.964	0	20.9059	10.6288	0.21675	2	0	1	0	0	0	0	0	0	0	0	1	0	1	1	1	1	1	1	1	1	2	0.000128725	0.998657	0.0012144	2	0.00080464	0.998668	0.000526983	2	0.00118334	0.997011	0.00180568
29.4195	0.93	1.935	22.1071	20.6779	596.314	599.425	1122.5	65.3324	900.942	733.632	1599.27	441.286	0	20.9424	10.6862	0.312031	2	0	1	0	0	0	0	0	0	0	0	1	0	1	1	1	1	1	1	1	1	2	0.000105854	0.99893	0.000964549	2	0.000811512	0.998618	0.000569991	2	0.00115348	0.997058	0.00178893
29.7962	1.175	1.685	30.0949	17.6539	632.218	577.108	1288.21	116.226	760.66	596.42	1427.07	315.714	0	20.979	10.4771	0.0445263	2	0	1	0	0	0	0	0	0	0	0	1	0	1	1	1	1	1	1	1	1	2	0.000125244	0.9991	0.000774821	2	0.000973807	0.998542	0.000484494	2	0.0011818	0.997959	0.00085881
23.6444	1.015	1.845	20.1954	19.6428	618.457	588.08	1136.48	76.8443	798.11	653.822	1399.59	358.459	0	20.979	10.6465	0.197639	2	0	1	0	0	0	0	0	0	0	0	1	0	1	1	1	1	1	1	1	1	2	0.000143203	0.998187	0.00166974	2	0.00057995	0.998735	0.000685392	2	0.00125597	0.995938	0.0028057
27.2434	1.07	1.76	23.6714	18.165	597.521	532.988	1161.69	54.9218	817.141	527.353	1472.86	235.119	0	21.2014	10.321	0	2	0	1	0	0	0	0	0	0	0	0	1	0	1	1	1	1	1	1	1	1	2	0.000257307	0.999197	0.000545361	2	0.00339122	0.996304	0.000305215	2	0.00285968	0.99658	0.0005601
27.076	0.97	1.855	21.2849	19.8865	583.98	572.683	1106.04	58.8247	845.689	699.866	1502.17	412.426	0	21.2389	10.7205	0.209516	2	0	1	0	0	0	0	0	0	0	0	1	0	1	1	1	1	1	1	1	1	2	0.000115339	0.998836	0.00104866	2	0.000825746	0.998629	0.000545455	2	0.00116839	0.996991	0.00184077
27.076	1.05	1.75	24.1538	18.0402	612.495	513.797	1178.72	38.9434	790.436	514.154	1439.28	232.667	0	21.4286	10.3087	0	2	0	1	0	0	0	0	0	0	0	0	1	0	1	1	1	1	1	1	1	1	2	0.00042591	0.999046	0.000528466	2	0.00715593	0.992553	0.000290846	2	0.00409367	0.995364	0.000541855
24.858	0.985	1.815	20.7218	19.3215	593.922	576.043	1110.88	69.1715	814.072	637.246	1422.79	333.423	0	21.4286	10.6455	0.205674	2	0	1	0	0	0	0	0	0	0	0	1	0	1	1	1	1	1	1	1	1	2	0.000133021	0.998726	0.00114063	2	0.000935526	0.998584	0.000480723	2	0.00118411	0.997368	0.00144784
27.9548	1.015	1.785	21.6073	10.7642	536.794	305.383	1049.09	-13.2418	804.249	488.062	1408.14	235.119	1	21.4286	6.03036	0.894276	2	0	1	0	0	0	0	0	0	0	0	1	0	1	1	1	1	1	1	1	1	1	0.934875	0.0650703	5.45055e-05	2	0.0298833	0.969913	0.00020413	1	0.80137	0.198535	9.54772e-05
29.9636	0.97	1.825	24.1816	19.9021	662.432	654.998	1229.75	145.619	911.993	754.506	1594.99	461.658	0	21.4669	10.9053	0.305876	2	0	1	0	0	0	0	0	0	0	0	1	0	1	1	1	1	1	1	1	1	2	0.000115417	0.998434	0.00145042	2	0.000664537	0.998641	0.000694345	2	0.00132028	0.994405	0.00427476
19.2921	1.2	1.58	19.9429	16.531	588.498	580.665	1103.06	150.825	612.398	579.537	1088.77	312.661	1	21.5827	10.4627	0.348629	2	0	1	0	0	0	0	0	0	0	0	1	0	1	1	1	1	1	1	1	1	2	0.000174268	0.998541	0.00128459	2	0.000327986	0.997162	0.00250994	2	0.0015697	0.990517	0.00791295
29.7543	1.19	1.59	28.0117	17.041	576.297	615.981	1209.39	171.82	802.714	673.774	1446.61	397.541	0	21.5827	10.7176	0.527415	2	0	1	0	0	0	0	0	0	0	0	1	0	1	1	1	1	1	1	1	1	2	0.000128308	0.998219	0.00165239	2	0.000732967	0.998627	0.000640152	2	0.00123619	0.995896	0.00286815
29.838	1.12	1.645	29.1378	17.4124	620.138	587.559	1251.78	134.79	765.265	612.382	1430.73	315.714	0	21.6998	10.585	0	2	0	1	0	0	0	0	0	0	0	0	1	0	1	1	1	1	1	1	1	1	2	0.000120018	0.998999	0.000881338	2	0.000909704	0.99857	0.000520028	2	0.00115578	0.997825	0.00101968
22.7237	1.275	1.49	23.1603	15.3566	644.899	444.769	1229.16	32.9909	779.999	428.819	1307.99	111.148	1	21.6998	10.3064	0.267599	2	0	1	0	0	0	0	0	0	0	0	1	0	1	1	1	1	1	1	1	1	2	0.0688401	0.930761	0.000399374	1	0.992137	0.0078614	1.36886e-06	1	0.953548	0.0464371	1.49708e-05
29.7962	1.245	1.515	29.6992	16.1433	596.756	575.768	1260.2	151.85	786.138	644.613	1411.8	371.672	0	21.7391	10.6557	0.534185	2	0	1	0	0	0	0	0	0	0	0	1	0	1	1	1	1	1	1	1	1	2	0.000125188	0.9986	0.00127455	2	0.000805789	0.998606	0.000588704	2	0.00116908	0.997059	0.00177202
23.8536	1.01	1.74	19.8239	17.936	593.007	562.606	1098.84	93.0748	831.262	568.179	1429.51	291.678	0	21.8182	10.3081	0	2	0	1	0	0	0	0	0	0	0	0	1	0	1	1	1	1	1	1	1	1	2	0.000160887	0.998447	0.00139244	2	0.000949497	0.998553	0.000497193	2	0.00128721	0.997437	0.00127548
29.7543	1.005	1.745	22.79	19.0709	582.594	607.878	1128.3	124.198	890.812	759.417	1568.74	465.933	0	21.8182	10.9289	0.272825	2	0	1	0	0	0	0	0	0	0	0	1	0	1	1	1	1	1	1	1	1	2	0.000112581	0.998589	0.00129827	2	0.000716763	0.99864	0.000643206	2	0.00128891	0.994974	0.00373663
29.5869	1.195	1.55	27.6076	16.8738	706.7	660.009	1344.58	233.683	962.642	766.477	1587.05	514.413	1	21.8579	10.8863	0.352423	2	0	1	0	0	0	0	0	0	0	0	1	0	1	1	1	1	1	1	1	1	2	0.000104861	0.99875	0.00114548	2	0.000409472	0.998524	0.00106654	2	0.00138474	0.993178	0.00543677
29.838	1.20538	1.51	29.2942	16.2041	598.529	594.353	1250.19	171.798	781.534	660.575	1402.64	387.77	0	22.0588	10.7312	0.527245	2	0	1	0	0	0	0	0	0	0	0	1	0	1	1	1	1	1	1	1	1	2	0.000132513	0.998191	0.00167674	2	0.000752462	0.998615	0.000632343	2	0.00123317	0.99602	0.00274703
19.2503	1.175	1.54	19.4346	16.2134	623.557	607.529	1135.26	190.977	656.6	633.562	1144.34	371.162	1	22.0994	10.5282	0.413767	2	0	1	0	0	0	0	0	0	0	0	1	0	1	1	1	1	1	1	1	1	2	0.000201385	0.996438	0.00336055	2	0.000243448	0.994944	0.00481228	2	0.00180422	0.977731	0.0204651
29.4195	1.19	1.505	28.2075	16.5057	790.051	701.061	1450.03	289.461	946.373	822.651	1579.73	553.255	1	22.2635	10.9673	0.429629	2	0	1	0	0	0	0	0	0	0	0	1	0	1	1	1	1	1	1	1	1	2	0.00013134	0.997894	0.00197431	2	0.000264703	0.997154	0.00258085	2	0.00148665	0.99048	0.00803313
20.2128	1.185	1.5	19.9118	15.7686	582.825	567.654	1095.21	160.381	667.037	581.686	1132.12	315.114	1	22.3464	10.5124	0.365408	2	0	1	0	0	0	0	0	0	0	0	1	0	1	1	1	1	1	1	1	1	2	0.000162227	0.99878	0.00105787	2	0.00034813	0.997792	0.00185967	2	0.0014691	0.992926	0.00560522
21.4264	1.21	1.465	22.0291	15.4323	632.172	554.109	1182.26	150.912	688.524	548.534	1171.21	282.129	1	22.4299	10.534	0.298478	2	0	1	0	0	0	0	0	0	0	0	1	0	1	1	1	1	1	1	1	1	2	0.000163193	0.999171	0.000665526	2	0.000513193	0.998509	0.000977634	2	0.0013247	0.996554	0.00212123
29.4614	1.085	1.58	27.928	16.5413	613.981	524.061	1226.34	91.6099	763.73	528.888	1418.52	252.217	0	22.5141	10.4692	0	2	0	1	0	0	0	0	0	0	0	0	1	0	1	1	1	1	1	1	1	1	2	0.000223991	0.999246	0.000529933	2	0.00220431	0.997415	0.000380995	2	0.00196803	0.997435	0.000596502
29.7543	1.205	1.455	27.7282	15.5781	569.757	561.019	1202.01	153.328	779.999	645.841	1409.97	379.832	0	22.5564	10.7066	0.519686	2	0	1	0	0	0	0	0	0	0	0	1	0	1	1	1	1	1	1	1	1	2	0.000131036	0.998466	0.00140257	2	0.000804152	0.998603	0.000593185	2	0.00119586	0.996733	0.00207109
25.0673	0.945	1.71	19.7848	18.3969	570.489	579.927	1065.28	102.745	818.676	669.17	1414.85	376.168	0	22.5989	10.7584	0.213903	2	0	1	0	0	0	0	0	0	0	0	1	0	1	1	1	1	1	1	1	1	2	0.000140587	0.99815	0.00170918	2	0.000617451	0.998678	0.000704348	2	0.00128544	0.995328	0.00338686
24.5232	0.985	1.665	18.4797	17.2524	517.891	554.226	993.28	104.226	835.559	562.04	1454.54	291.678	0	22.6415	10.3618	0.0176958	2	0	1	0	0	0	0	0	0	0	0	1	0	1	1	1	1	1	1	1	1	2	0.000168398	0.998502	0.00132939	2	0.00109127	0.998455	0.000453328	2	0.00133227	0.997538	0.00112959
25.1091	0.995	1.65	20.6797	17.0106	553.065	541.865	1056.8	96.0689	782.455	562.961	1392.87	294.952	0	22.6843	10.3095	0.0061922	2	0	1	0	0	0	0	0	0	0	0	1	0	1	1	1	1	1	1	1	1	2	0.000163695	0.998681	0.00115532	2	0.00116619	0.998417	0.000417038	2	0.00132509	0.997469	0.00120555
24.5651	0.955	1.68	19.4232	17.336	545.24	548.823	1029.36	93.7585	814.379	555.901	1418.52	282.129	0	22.7704	10.3191	0.0150652	2	0	1	0	0	0	0	0	0	0	0	1	0	1	1	1	1	1	1	1	1	2	0.000169489	0.998686	0.00114469	2	0.00123682	0.998354	0.000409485	2	0.00138026	0.997547	0.00107275
28.457	1.415	1.185	34.8406	12.8021	991.41	475.486	1797.2	149.951	1014.52	722.581	1645.07	453.119	1	23.0769	10.8035	1.2073	2	0	1	0	0	0	0	0	0	0	0	1	0	1	1	1	1	1	1	1	1	2	0.000110896	0.998991	0.000898207	2	0.000696578	0.998525	0.000777963	2	0.00120738	0.996723	0.00206923
23.9373	1.17	1.425	21.89	15.094	608.077	522.149	1155.69	130.651	748.075	586.597	1287.23	327.316	1	23.1214	10.5923	0.281909	2	0	1	0	0	0	0	0	0	0	0	1	0	1	1	1	1	1	1	1	1	2	0.000144204	0.999299	0.000557074	2	0.000791479	0.998613	0.000595596	2	0.00122755	0.997355	0.00141748
29.0847	1.27	1.315	24.7985	14.407	614.604	578.213	1227.99	216.246	935.629	676.23	1579.73	415.249	1	23.2108	10.9559	0.361413	2	0	1	0	0	0	0	0	0	0	0	1	0	1	1	1	1	1	1	1	1	2	0.000104083	0.999017	0.000878639	2	0.000720717	0.998587	0.000691823	2	0.00120044	0.996631	0.00216836
28.9592	1.115	1.455	26.3118	16.1552	766.062	667.142	1390.45	271.255	963.562	818.354	1598.66	551.423	1	23.3463	11.1033	0.431949	2	0	1	0	0	0	0	0	0	0	0	1	0	1	1	1	1	1	1	1	1	2	0.000125362	0.998126	0.00174817	2	0.000276943	0.997403	0.00232049	2	0.00147443	0.990884	0.00764196
22.64	1.105	1.45	20.9899	15.1687	625.352	502.733	1150.51	108.652	745.005	585.369	1270.13	326.195	1	23.4834	10.4612	0.253481	2	0	1	0	0	0	0	0	0	0	0	1	0	1	1	1	1	1	1	1	1	2	0.000174387	0.999259	0.000566431	2	0.000742289	0.998623	0.000634353	2	0.00126379	0.997247	0.00148917
28.9174	1.225	1.325	26.2998	14.1291	804.91	479.342	1456.52	110.721	986.278	605.936	1657.28	329.148	1	23.5294	10.6635	0.406372	2	0	1	0	0	0	0	0	0	0	0	1	0	1	1	1	1	1	1	1	1	2	0.000144226	0.999395	0.0004612	2	0.000929735	0.998302	0.000767938	2	0.00138644	0.997963	0.000650271
26.7831	1.345	1.195	20.7357	13.0732	593.7	550.94	1173.8	222.853	948.521	704.471	1587.67	436.111	1	23.622	10.9399	0.525422	2	0	1	0	0	0	0	0	0	0	0	1	0	1	1	1	1	1	1	1	1	2	0.000125032	0.998528	0.00134657	2	0.000419595	0.99825	0.00133047	2	0.00131122	0.994928	0.00376043
23.6862	0.935	1.595	18.2195	16.5566	554.01	542.927	1023.13	110.863	855.512	568.486	1444.77	312.28	0	23.7154	10.3803	0	2	0	1	0	0	0	0	0	0	0	0	1	0	1	1	1	1	1	1	1	1	2	0.000186083	0.997881	0.00193306	2	0.000799244	0.998559	0.000641772	2	0.00130565	0.996876	0.00181787
23.7699	1.11	1.42	22.0944	15.0007	632.64	512.248	1176.69	119.571	789.515	580.765	1319.59	311.44	1	23.7154	10.5638	0.284923	2	0	1	0	0	0	0	0	0	0	0	1	0	1	1	1	1	1	1	1	1	2	0.000167789	0.999319	0.000512826	2	0.000969338	0.998447	0.000583305	2	0.00125445	0.997641	0.00110501
28.4152	1.455	1.06	21.8643	11.5051	565.036	424.533	1173.64	129.926	1002.85	615.452	1637.13	346.857	1	23.8569	10.8538	0.403653	2	0	1	0	0	0	0	0	0	0	0	1	0	1	1	1	1	1	1	1	1	2	0.000153243	0.9994	0.000446984	2	0.00120523	0.997953	0.00084188	2	0.00157964	0.997783	0.000637749
22.5982	1.04	1.445	19.9327	15.181	658.199	513.465	1167.15	119.351	803.021	595.192	1332.42	329.148	1	24.1449	10.5059	0.311627	2	0	1	0	0	0	0	0	0	0	0	1	0	1	1	1	1	1	1	1	1	2	0.000161686	0.999208	0.0006307	2	0.000616747	0.998512	0.000871478	2	0.00124676	0.99712	0.0016335
28.3315	1.15	1.335	24.1649	14.3737	512.865	543.091	1085.02	164.435	753.293	628.344	1366	354.185	0	24.1449	10.7668	0.445194	2	0	1	0	0	0	0	0	0	0	0	1	0	1	1	1	1	1	1	1	1	2	0.000158532	0.997854	0.00198747	2	0.00081062	0.998584	0.000605399	2	0.0012748	0.995879	0.00284622
26.9086	0.995	1.425	22.4252	15.4482	589.435	622.019	1110.85	231.343	843.847	717.67	1420.35	447.613	1	24.7934	10.8409	0.328803	2	0	1	0	0	0	0	0	0	0	0	1	0	1	1	1	1	1	1	1	1	2	0.000116086	0.99861	0.00127379	2	0.00035766	0.998292	0.00135003	2	0.00140799	0.992703	0.00588867
22.5982	1.03	1.34	19.2294	14.2679	562.589	490.05	1042.64	121.57	741.322	603.173	1257.92	334.134	1	25.3165	10.6477	0.262758	2	0	1	0	0	0	0	0	0	0	0	1	0	1	1	1	1	1	1	1	1	2	0.000180226	0.99923	0.000589393	2	0.000768098	0.998582	0.000649763	2	0.00128692	0.996775	0.00193806
20.422	1.05539	1.305	18.6718	13.8134	526.264	499.771	994.239	141.665	655.372	572.17	1127.24	298.616	1	25.37	10.585	0.304937	2	0	1	0	0	0	0	0	0	0	0	1	0	1	1	1	1	1	1	1	1	2	0.000239524	0.99901	0.000750644	2	0.0005699	0.998286	0.00114397	2	0.00148445	0.994687	0.00382882
25.4439	1.02	1.32	21.4173	13.9243	626.601	465.98	1147.49	99.7447	848.145	555.901	1419.74	291.899	1	25.641	10.5487	0.282242	2	0	1	0	0	0	0	0	0	0	0	1	0	1	1	1	1	1	1	1	1	2	0.000289468	0.999278	0.000432643	2	0.00192923	0.997461	0.000609449	2	0.0017515	0.997576	0.000672471
23.4352	1.04	1.27	20.3521	13.5724	657.846	523.424	1176.19	172.444	818.369	606.243	1366.61	335.865	1	25.974	10.6869	0.315321	2	0	1	0	0	0	0	0	0	0	0	1	0	1	1	1	1	1	1	1	1	2	0.000141124	0.999063	0.000796019	2	0.00050286	0.998167	0.0013299	2	0.00128277	0.996122	0.00259568
28.4989	1.08539	1.22	23.0706	13.0545	615.942	438.072	1173.29	101.417	927.648	633.255	1582.17	365.176	1	25.974	10.7004	0.325969	2	0	1	0	0	0	0	0	0	0	0	1	0	1	1	1	1	1	1	1	1	2	0.000160336	0.999408	0.00043194	2	0.00108561	0.998309	0.000605529	2	0.00132811	0.997945	0.000727221
22.64	1.005	1.28	16.262	7.95789	311.251	303.841	716.247	57.4624	559.6	435.572	1041.14	221.164	0	26.2582	6.2171	0.191373	2	0	1	0	0	0	0	0	0	0	0	1	0	1	1	1	1	1	1	1	1	2	0.0852286	0.893425	0.0213467	2	0.0128702	0.733124	0.254006	2	0.0963675	0.860952	0.0426805
28.6663	0.825	1.455	19.9733	15.8399	590.754	678.969	1060.43	279.765	968.167	746.218	1582.78	487.315	1	26.3158	10.8865	0.573466	2	0	1	0	0	0	0	0	0	0	0	1	0	1	1	1	1	1	1	1	1	2	0.000125588	0.998204	0.00167058	2	0.000301881	0.997462	0.00223641	2	0.00144355	0.991763	0.00679343
29.0847	0.97	1.295	24.0407	14.0576	623.744	534.127	1169.46	172.042	864.721	662.417	1483.86	395.719	1	26.4901	10.8553	0.285876	2	0	1	0	0	0	0	0	0	0	0	1	0	1	1	1	1	1	1	1	1	2	0.000105866	0.999273	0.000621522	2	0.000819231	0.998568	0.000612998	2	0.00118061	0.997069	0.00175053
29.0429	0.89	1.325	20.9454	14.6807	616.891	636.669	1114.81	268.997	922.43	744.069	1555.91	492.191	1	27.088	11.0798	0.408991	2	0	1	0	0	0	0	0	0	0	0	1	0	1	1	1	1	1	1	1	1	2	0.000127313	0.99819	0.00168284	2	0.000356628	0.997893	0.00175079	2	0.00143641	0.992048	0.0065158
23.3515	1.03	1.165	19.7138	12.3638	638.428	414.207	1144.71	91.6734	847.531	566.645	1390.43	287.625	1	27.3349	10.6127	0.286031	2	0	1	0	0	0	0	0	0	0	0	1	0	1	1	1	1	1	1	1	1	2	0.000515471	0.99899	0.000494883	2	0.00318447	0.995714	0.00110176	2	0.00197616	0.99727	0.000753964
27.8293	0.97	1.21	18.9872	13.1451	511.591	484.709	983.136	148.024	884.366	607.471	1485.69	341.972	1	27.5229	10.8637	0.285657	2	0	1	0	0	0	0	0	0	0	0	1	0	1	1	1	1	1	1	1	1	2	0.000147002	0.999388	0.00046475	2	0.00117603	0.998295	0.000528515	2	0.00126632	0.997838	0.000895201
28.9592	0.99	1.17	21.6492	12.7735	644.568	499.073	1172.45	174.685	981.366	678.072	1631.63	411.975	1	27.7778	10.9175	0.458041	2	0	1	0	0	0	0	0	0	0	0	1	0	1	1	1	1	1	1	1	1	2	0.000111101	0.999181	0.000707817	2	0.000786227	0.998477	0.000736499	2	0.00118734	0.997112	0.00170068
27.5363	1.19	0.965	22.7274	6.41021	341.37	254.546	848.086	59.154	556.53	461.97	1087.55	272.358	0	27.8422	6.6427	0.0258707	2	0	1	0	0	0	0	0	0	0	0	1	0	1	1	1	1	1	1	1	1	2	0.0443589	0.946897	0.00874379	2	0.0213293	0.85086	0.127811	2	0.0704186	0.911522	0.0180594
27.913	0.73	1.42	15.3381	8.82831	570.307	314.893	953.229	60.01	1195.93	620.363	1791.62	419.143	1	27.907	6.21712	0.243939	2	0	1	0	0	0	0	0	0	0	0	1	0	1	1	1	1	1	1	1	1	2	0.00151519	0.997145	0.00133958	2	0.000397104	0.997053	0.00254946	2	0.00227543	0.996794	0.000930353
26.7412	0.655	1.48	11.6829	9.05915	442.256	318.183	752.028	51.8912	1101.08	664.873	1679.87	441.286	1	28.103	6.12105	0.261715	2	0	1	0	0	0	0	0	0	0	0	1	0	1	1	1	1	1	1	1	1	2	0.00424498	0.992778	0.00297655	2	0.000387437	0.997744	0.00186868	2	0.00166364	0.996124	0.00221223
26.1553	0.645	1.465	11.5173	8.96482	453.807	314.047	761.695	48.6932	1106.3	615.759	1682.93	371.672	1	28.436	6.11933	0.227063	2	0	1	0	0	0	0	0	0	0	0	1	0	1	1	1	1	1	1	1	1	2	0.0387705	0.958884	0.00234504	2	0.000514998	0.997353	0.00213238	2	0.00412435	0.994715	0.00116112
30.3821	0.74	1.37	18.4392	14.9109	398.443	406.133	820.105	23.8851	819.904	687.895	1470.42	399.983	0	28.436	10.8839	0.517336	2	0	1	0	0	0	0	0	0	0	0	1	0	1	1	1	1	1	1	1	1	2	0.000296981	0.999108	0.000595403	2	0.00142538	0.998241	0.000333306	2	0.00138426	0.997805	0.000810846
27.9967	0.76	1.345	14.7549	8.21189	567.527	291.824	947.597	44.4706	1204.22	628.037	1828.87	416.7	1	28.5036	6.10549	0.0835511	2	0	1	0	0	0	0	0	0	0	0	1	0	1	1	1	1	1	1	1	1	2	0.00370022	0.994784	0.00151574	2	0.000457768	0.996788	0.00275447	2	0.00303472	0.996109	0.000856289
25.402	0.91	1.17	19.6255	12.639	571.242	501.73	1043.8	178.794	848.145	689.43	1407.53	423.798	1	28.8462	10.8025	0.332646	2	0	1	0	0	0	0	0	0	0	0	1	0	1	1	1	1	1	1	1	1	2	0.000126566	0.998922	0.000951679	2	0.000513881	0.998447	0.00103889	2	0.00136025	0.994164	0.00447549
23.4352	0.895	1.175	17.6367	12.5015	598.443	449.964	1051.11	121.507	869.325	555.287	1417.91	261.367	1	28.9855	10.6396	0.316959	2	0	1	0	0	0	0	0	0	0	0	1	0	1	1	1	1	1	1	1	1	2	0.000506756	0.998944	0.000549507	2	0.00305929	0.995585	0.00135591	2	0.00213391	0.997114	0.000751854
27.0342	0.645	1.385	12.5591	8.61088	500.327	341.757	831.137	91.0081	1127.17	728.414	1725.06	526.387	1	29.5567	6.21724	0.164274	2	0	1	0	0	0	0	0	0	0	0	1	0	1	1	1	1	1	1	1	1	2	0.000835696	0.990594	0.00857021	2	0.000259365	0.992354	0.00738686	2	0.00183387	0.973219	0.0249475
27.9548	0.79	1.22	18.2943	13.1024	552.329	454.396	990.302	111.905	923.35	549.148	1516.22	269.315	1	29.8507	10.7397	0.272175	2	0	1	0	0	0	0	0	0	0	0	1	0	1	1	1	1	1	1	1	1	2	0.000488406	0.999085	0.000426682	2	0.00461907	0.994452	0.000928465	2	0.00529017	0.994191	0.000519068
26.8668	0.845	1.145	18.8811	12.7946	530.483	558.23	975.798	241.685	830.955	727.8	1410.58	463.49	1	30.1508	11.1744	0.391959	2	0	1	0	0	0	0	0	0	0	0	1	0	1	1	1	1	1	1	1	1	2	0.000134016	0.998307	0.00155889	2	0.000384231	0.998043	0.00157322	2	0.00146948	0.991289	0.00724155
26.9086	0.81	1.165	18.7412	12.8423	519.237	527.398	954.85	203.608	819.29	661.803	1389.82	412.426	1	30.3797	11.0235	0.381131	2	0	1	0	0	0	0	0	0	0	0	1	0	1	1	1	1	1	1	1	1	2	0.000121166	0.999034	0.000845169	2	0.000736907	0.998559	0.000704337	2	0.00133629	0.99468	0.00398373
30.9679	0.78	1.165	18.1542	12.8639	371.917	355.002	791.671	26.0445	774.474	689.123	1398.98	394.487	0	30.8483	11.042	0.410791	2	0	1	0	0	0	0	0	0	0	0	1	0	1	1	1	1	1	1	1	1	2	0.000773597	0.998589	0.000637458	2	0.00188348	0.997799	0.000317748	2	0.00174903	0.99747	0.000780984
26.3227	0.585	1.325	11.1087	8.16084	428.206	283.09	719.889	43.6661	1075.3	605.322	1654.23	368.23	1	31.4136	6.15912	0.200425	2	0	1	0	0	0	0	0	0	0	0	1	0	1	1	1	1	1	1	1	1	2	0.223451	0.77475	0.00179943	2	0.000754767	0.997121	0.00212432	2	0.00984015	0.989015	0.0011447
29.2521	0.765	1.135	16.4576	12.5737	433.171	484.315	828.311	167.821	902.17	671.933	1532.1	412.817	1	31.5789	11.0781	0.749557	2	0	1	0	0	0	0	0	0	0	0	1	0	1	1	1	1	1	1	1	1	2	0.000123721	0.999306	0.000570344	2	0.00105931	0.998472	0.000468542	2	0.00120364	0.997112	0.00168474
28.0385	0.895	1	19.7208	10.0475	701.82	287.871	1204.75	13.6834	1041.84	441.711	1708.57	157.557	1	31.6623	10.0475	0.389538	2	0	1	0	0	0	0	0	0	0	0	1	0	1	1	1	1	1	1	1	1	1	0.707899	0.291935	0.000166548	1	0.987656	0.0123377	6.03148e-06	1	0.991837	0.00816119	2.15443e-06
20.7987	0.83	1.055	14.9733	6.67487	275.924	264.32	636.014	57.58	492.068	398.429	943.435	195.417	0	31.8302	6.32689	0.314652	2	0	1	0	0	0	0	0	0	0	0	1	0	1	1	1	1	1	1	1	1	2	0.245623	0.735574	0.0188023	3	0.182728	0.28922	0.528052	2	0.238141	0.725378	0.0364813
30.3402	0.725	1.14	16.3587	12.7758	374.475	383.237	766.224	60.8234	810.081	718.284	1435	426.241	0	32.1716	11.2069	0.530243	2	0	1	0	0	0	0	0	0	0	0	1	0	1	1	1	1	1	1	1	1	2	0.000246553	0.998906	0.000847497	2	0.00128033	0.998358	0.000361343	2	0.0013033	0.997209	0.00148782
30.0891	0.695	1.14	16.4176	12.6695	373.762	375.673	759.645	53.0743	813.765	702.015	1446	395.719	0	32.6975	11.1136	0.432857	2	0	1	0	0	0	0	0	0	0	0	1	0	1	1	1	1	1	1	1	1	2	0.000399916	0.998778	0.000822151	2	0.00149841	0.998156	0.000345145	2	0.00147204	0.997483	0.0010453
30.2147	0.765	1.065	16.3199	12.0732	343.892	358.283	737.632	53.6933	773.553	686.053	1416.07	366.398	0	32.7869	11.3363	0.382903	2	0	1	0	0	0	0	0	0	0	0	1	0	1	1	1	1	1	1	1	1	2	0.000880822	0.998308	0.000810719	2	0.00221411	0.997425	0.000360455	2	0.00206548	0.997135	0.000799735
30.7169	0.805	1.015	18.5156	11.3963	384.31	360.964	816.124	70.8122	773.86	643.385	1410.58	358.459	0	32.967	11.2279	0.567954	2	0	1	0	0	0	0	0	0	0	0	1	0	1	1	1	1	1	1	1	1	2	0.000671526	0.998624	0.000704951	2	0.00254134	0.997049	0.000409863	2	0.00247289	0.996791	0.000735927
30.5076	0.715	1.095	15.784	12.3806	358.301	363.312	736.296	49.9716	787.366	699.559	1414.24	387.16	0	33.1492	11.3064	0.607179	2	0	1	0	0	0	0	0	0	0	0	1	0	1	1	1	1	1	1	1	1	2	0.000624147	0.998552	0.000824088	2	0.00175397	0.997904	0.000341548	2	0.00167014	0.997396	0.000934171
29.6706	0.795	1	16.5666	11.4522	347.846	357.714	751.622	70.4457	760.353	692.806	1384.93	412.817	0	33.4262	11.4522	0.472146	2	0	1	0	0	0	0	0	0	0	0	1	0	1	1	1	1	1	1	1	1	2	0.000368408	0.998698	0.000933336	2	0.00159732	0.998056	0.000346928	2	0.00150707	0.997146	0.00134737
30.3402	0.68	1.085	15.7787	12.0077	352.552	351.858	724.584	43.9905	795.04	715.214	1423.4	396.93	0	33.9943	11.067	0.469915	2	0	1	0	0	0	0	0	0	0	0	1	0	1	1	1	1	1	1	1	1	2	0.00081249	0.998238	0.000949426	2	0.00165758	0.998006	0.00033671	2	0.00160433	0.997359	0.00103705
24.7325	0.75	1	14.256	11.1142	341.854	339.506	704.618	53.6653	685.148	638.167	1222.5	344.414	0	34.2857	11.1142	0.493392	2	0	1	0	0	0	0	0	0	0	0	1	0	1	1	1	1	1	1	1	1	2	0.00541013	0.991507	0.00308328	2	0.00422411	0.995354	0.000421665	2	0.00273459	0.99498	0.0022857
29.2521	0.775	0.965	15.9684	10.9491	337.164	357.373	728.393	78.7166	782.455	647.683	1406.91	361.912	0	34.4828	11.3463	0.388935	2	0	1	0	0	0	0	0	0	0	0	1	0	1	1	1	1	1	1	1	1	2	0.00103888	0.997818	0.0011429	2	0.00253504	0.997026	0.000439408	2	0.00245369	0.99668	0.000866263
28.7918	0.745	0.985	15.5891	11.0791	353.128	367.472	734.393	84.9818	785.831	630.186	1402.03	363.955	0	34.6821	11.2478	0.465605	2	0	1	0	0	0	0	0	0	0	0	1	0	1	1	1	1	1	1	1	1	2	0.000972862	0.997657	0.00136989	2	0.00229488	0.997269	0.000436201	2	0.00233643	0.996697	0.000966317
30.675	0.73	0.99	16.941	11.4166	346.001	349.618	737.808	62.5104	762.809	693.113	1394.09	371.162	0	34.8837	11.5319	0.418261	2	0	1	0	0	0	0	0	0	0	0	1	0	1	1	1	1	1	1	1	1	2	0.000851422	0.99835	0.000798908	2	0.00225012	0.99736	0.000389458	2	0.00204782	0.997102	0.000850042
29.8799	0.72	0.965	15.5217	11.0797	334.918	353.473	706.529	76.0053	780.306	723.502	1408.14	436.111	0	35.6083	11.4816	0.462162	2	0	1	0	0	0	0	0	0	0	0	1	0	1	1	1	1	1	1	1	1	2	0.000392303	0.998345	0.00126232	2	0.00145601	0.998199	0.000345402	2	0.00143078	0.996724	0.00184497
29.9217	0.795	0.89	16.5919	10.2252	345.999	332.809	747.767	75.1983	771.404	699.559	1375.77	392.145	0	35.6083	11.489	0.463854	2	0	1	0	0	0	0	0	0	0	0	1	0	1	1	1	1	1	1	1	1	2	0.000675218	0.998286	0.00103847	2	0.00190736	0.997685	0.00040729	2	0.00178298	0.997047	0.00116968
29.2521	0.825	0.85	18.5335	9.62088	566.487	408.424	1015.77	170.287	996.407	740.692	1622.47	471.217	1	35.8209	11.3187	0.72995	2	0	1	0	0	0	0	0	0	0	0	1	0	1	1	1	1	1	1	1	1	2	0.000124821	0.999146	0.000729282	2	0.000896221	0.998362	0.000741606	2	0.00127528	0.995941	0.00278407
30.8424	0.71	0.94	16.3068	10.8931	370.917	353.913	756.182	80.4567	809.774	677.458	1454.54	371.162	0	36.3636	11.5884	0.565247	2	0	1	0	0	0	0	0	0	0	0	1	0	1	1	1	1	1	1	1	1	2	0.00065423	0.99845	0.000895891	2	0.00212496	0.997419	0.000456417	2	0.00216798	0.996998	0.000833667
29.7125	0.655	0.99	14.6558	10.9701	345.969	340.386	699.848	55.7809	819.904	570.635	1453.93	314.112	0	36.4742	11.0809	0.505512	2	0	1	0	0	0	0	0	0	0	0	1	0	1	1	1	1	1	1	1	1	2	0.0383172	0.96046	0.00122247	2	0.0256216	0.973805	0.000573583	2	0.0291955	0.970296	0.000508015
30.6332	0.75	0.895	16.8367	10.2716	359.201	351.718	753.336	94.2108	794.119	698.331	1414.85	389.612	0	36.4742	11.4767	0.620095	2	0	1	0	0	0	0	0	0	0	0	1	0	1	1	1	1	1	1	1	1	2	0.00047666	0.998478	0.00104575	2	0.0016833	0.997912	0.000405121	2	0.00167775	0.997127	0.00119491
30.5913	0.77	0.865	18.9552	9.91176	381.743	334.892	802.583	82.2521	734.569	534.721	1357.45	247.322	0	36.6972	11.4587	0.331144	2	0	1	0	0	0	0	0	0	0	0	1	0	1	1	1	1	1	1	1	1	2	0.0941601	0.904982	0.000858193	2	0.161493	0.83816	0.000346303	2	0.151924	0.847691	0.000384672
30.0054	0.695	0.935	15.0062	10.773	341.369	347.505	705.742	78.4351	799.031	694.955	1436.23	411.364	0	36.8098	11.5219	0.477758	2	0	1	0	0	0	0	0	0	0	0	1	0	1	1	1	1	1	1	1	1	2	0.00063305	0.998056	0.00131091	2	0.00168374	0.997937	0.000379258	2	0.00168225	0.997082	0.00123541
30.2565	0.66	0.97	15.1197	10.9655	341.229	343.38	699.501	64.974	800.872	647.069	1437.45	348.178	0	36.8098	11.3046	0.495406	2	0	1	0	0	0	0	0	0	0	0	1	0	1	1	1	1	1	1	1	1	2	0.0039959	0.994805	0.00119935	2	0.00389188	0.995593	0.000515442	2	0.00405042	0.995259	0.000690568
30.0473	0.72039	0.9	16.1254	10.2699	338.073	345.82	717.651	87.0419	765.879	701.094	1385.54	393.266	0	36.9231	11.4111	0.691692	2	0	1	0	0	0	0	0	0	0	0	1	0	1	1	1	1	1	1	1	1	2	0.000731298	0.997944	0.00132505	2	0.00175574	0.997857	0.000387345	2	0.00171721	0.996927	0.00135586
26.8668	0.73	0.89	14.3358	10.1478	340.246	351.301	699.646	94.6016	746.54	698.945	1318.37	396.93	0	37.037	11.402	0.706509	2	0	1	0	0	0	0	0	0	0	0	1	0	1	1	1	1	1	1	1	1	2	0.001156	0.994676	0.00416824	2	0.00168482	0.997892	0.000423462	2	0.00171814	0.994712	0.00356986
30.3402	0.655	0.945	15.068	10.8776	341.61	349.529	698.735	76.7316	806.398	678.993	1445.39	371.162	0	37.5	11.5107	0.4122	2	0	1	0	0	0	0	0	0	0	0	1	0	1	1	1	1	1	1	1	1	2	0.00129101	0.997495	0.00121437	2	0.00223724	0.997307	0.00045624	2	0.00233948	0.996799	0.00086179
28.8755	0.72	0.865	15.4114	10.0015	333.796	330.496	704.355	79.375	745.619	675.923	1351.35	379.221	0	37.8549	11.5624	0.667112	2	0	1	0	0	0	0	0	0	0	0	1	0	1	1	1	1	1	1	1	1	2	0.00160008	0.996802	0.00159831	2	0.00247733	0.997047	0.000475774	2	0.00220631	0.996566	0.00122774
25.402	0.71	0.865	14.1326	9.68177	338.111	320.692	690.074	70.719	709.091	591.815	1273.18	316.935	0	38.0952	11.1928	0.441429	2	0	1	0	0	0	0	0	0	0	0	1	0	1	1	1	1	1	1	1	1	2	0.0173454	0.979938	0.00271665	2	0.0210645	0.97804	0.000895065	2	0.00671274	0.99187	0.00141718
29.9217	0.655	0.91	14.5426	10.5457	331.94	362.182	682.162	98.2964	788.594	699.252	1433.17	399.983	0	38.3387	11.5887	0.516902	2	0	1	0	0	0	0	0	0	0	0	1	0	1	1	1	1	1	1	1	1	2	0.000736902	0.99743	0.00183355	2	0.00164604	0.997963	0.000390488	2	0.0016732	0.996884	0.00144328
30.4658	0.68039	0.875	15.105	10.0153	329.225	337.647	687.381	85.854	784.603	698.945	1417.3	412.426	0	38.4615	11.4461	0.454913	2	0	1	0	0	0	0	0	0	0	0	1	0	1	1	1	1	1	1	1	1	2	0.000892342	0.997541	0.00156702	2	0.00174139	0.997869	0.000389523	2	0.00176636	0.996896	0.00133749
29.838	0.635	0.915	14.0109	10.3809	335.159	359.691	675.705	96.6078	805.477	691.578	1448.44	415.249	0	38.7097	11.3452	0.580698	2	0	1	0	0	0	0	0	0	0	0	1	0	1	1	1	1	1	1	1	1	2	0.000864959	0.996699	0.00243569	2	0.00158794	0.998028	0.000384487	2	0.00165677	0.996696	0.00164756
30.2147	0.635	0.905	14.951	10.547	365.411	380.677	720.178	120.475	830.034	729.642	1474.7	433.569	0	38.961	11.6541	0.971158	2	0	1	0	0	0	0	0	0	0	0	1	0	1	1	1	1	1	1	1	1	2	0.00037971	0.997334	0.00228646	2	0.00131414	0.998294	0.000392358	2	0.0014091	0.996056	0.00253452
30.2565	0.625	0.91	14.8762	10.3078	343.804	332.93	692.507	69.7609	806.398	678.072	1450.27	363.955	0	39.0879	11.3273	0.513375	2	0	1	0	0	0	0	0	0	0	0	1	0	1	1	1	1	1	1	1	1	2	0.00312478	0.995427	0.00144777	2	0.00270885	0.996759	0.000531916	2	0.00293378	0.996238	0.00082813
20.5057	0.56	0.97	8.74504	10.734	302.595	348.226	557.815	70.314	791.05	593.657	1284.79	316.935	0	39.2157	11.066	0.56446	2	0	1	0	0	0	0	0	0	0	0	1	0	1	1	1	1	1	1	1	1	2	0.0171195	0.971393	0.011487	2	0.00812992	0.988755	0.00311552	2	0.00576663	0.98864	0.00559289
30.2565	0.625	0.84	14.5975	9.71189	325.42	336.792	662.523	90.9973	775.702	526.433	1396.53	232.667	0	40.9556	11.5618	0.589507	2	0	1	0	0	0	0	0	0	0	0	1	0	1	1	1	1	1	1	1	1	2	0.394563	0.604636	0.000801475	2	0.235745	0.763674	0.000581537	2	0.32668	0.673022	0.000297845
14.1029	2.2054	4.355	28.2852	42.9216	746.699	469.001	1553.67	-669.557	450.935	223.154	821.306	1	1	9.13938	9.85571	0.650628	1	0	1	0	0	0	0	0	0	0	0	1	0	1	1	1	1	1	1	1	1	1	0.99877	0.00122972	6.98771e-07	1	0.989461	0.010538	1.31719e-06	1	0.99751	0.00248949	7.27928e-07
12.8892	4.21539	1.415	30.4768	8.10148	930.692	217.54	2079.54	-38.1684	668.265	280.249	1075.95	94.1512	1	10.6477	5.72543	1.01134	1	0	1	0	0	0	0	0	0	0	0	1	0	1	1	1	1	1	1	1	1	1	0.607462	0.390727	0.00181029	1	0.95028	0.0271095	0.0226101	1	0.987658	0.012298	4.39623e-05
13.6844	3.77539	1.825	29.3114	10.4624	947.395	267.668	2025.85	-62.191	705.407	283.011	1118.69	91.3863	1	10.7047	5.7328	2.01356	1	0	1	0	0	0	0	0	0	0	0	1	0	1	1	1	1	1	1	1	1	1	0.784615	0.214693	0.000692338	1	0.961067	0.0266979	0.0122346	1	0.979776	0.0201667	5.69417e-05
20.0872	4.48039	1.025	49.5169	10.0383	1231.43	155.74	2865.49	-122.097	946.373	281.17	1502.17	1	1	10.8893	9.79345	0.723534	1	0	1	0	0	0	0	0	0	0	0	1	0	1	1	1	1	1	1	1	1	1	0.989433	0.01056	6.97396e-06	1	0.998038	0.00196062	1.3379e-06	1	0.99583	0.00416927	1.19704e-06
13.4333	3.67	1.8	28.436	10.2085	918.631	225.255	1965.07	-98.6301	683.92	275.951	1097.32	81.8373	1	10.9689	5.67139	1.24151	1	0	1	0	0	0	0	0	0	0	0	1	0	1	1	1	1	1	1	1	1	1	0.952607	0.0472737	0.00011946	1	0.985194	0.0111167	0.00368968	1	0.993926	0.00605934	1.43537e-05
12.2197	3.59039	1.87	26.849	10.3692	922.554	196.567	1928.89	-131.961	672.562	204.122	1064.95	21.3835	1	10.979	5.54505	1.00109	1	0	1	0	0	0	0	0	0	0	0	1	0	1	1	1	1	1	1	1	1	1	0.989494	0.0104842	2.199e-05	1	0.991886	0.00663853	0.00147559	1	0.997284	0.00270989	6.45876e-06
16.3627	4.345	1.075	45.5796	10.2071	1081.63	75.2444	2588.85	-204.878	702.338	140.274	1173.04	1	1	11.0701	9.49493	0.474584	1	0	1	0	0	0	0	0	0	0	0	1	0	1	1	1	1	1	1	1	1	1	0.995776	0.00422062	3.45703e-06	1	0.999586	0.000408021	5.70122e-06	1	0.997447	0.00255189	1.02573e-06
14.0192	3.965	1.425	30.4406	7.99437	930.552	167.4	2049.84	-84.8215	698.961	231.749	1124.8	44.588	1	11.1317	5.61008	0.727453	1	0	1	0	0	0	0	0	0	0	0	1	0	1	1	1	1	1	1	1	1	1	0.963938	0.0359694	9.30408e-05	1	0.989631	0.00807855	0.00229006	1	0.99702	0.0029736	6.50788e-06
18.204	1.65538	3.615	26.0334	35.9777	639.453	556.185	1317.03	-403.387	539.034	303.885	980.684	28.7112	0	11.3744	9.95234	0.381957	1	0	1	0	0	0	0	0	0	0	0	1	0	1	1	1	1	1	1	1	1	1	0.998276	0.00172348	9.7462e-07	1	0.972485	0.027513	2.06735e-06	1	0.996769	0.00323051	9.62197e-07
15.4839	1.35542	3.875	18.1621	38.0132	561.849	326.708	1083.21	-677.808	560.214	158.385	972.135	1	1	11.4613	9.80986	0.598393	1	0	1	0	0	0	0	0	0	0	0	1	0	1	1	1	1	1	1	1	1	1	0.998871	0.00112872	6.47778e-07	1	0.997942	0.00205723	5.38887e-07	1	0.997635	0.00236391	6.894e-07
18.9573	1.54077	3.52	25.9608	35.2422	603.867	585.645	1252.35	-348.786	531.667	302.657	980.074	27.4899	0	11.8343	10.012	0.334675	1	0	1	0	0	0	0	0	0	0	0	1	0	1	1	1	1	1	1	1	1	1	0.997929	0.00207033	1.14162e-06	1	0.968722	0.0312762	2.25886e-06	1	0.996346	0.00365244	1.09484e-06
22.8493	3.99	1.05	46.3031	10.3215	1233.37	152.571	2720.9	-133.459	998.863	302.964	1590.72	18.3312	1	11.9048	9.83001	0.713377	1	0	1	0	0	0	0	0	0	0	0	1	0	1	1	1	1	1	1	1	1	1	0.991093	0.00890203	5.45011e-06	1	0.997929	0.00206937	1.15184e-06	1	0.995371	0.00462754	1.24356e-06
12.4289	3.39	1.635	24.5386	9.25204	711.496	211.373	1623.58	-80.7146	630.508	224.996	1019.16	42.1454	1	11.9403	5.65874	0.727333	1	0	1	0	0	0	0	0	0	0	0	1	0	1	1	1	1	1	1	1	1	1	0.986626	0.013343	3.05271e-05	1	0.991304	0.0075602	0.00113547	1	0.997154	0.00283831	8.12295e-06
13.8099	3.76539	1.085	38.9656	10.1548	957.964	40.6672	2239.2	-242.079	634.806	57.0872	1046.02	1	1	12.3584	9.35924	0.467747	1	0	1	0	0	0	0	0	0	0	0	1	0	1	1	1	1	1	1	1	1	1	0.997816	0.00218224	1.89077e-06	1	0.999731	0.000250488	1.81818e-05	1	0.997483	0.00251616	1.27174e-06
13.9773	3.645	1.175	37.5432	10.9445	908	41.1101	2144.07	-266.139	626.825	62.9195	1036.25	1	1	12.4481	9.31449	0.410618	1	0	1	0	0	0	0	0	0	0	0	1	0	1	1	1	1	1	1	1	1	1	0.998138	0.00186004	1.53826e-06	1	0.999733	0.000250357	1.68194e-05	1	0.997524	0.00247505	1.16177e-06
16.5301	1.73	3.09	24.02	29.7867	757.779	528.878	1460.33	-315.399	663.66	364.049	1126.02	74.5196	1	12.4481	9.63972	0.867125	1	0	1	0	0	0	0	0	0	0	0	1	0	1	1	1	1	1	1	1	1	1	0.996433	0.00356526	1.71998e-06	1	0.988988	0.0110109	1.43837e-06	1	0.987503	0.0124932	3.88691e-06
23.8536	1.8	2.16	32.208	21.6726	474.225	421.757	1244.43	-156.656	533.201	405.489	1071.06	119.187	0	15.1515	10.0336	0	1	0	1	0	0	0	0	0	0	0	0	1	0	1	1	1	1	1	1	1	1	1	0.986148	0.0138441	7.58858e-06	1	0.969464	0.0305338	1.87417e-06	1	0.993566	0.00643247	1.98711e-06
22.7237	1.62	2.095	29.0867	21.0004	453.373	392.327	1147.91	-163.701	536.271	387.686	1053.96	115.652	0	16.1507	10.0241	0	1	0	1	0	0	0	0	0	0	0	0	1	0	1	1	1	1	1	1	1	1	1	0.992761	0.00723523	4.06106e-06	1	0.979456	0.0205431	1.28706e-06	1	0.995274	0.00472459	1.48535e-06
26.4483	1.5	1.84	26.6264	18.1703	361.605	301.589	1012.24	-198.842	493.91	542.088	1050.91	181.983	1	17.9641	9.87517	0.509224	1	0	1	0	0	0	0	0	0	0	0	1	0	1	1	1	1	1	1	1	1	1	0.995077	0.00492048	2.36488e-06	1	0.985983	0.0140162	9.04219e-07	1	0.988944	0.0110529	3.36161e-06
13.8099	1.375	1.84	13.9111	10.8678	331.42	302.148	772.25	-27.9182	450.322	325.679	806.651	133.742	0	18.6625	5.90643	0.835883	1	0	1	0	0	0	0	0	0	0	0	1	0	1	1	1	1	1	1	1	1	1	0.979027	0.0207143	0.000259159	1	0.775319	0.215748	0.00893306	1	0.930757	0.0682917	0.000951078
13.8518	1.4	1.705	14.5572	10.1675	338.675	299.062	793.775	-7.25114	436.201	319.54	791.995	125.814	0	19.3237	5.96333	0.796633	1	0	1	0	0	0	0	0	0	0	0	1	0	1	1	1	1	1	1	1	1	1	0.956271	0.0429545	0.000774966	1	0.868231	0.121316	0.0104536	1	0.910168	0.0884608	0.00137095
14.4377	1.345	1.755	15.1708	10.5055	344.223	317.356	800.178	-1.46906	453.391	331.511	817.032	138.117	0	19.3548	5.98603	0.719104	1	0	1	0	0	0	0	0	0	0	0	1	0	1	1	1	1	1	1	1	1	1	0.90648	0.0918263	0.0016933	1	0.586875	0.392806	0.020319	1	0.826503	0.170327	0.00316996
28.8337	1.15	1.87	22.3543	11.0956	247.675	276.02	741.215	-66.6777	411.03	248.018	959.312	72.6776	0	19.8675	5.93347	0.109188	1	0	1	0	0	0	0	0	0	0	0	1	0	1	1	1	1	1	1	1	1	1	0.994839	0.0051512	9.89396e-06	1	0.996069	0.00392036	1.0423e-05	1	0.997515	0.0024812	4.08575e-06
26.3646	1.735	1.28	36.2395	12.5548	733	170.226	1589.07	-170.308	744.391	290.992	1365.39	1	1	19.9005	9.80844	0.616397	1	0	1	0	0	0	0	0	0	0	0	1	0	1	1	1	1	1	1	1	1	1	0.99542	0.00457764	2.25551e-06	1	0.998043	0.00195621	4.70953e-07	1	0.997265	0.0027342	7.74029e-07
13.8936	1.41	1.58	14.9621	9.48185	325.434	302.759	785.99	14.5231	431.29	329.056	787.721	133.742	0	20.0669	6.00117	0.779356	1	0	1	0	0	0	0	0	0	0	0	1	0	1	1	1	1	1	1	1	1	1	0.848259	0.147159	0.00458225	1	0.784003	0.186302	0.0296948	1	0.767303	0.227533	0.00516385
13.8099	1.29	1.625	13.3584	9.7034	306.932	291.065	725.211	-1.60192	450.628	314.322	806.651	124.582	0	20.5832	5.97132	0.914094	1	0	1	0	0	0	0	0	0	0	0	1	0	1	1	1	1	1	1	1	1	1	0.962376	0.0369259	0.000697972	1	0.923461	0.0667224	0.00981679	1	0.931496	0.0675195	0.000984802
25.151	1.27539	1.385	24.3057	8.41555	385.913	146.016	937.487	-107.146	512.328	330.898	1022.82	37.8719	0	22.5141	6.07621	0	1	0	1	0	0	0	0	0	0	0	0	1	0	1	1	1	1	1	1	1	1	1	0.998613	0.00138419	2.57906e-06	1	0.999598	0.000385909	1.64493e-05	1	0.997793	0.00220322	4.11496e-06
30.4239	1.04	1.545	22.3694	9.51904	293.862	300.585	766.957	9.12262	454.619	271.04	1031.98	88.5544	0	23.2108	6.16119	0.123798	1	0	1	0	0	0	0	0	0	0	0	1	0	1	1	1	1	1	1	1	1	1	0.94851	0.0513609	0.000128831	1	0.995702	0.00428609	1.20486e-05	1	0.996074	0.00391911	7.12481e-06
28.1222	1.315	1.265	30.6662	12.8616	979.204	234.179	1716.46	-105.815	1164.01	500.648	1818.49	213.966	1	23.2558	10.1672	0.506432	1	0	1	0	0	0	0	0	0	0	0	1	0	1	1	1	1	1	1	1	1	1	0.877725	0.12222	5.46351e-05	1	0.994712	0.00528533	2.3557e-06	1	0.983	0.0169951	4.53234e-06
24.858	1.23	1.295	26.2727	12.7516	766.113	260.115	1424.86	-86.8775	812.537	397.201	1447.22	113.591	1	23.7624	9.8468	0.693041	1	0	1	0	0	0	0	0	0	0	0	1	0	1	1	1	1	1	1	1	1	1	0.987686	0.0123079	6.19626e-06	1	0.997556	0.00244351	5.65253e-07	1	0.995325	0.00467342	1.29363e-06
19.7525	0.805	1.615	10.7378	15.3156	254.253	185.701	570.856	-232.315	629.281	271.04	1144.34	1	1	24.7934	9.48333	0.762749	1	0	1	0	0	0	0	0	0	0	0	1	0	1	1	1	1	1	1	1	1	1	0.999669	0.000330482	3.43362e-07	1	0.998823	0.00117666	5.7595e-07	1	0.997651	0.00234832	7.25024e-07
27.913	0.675	1.61	14.3877	9.3257	560.972	233.229	928.016	-48.4687	1211.59	438.334	1835.59	166.116	1	26.2582	5.79236	0.0689824	1	0	1	0	0	0	0	0	0	0	0	1	0	1	1	1	1	1	1	1	1	1	0.998753	0.00124555	1.26833e-06	1	0.986208	0.0137877	4.75249e-06	1	0.993468	0.00653022	1.9288e-06
19.1247	1.125	1.11	13.4341	6.87512	225.701	246.609	610.379	33.5241	425.151	374.486	851.228	166.116	0	26.8456	6.1938	0.403093	1	0	1	0	0	0	0	0	0	0	0	1	0	1	1	1	1	1	1	1	1	1	0.697277	0.29585	0.00687242	1	0.899848	0.0761329	0.0240191	1	0.641894	0.34922	0.00888683
22.5563	0.98	1.185	16.2199	11.7811	378.148	257.898	803.838	-66.203	676.86	381.239	1213.34	91.997	1	27.7136	9.94183	0.477811	1	0	1	0	0	0	0	0	0	0	0	1	0	1	1	1	1	1	1	1	1	1	0.999332	0.000667539	6.23224e-07	1	0.998374	0.00162565	4.86838e-07	1	0.996932	0.00306704	9.50592e-07
19.5851	0.73	1.42	11.4457	13.9685	339.029	236.801	659.996	-146.697	672.869	470.872	1176.7	139.849	1	27.907	9.83696	0.602374	1	0	1	0	0	0	0	0	0	0	0	1	0	1	1	1	1	1	1	1	1	1	0.99952	0.000479098	4.8666e-07	1	0.998398	0.0016018	4.80705e-07	1	0.996371	0.00362752	1.14803e-06
20.1709	0.73	1.41	11.4466	14.1813	403.22	212.933	723.458	-162.406	816.528	435.879	1326.92	129.468	1	28.0374	10.0576	0.256849	1	0	1	0	0	0	0	0	0	0	0	1	0	1	1	1	1	1	1	1	1	1	0.999518	0.000481048	4.76888e-07	1	0.998261	0.00173882	4.5545e-07	1	0.996747	0.00325201	9.50619e-07
20.2128	0.775	1.345	12.2155	13.5836	431.594	221.021	774.253	-136.318	794.119	455.217	1313.49	155.725	1	28.3019	10.0993	0.26729	1	0	1	0	0	0	0	0	0	0	0	1	0	1	1	1	1	1	1	1	1	1	0.99935	0.000649561	6.24346e-07	1	0.998197	0.00180259	4.69956e-07	1	0.996206	0.00379271	1.12536e-06
27.913	0.79	1.3	13.2118	12.8766	470.672	181.816	838.215	-158.497	1156.95	259.989	1818.49	1	1	28.7081	9.90508	0.728569	1	0	1	0	0	0	0	0	0	0	0	1	0	1	1	1	1	1	1	1	1	1	0.99957	0.000429188	4.10015e-07	1	0.997935	0.00206408	5.01702e-07	1	0.996117	0.0038823	1.01581e-06
19.6269	0.94	1.13	15.0192	10.8255	543.506	159.457	980.541	-139.24	802.1	316.47	1359.28	28.7112	1	28.9855	9.58007	0.658338	1	0	1	0	0	0	0	0	0	0	0	1	0	1	1	1	1	1	1	1	1	1	0.999593	0.000406136	4.26065e-07	1	0.998537	0.00146219	4.82299e-07	1	0.997468	0.00253169	7.96735e-07
20.8405	0.75	1.295	12.3432	13.2281	473.527	258.461	821.387	-89.9732	866.562	453.682	1410.58	153.283	1	29.3399	10.2148	0.30274	1	0	1	0	0	0	0	0	0	0	0	1	0	1	1	1	1	1	1	1	1	1	0.998549	0.00144961	1.35153e-06	1	0.997927	0.00207245	5.27014e-07	1	0.995362	0.00463671	1.33717e-06
25.9461	0.785	1.23	15.8062	12.6815	575.945	267.435	986.044	-65.5612	1099.24	485.914	1716.51	191.532	1	29.7767	10.3102	0.333122	1	0	1	0	0	0	0	0	0	0	0	1	0	1	1	1	1	1	1	1	1	1	0.968083	0.0318989	1.77442e-05	1	0.99621	0.00378886	1.03814e-06	1	0.992305	0.00769335	1.99752e-06
27.2016	0.9	1.11	17.3614	11.7265	263.815	238.814	668.312	-73.3406	512.942	318.005	1051.52	34.8176	0	29.8507	10.5644	0.220562	1	0	1	0	0	0	0	0	0	0	0	1	0	1	1	1	1	1	1	1	1	1	0.999574	0.000425612	4.30847e-07	1	0.99843	0.00156961	5.16606e-07	1	0.997461	0.0025383	9.28506e-07
27.076	0.7354	1.255	15.7971	12.6958	549.715	229.177	947.556	-106.315	1093.71	447.85	1726.89	147.787	1	30.0752	10.1162	0.291355	1	0	1	0	0	0	0	0	0	0	0	1	0	1	1	1	1	1	1	1	1	1	0.997709	0.00228962	1.53724e-06	1	0.997501	0.00249818	6.06223e-07	1	0.994523	0.0054759	1.40423e-06
28.0385	0.805	1.18	18.0991	11.9663	630.13	209.357	1083.87	-105.854	1127.48	447.236	1802.61	149.118	1	30.2267	10.1409	0.444536	1	0	1	0	0	0	0	0	0	0	0	1	0	1	1	1	1	1	1	1	1	1	0.995609	0.0043884	2.54223e-06	1	0.997381	0.00261831	6.48242e-07	1	0.994347	0.00565165	1.43559e-06
29.294	0.92	1.055	17.9854	11.2071	244.933	224.925	661.045	-71.7639	522.458	322.303	1080.83	41.9241	0	30.3797	10.6229	0.204261	1	0	1	0	0	0	0	0	0	0	0	1	0	1	1	1	1	1	1	1	1	1	0.999553	0.00044616	4.39721e-07	1	0.998206	0.00179383	4.47421e-07	1	0.997429	0.00257003	8.76783e-07
19.1247	0.84	1.12	13.7189	6.9065	264.433	253.795	614.202	37.6404	468.432	374.793	904.965	156.947	0	30.6122	6.16652	0.402981	1	0	1	0	0	0	0	0	0	0	0	1	0	1	1	1	1	1	1	1	1	1	0.714035	0.279967	0.00599819	1	0.83306	0.0980804	0.0688597	1	0.707629	0.285565	0.00680605
20.0035	0.665	1.29	10.2677	13.0544	366.844	217.042	657.302	-126.003	824.509	472.714	1318.37	171.612	1	30.6905	10.1197	0.243559	1	0	1	0	0	0	0	0	0	0	0	1	0	1	1	1	1	1	1	1	1	1	0.999369	0.00062988	6.41391e-07	1	0.9982	0.00179964	4.7477e-07	1	0.996034	0.0039648	1.18495e-06
26.6575	0.87	1.08	16.2708	11.5451	249.551	237.013	634.229	-68.646	511.407	315.242	1037.47	36.6496	0	30.7692	10.6899	0.239586	1	0	1	0	0	0	0	0	0	0	0	1	0	1	1	1	1	1	1	1	1	1	0.99959	0.000409838	4.21341e-07	1	0.998571	0.0014282	5.61284e-07	1	0.997473	0.00252629	9.56807e-07
19.0829	0.795	1.155	12.972	7.02471	261.365	235.772	598.37	13.0555	456.768	352.692	905.575	123.361	0	30.7692	6.082	0.423977	1	0	1	0	0	0	0	0	0	0	0	1	0	1	1	1	1	1	1	1	1	1	0.956711	0.0427308	0.000558493	1	0.969319	0.0227755	0.00790588	1	0.959948	0.0396056	0.000446391
25.9879	0.87	1.07	15.7397	11.3872	251.845	237.605	629.98	-64.6088	509.565	322.917	1028.31	36.1389	0	30.9278	10.6423	0.271479	1	0	1	0	0	0	0	0	0	0	0	1	0	1	1	1	1	1	1	1	1	1	0.999592	0.000407193	4.25819e-07	1	0.99875	0.00124972	6.6927e-07	1	0.997468	0.00253139	1.01548e-06
25.8624	0.88	1.06	14.4196	6.77276	278.925	190.796	630.549	-16.1669	644.936	443.246	1168.15	192.975	0	30.9278	6.3894	0.379348	1	0	1	0	0	0	0	0	0	0	0	1	0	1	1	1	1	1	1	1	1	1	0.972658	0.0272385	0.000103469	1	0.997327	0.0025	0.000172835	1	0.985039	0.0149024	5.85135e-05
19.9199	0.70039	1.235	9.81987	12.2566	244.871	255.033	521.212	-83.8452	625.904	460.743	1096.71	113.591	1	30.9278	9.9244	0.657137	1	0	1	0	0	0	0	0	0	0	0	1	0	1	1	1	1	1	1	1	1	1	0.999491	0.00050892	5.45045e-07	1	0.99882	0.00117913	7.09599e-07	1	0.996471	0.00352799	1.22151e-06
19.1247	0.83	1.095	13.7542	6.66634	261.451	242.096	616.294	29.6377	455.54	345.018	898.247	131.178	0	31.1688	6.08798	0.358724	1	0	1	0	0	0	0	0	0	0	0	1	0	1	1	1	1	1	1	1	1	1	0.883983	0.114072	0.00194466	1	0.948056	0.0346203	0.0173234	1	0.927925	0.0710973	0.000977468
26.1135	0.855	1.065	16.2441	11.3314	263.213	238.136	644.67	-62.4332	508.951	322.61	1022.82	37.8719	0	31.25	10.6398	0.257194	1	0	1	0	0	0	0	0	0	0	0	1	0	1	1	1	1	1	1	1	1	1	0.999584	0.00041526	4.3268e-07	1	0.998707	0.00129243	6.4643e-07	1	0.997438	0.00256095	1.02963e-06
27.913	0.76039	1.155	16.8371	11.7591	590.01	214.716	1015.51	-95.7241	1120.42	445.088	1796.51	141.17	1	31.25	10.181	0.365521	1	0	1	0	0	0	0	0	0	0	0	1	0	1	1	1	1	1	1	1	1	1	0.996989	0.00300947	1.93798e-06	1	0.9974	0.00259894	6.47962e-07	1	0.994498	0.00550038	1.40033e-06
28.0385	0.79	1.13	17.3341	11.4638	619.872	208.906	1057.57	-93.9283	1176.29	408.866	1843.53	116.874	1	31.25	10.145	0.395437	1	0	1	0	0	0	0	0	0	0	0	1	0	1	1	1	1	1	1	1	1	1	0.997279	0.00271961	1.7614e-06	1	0.997487	0.00251228	6.26555e-07	1	0.994691	0.0053078	1.34478e-06
28.0804	0.78	1.135	17.3876	11.6238	603.207	234.127	1040.71	-74.0031	1151.42	452.455	1797.73	158.168	1	31.3316	10.2412	0.461051	1	0	1	0	0	0	0	0	0	0	0	1	0	1	1	1	1	1	1	1	1	1	0.991757	0.00823854	4.77031e-06	1	0.99688	0.00311964	8.30699e-07	1	0.994015	0.00598326	1.52117e-06
19.7943	0.61	1.305	9.72738	12.9364	254.983	304.008	518.253	-49.5029	635.113	551.603	1119.91	264.42	1	31.3316	9.91292	0.735691	1	0	1	0	0	0	0	0	0	0	0	1	0	1	1	1	1	1	1	1	1	1	0.994833	0.00516077	5.91301e-06	1	0.994201	0.00579796	1.23355e-06	1	0.756036	0.243842	0.000121173
28.1641	0.78	1.13	16.9624	11.6806	624.643	262.747	1054.68	-44.367	1190.41	501.569	1837.42	213.966	1	31.4136	10.3369	0.349305	1	0	1	0	0	0	0	0	0	0	0	1	0	1	1	1	1	1	1	1	1	1	0.835444	0.164472	8.35771e-05	1	0.989253	0.0107429	4.56302e-06	1	0.991446	0.00855139	2.19965e-06
26.9923	0.85	1.055	16.5238	11.2691	264.518	240.431	647.94	-57.608	521.844	322.303	1045.41	42.756	0	31.4961	10.6816	0.248651	1	0	1	0	0	0	0	0	0	0	0	1	0	1	1	1	1	1	1	1	1	1	0.99957	0.00042924	4.39614e-07	1	0.99849	0.00150994	5.38657e-07	1	0.997392	0.00260749	9.96769e-07
26.0298	0.835	1.06	15.3255	11.326	248.141	238.225	613.463	-60.9372	516.932	325.986	1025.26	39.1922	0	31.6623	10.6849	0.276886	1	0	1	0	0	0	0	0	0	0	0	1	0	1	1	1	1	1	1	1	1	1	0.999593	0.000406582	4.25666e-07	1	0.998728	0.00127174	6.51411e-07	1	0.997445	0.0025543	1.03288e-06
19.041	0.785	1.11	13.0774	6.78617	257.346	229.901	589.508	17.6685	457.689	350.85	897.637	127.636	0	31.6623	6.11367	0.477455	1	0	1	0	0	0	0	0	0	0	0	1	0	1	1	1	1	1	1	1	1	1	0.950193	0.0491202	0.000686772	1	0.965405	0.024518	0.0100774	1	0.952916	0.0465222	0.000561908
28.5407	0.845	1.045	17.0448	11.0789	248.133	215.633	637.724	-78.2831	533.201	296.825	1078.39	18.3312	0	31.746	10.6018	0.221771	1	0	1	0	0	0	0	0	0	0	0	1	0	1	1	1	1	1	1	1	1	1	0.999601	0.000398312	4.02262e-07	1	0.998433	0.00156673	4.60876e-07	1	0.997585	0.00241411	8.50776e-07
28.2059	0.715	1.175	15.449	12.288	555.338	306.982	944.374	-15.5999	1169.53	506.787	1816.66	219.232	1	31.746	10.4579	0.410883	1	0	1	0	0	0	0	0	0	0	0	1	0	1	1	1	1	1	1	1	1	1	0.556979	0.442787	0.000233498	1	0.975493	0.024494	1.28241e-05	1	0.989081	0.0109164	2.85054e-06
27.0342	0.85039	1.03	15.4948	11.0462	236.052	232.725	606.547	-58.9575	517.546	321.689	1047.24	33.5964	0	31.8302	10.7245	0.254369	1	0	1	0	0	0	0	0	0	0	0	1	0	1	1	1	1	1	1	1	1	1	0.999594	0.000405253	4.19335e-07	1	0.998579	0.00142093	5.52389e-07	1	0.997479	0.00251974	9.66316e-07
19.041	0.83	1.055	12.0675	10.9999	225.261	207.667	551.473	-86.3642	427.606	273.496	854.892	1	0	31.8302	10.4265	0.431621	1	0	1	0	0	0	0	0	0	0	0	1	0	1	1	1	1	1	1	1	1	1	0.999624	0.000375233	4.8286e-07	1	0.999738	0.000244884	1.69833e-05	1	0.997824	0.00217343	2.1478e-06
29.7962	0.86	1.02	17.9955	10.9173	255.704	226.774	655.987	-60.5931	534.122	326.907	1089.38	44.588	0	31.9149	10.7033	0.20997	1	0	1	0	0	0	0	0	0	0	0	1	0	1	1	1	1	1	1	1	1	1	0.999541	0.000458565	4.50042e-07	1	0.998164	0.00183558	4.38834e-07	1	0.997372	0.00262701	8.9237e-07
25.3184	0.86	1.02	14.6141	10.8832	236.979	223.341	598.927	-65.6749	511.407	305.42	1019.77	25.658	0	31.9149	10.6698	0.279375	1	0	1	0	0	0	0	0	0	0	0	1	0	1	1	1	1	1	1	1	1	1	0.999615	0.000384187	4.09787e-07	1	0.99907	0.000929201	9.25396e-07	1	0.997605	0.00239445	1.03408e-06
21.3009	0.83	1.05	13.4552	11.0709	246.677	218.882	591.152	-76.3614	472.423	281.784	922.673	3.16413	0	31.9149	10.5438	0.358052	1	0	1	0	0	0	0	0	0	0	0	1	0	1	1	1	1	1	1	1	1	1	0.99963	0.00036922	4.29046e-07	1	0.999714	0.000277114	9.00525e-06	1	0.997777	0.0022215	1.46333e-06
27.7874	0.83539	1.03	15.1	10.893	229.301	216.585	589.877	-72.6923	520.002	305.727	1055.18	15.277	0	32.0856	10.5758	0.264096	1	0	1	0	0	0	0	0	0	0	0	1	0	1	1	1	1	1	1	1	1	1	0.999618	0.000381675	3.95821e-07	1	0.998619	0.00138077	5.33616e-07	1	0.997622	0.00237715	9.02357e-07
28.1222	0.78	1.09	17.1948	11.1711	602.606	226.572	1037.58	-68.8375	1152.04	439.255	1815.44	145.955	1	32.0856	10.2488	0.368049	1	0	1	0	0	0	0	0	0	0	0	1	0	1	1	1	1	1	1	1	1	1	0.994144	0.00585218	3.61962e-06	1	0.996999	0.00299998	8.00629e-07	1	0.994282	0.00571643	1.45238e-06
19.5014	0.84	1.03	12.563	10.7328	234.337	205.654	569.852	-82.1237	438.35	275.951	873.822	1	0	32.0856	10.4202	0.411858	1	0	1	0	0	0	0	0	0	0	0	1	0	1	1	1	1	1	1	1	1	1	0.999625	0.000374876	4.74395e-07	1	0.999737	0.000246564	1.60956e-05	1	0.997822	0.00217642	2.03744e-06
27.9967	0.795	1.07	18.5978	11.0508	652.682	250.755	1114.98	-42.2076	1116.43	461.05	1773.3	168.549	1	32.1716	10.3279	0.371225	1	0	1	0	0	0	0	0	0	0	0	1	0	1	1	1	1	1	1	1	1	1	0.957253	0.0427242	2.3084e-05	1	0.995333	0.00466564	1.47319e-06	1	0.993321	0.00667702	1.71218e-06
25.3184	0.83	1.03	15.0046	10.9449	241.26	223.912	601.992	-66.43	500.049	309.717	1006.94	29.3218	0	32.2581	10.6261	0.276146	1	0	1	0	0	0	0	0	0	0	0	1	0	1	1	1	1	1	1	1	1	1	0.999611	0.000388896	4.15359e-07	1	0.999066	0.00093268	9.34632e-07	1	0.997579	0.00241968	1.06394e-06
28.0804	0.78	1.08	17.2723	11.1154	621.584	250.505	1060.85	-43.6591	1189.79	482.844	1850.24	184.426	1	32.2581	10.292	0.413444	1	0	1	0	0	0	0	0	0	0	0	1	0	1	1	1	1	1	1	1	1	1	0.942738	0.0572305	3.14416e-05	1	0.993345	0.00665245	2.44997e-06	1	0.992984	0.0070146	1.78795e-06
19.1247	0.79	1.065	13.1906	6.66881	261.328	241.58	594.259	34.6583	470.888	357.296	898.247	152.672	0	32.345	6.26179	0.47124	1	0	1	0	0	0	0	0	0	0	0	1	0	1	1	1	1	1	1	1	1	1	0.82757	0.169144	0.00328624	1	0.900549	0.0575455	0.0419055	1	0.831357	0.165471	0.00317249
28.1641	0.785	1.065	18.0676	10.874	604.964	224.883	1050.83	-63.9428	1065.17	425.135	1720.79	131.178	1	32.4324	10.2104	0.322349	1	0	1	0	0	0	0	0	0	0	0	1	0	1	1	1	1	1	1	1	1	1	0.995839	0.00415801	2.67619e-06	1	0.997294	0.00270499	6.97958e-07	1	0.994753	0.00524554	1.35107e-06
20.9242	0.855	0.995	13.2151	10.4378	226.417	202.575	570.681	-77.2295	450.628	280.249	900.079	1.1119	0	32.4324	10.4902	0.36632	1	0	1	0	0	0	0	0	0	0	0	1	0	1	1	1	1	1	1	1	1	1	0.999631	0.000369053	4.44372e-07	1	0.999731	0.000256632	1.23666e-05	1	0.997821	0.00217726	1.65673e-06
28.2896	0.855	0.99	16.1869	10.4381	205.478	190.145	582.814	-87.6959	496.059	283.318	1031.37	1	0	32.5203	10.5436	0.236564	1	0	1	0	0	0	0	0	0	0	0	1	0	1	1	1	1	1	1	1	1	1	0.99963	0.000369984	3.82947e-07	1	0.998663	0.00133688	5.27343e-07	1	0.997701	0.00229845	8.59107e-07
27.7456	0.71	1.135	14.7538	11.488	511.343	193.338	893.755	-111.405	1118.27	377.556	1788.57	78.1734	1	32.5203	10.1216	0.306975	1	0	1	0	0	0	0	0	0	0	0	1	0	1	1	1	1	1	1	1	1	1	0.999341	0.000658179	5.84193e-07	1	0.997809	0.00219057	5.34536e-07	1	0.995504	0.0044951	1.15793e-06
19.3758	0.855	0.99	12.4242	10.3145	220.062	194.686	553.733	-81.2855	430.676	272.575	856.113	1	0	32.5203	10.4187	0.425554	1	0	1	0	0	0	0	0	0	0	0	1	0	1	1	1	1	1	1	1	1	1	0.999623	0.00037615	4.87362e-07	1	0.999739	0.000244036	1.70142e-05	1	0.997831	0.00216668	2.21008e-06
23.0167	0.825	1.015	13.4368	10.6857	226.248	222.302	566.278	-63.0483	482.553	304.192	961.754	21.3835	0	32.6087	10.5278	0.343165	1	0	1	0	0	0	0	0	0	0	0	1	0	1	1	1	1	1	1	1	1	1	0.999618	0.000381638	4.33261e-07	1	0.999634	0.000361391	4.48362e-06	1	0.99768	0.00231897	1.35171e-06
19.5014	0.825	1.015	12.1753	10.5518	221.907	207.469	547.565	-75.6063	434.666	278.1	865.273	1	0	32.6087	10.3958	0.432994	1	0	1	0	0	0	0	0	0	0	0	1	0	1	1	1	1	1	1	1	1	1	0.99962	0.000379941	4.90138e-07	1	0.999738	0.000245665	1.67813e-05	1	0.997811	0.00218713	2.20702e-06
17.6182	0.83	1.01	11.3833	10.4597	211.939	185.259	528.736	-95.7041	400.901	252.315	809.093	1	0	32.6087	10.3562	0.485758	1	0	1	0	0	0	0	0	0	0	0	1	0	1	1	1	1	1	1	1	1	1	0.999617	0.000382642	5.37713e-07	1	0.999742	0.000239405	1.9001e-05	1	0.997836	0.00216131	2.98669e-06
26.7831	0.82539	1.005	16.1598	10.6237	254.422	214.075	629.921	-69.066	522.151	303.885	1045.41	18.9419	0	32.6975	10.5709	0.233242	1	0	1	0	0	0	0	0	0	0	0	1	0	1	1	1	1	1	1	1	1	1	0.99961	0.000389739	4.06153e-07	1	0.998711	0.0012881	5.83913e-07	1	0.997609	0.00238961	9.50519e-07
24.2303	0.85	0.985	14.6696	10.4316	237.641	209.826	598.446	-67.6209	490.534	295.29	975.189	14.6664	0	32.6975	10.5905	0.288187	1	0	1	0	0	0	0	0	0	0	0	1	0	1	1	1	1	1	1	1	1	1	0.999624	0.000375389	4.1272e-07	1	0.999466	0.000531551	2.07679e-06	1	0.997696	0.00230275	1.15712e-06
20.6731	0.845	0.99	13.1406	10.3977	225.482	198.209	566.877	-79.5743	442.647	279.635	896.415	1.84284	0	32.6975	10.5028	0.367973	1	0	1	0	0	0	0	0	0	0	0	1	0	1	1	1	1	1	1	1	1	1	0.999631	0.000368286	4.46118e-07	1	0.999733	0.000254255	1.28674e-05	1	0.997826	0.00217193	1.70693e-06
18.497	0.82	1.015	11.9428	10.5754	225.606	200.962	547.681	-82.0509	421.774	267.356	838.404	1	0	32.6975	10.4191	0.453381	1	0	1	0	0	0	0	0	0	0	0	1	0	1	1	1	1	1	1	1	1	1	0.999617	0.000382377	5.11447e-07	1	0.99974	0.00024229	1.81201e-05	1	0.997806	0.00219188	2.55741e-06
22.5563	0.83	1	13.3788	10.6309	226.232	209.115	566.418	-73.2536	481.632	290.685	952.595	7.94928	0	32.7869	10.6309	0.355767	1	0	1	0	0	0	0	0	0	0	0	1	0	1	1	1	1	1	1	1	1	1	0.999634	0.000365652	4.12911e-07	1	0.999654	0.000341257	4.80154e-06	1	0.99776	0.00223892	1.28248e-06
18.9992	0.765	1.06	12.6285	6.50516	249.185	235.484	567.555	33.3505	464.749	352.692	895.194	148.398	0	32.8767	6.13694	0.587475	1	0	1	0	0	0	0	0	0	0	0	1	0	1	1	1	1	1	1	1	1	1	0.855646	0.141433	0.0029211	1	0.908761	0.0513772	0.039862	1	0.862744	0.134795	0.00246122
26.1972	0.82	1	14.7465	10.6633	236.401	221.418	592.395	-61.9557	522.458	307.875	1037.47	27.4899	0	32.967	10.6633	0.277921	1	0	1	0	0	0	0	0	0	0	0	1	0	1	1	1	1	1	1	1	1	1	0.999612	0.000388031	4.09464e-07	1	0.998847	0.0011525	6.85947e-07	1	0.997587	0.00241151	1.00542e-06
25.695	0.84	0.98	14.5733	10.557	224.688	216.803	580.922	-62.6782	508.644	312.173	1016.71	29.3218	0	32.967	10.7725	0.280157	1	0	1	0	0	0	0	0	0	0	0	1	0	1	1	1	1	1	1	1	1	1	0.999615	0.000384171	4.08359e-07	1	0.998956	0.00104352	7.80582e-07	1	0.997578	0.00242066	1.02708e-06
27.1597	0.875	0.945	13.8359	9.792	172.83	160.667	524.275	-100.976	478.562	260.296	1000.84	1	0	32.967	10.3619	0.291576	1	0	1	0	0	0	0	0	0	0	0	1	0	1	1	1	1	1	1	1	1	1	0.999649	0.000351084	3.76753e-07	1	0.999224	0.00077485	1.07592e-06	1	0.997838	0.00216137	9.52969e-07
23.2678	0.84039	0.975	13.334	10.3233	223.232	205.112	564.7	-69.6354	486.85	288.537	961.144	4.28542	0	32.967	10.588	0.342821	1	0	1	0	0	0	0	0	0	0	0	1	0	1	1	1	1	1	1	1	1	1	0.999635	0.000364764	4.10115e-07	1	0.999635	0.000360926	4.18871e-06	1	0.99778	0.00221894	1.24831e-06
28.2059	0.825	0.985	15.4361	10.4784	224.201	210.817	587.614	-66.9309	516.011	302.964	1053.96	19.5515	0	33.1492	10.638	0.251516	1	0	1	0	0	0	0	0	0	0	0	1	0	1	1	1	1	1	1	1	1	1	0.999612	0.000387184	4.00355e-07	1	0.99858	0.00141964	5.12545e-07	1	0.997608	0.00239074	9.07003e-07
25.9461	0.72	1.09	14.0377	11.1448	487.227	212.509	852.455	-81.5119	1081.44	422.679	1667.05	114.812	1	33.1492	10.2246	0.27499	1	0	1	0	0	0	0	0	0	0	0	1	0	1	1	1	1	1	1	1	1	1	0.999135	0.000864494	7.82822e-07	1	0.997712	0.00228717	5.80943e-07	1	0.995422	0.00457699	1.19508e-06
19.3758	0.645	1.165	10.2037	11.4797	254.382	223.009	530.72	-92.4991	609.021	405.182	1089.99	114.812	1	33.1492	9.85382	0.653958	1	0	1	0	0	0	0	0	0	0	0	1	0	1	1	1	1	1	1	1	1	1	0.999554	0.000445308	4.80329e-07	1	0.999131	0.000867834	9.89418e-07	1	0.997087	0.00291226	1.06452e-06
30.3821	0.97539	0.82	16.3378	5.27199	161.872	128.489	541.972	-30.0745	357.312	237.581	881.149	51.9157	0	33.3333	6.42926	0.247185	1	0	1	0	0	0	0	0	0	0	0	1	0	1	1	1	1	1	1	1	1	1	0.997871	0.00212371	5.60462e-06	1	0.999679	0.000301678	1.94747e-05	1	0.997539	0.00245435	7.00779e-06
17.5763	0.81	0.985	11.1783	10.1839	201.879	178.73	510.619	-95.2747	396.296	249.859	802.376	1	0	33.4262	10.339	0.490821	1	0	1	0	0	0	0	0	0	0	0	1	0	1	1	1	1	1	1	1	1	1	0.999616	0.000383512	5.46506e-07	1	0.999742	0.000238735	1.91397e-05	1	0.997836	0.00216123	3.18675e-06
30.4239	0.82539	0.96	16.3316	10.2526	231.949	213.526	600.654	-55.3034	540.875	326.6	1096.1	48.8625	0	33.5196	10.6798	0.22522	1	0	1	0	0	0	0	0	0	0	0	1	0	1	1	1	1	1	1	1	1	1	0.999565	0.000434721	4.35119e-07	1	0.998247	0.0017529	4.40096e-07	1	0.997408	0.002591	9.03309e-07
18.5388	0.82	0.97	11.7084	10.0983	217.032	192.473	536.016	-79.0793	418.397	277.793	839.015	1	0	33.5196	10.4106	0.449671	1	0	1	0	0	0	0	0	0	0	0	1	0	1	1	1	1	1	1	1	1	1	0.999615	0.000384921	5.24297e-07	1	0.99974	0.000241631	1.83191e-05	1	0.99779	0.00220756	2.72502e-06
17.5763	0.81	0.98	11.3086	10.1427	204.308	184.167	515.629	-89.3386	397.831	260.91	798.712	1	0	33.5196	10.3497	0.481048	1	0	1	0	0	0	0	0	0	0	0	1	0	1	1	1	1	1	1	1	1	1	0.99961	0.000389408	5.61068e-07	1	0.999742	0.000239274	1.92101e-05	1	0.997793	0.00220376	3.28016e-06
17.5345	0.825	0.965	10.7446	9.95336	193.669	181.676	499.12	-87.7426	414.407	262.138	813.978	1	0	33.5196	10.3144	0.535493	1	0	1	0	0	0	0	0	0	0	0	1	0	1	1	1	1	1	1	1	1	1	0.999611	0.000388307	5.60123e-07	1	0.999742	0.000238861	1.93455e-05	1	0.997811	0.00218601	3.29114e-06
22.1797	0.82	0.965	12.9017	10.1256	216.133	199.654	548.999	-71.4786	465.363	284.239	925.726	5.51671	0	33.6134	10.4928	0.355997	1	0	1	0	0	0	0	0	0	0	0	1	0	1	1	1	1	1	1	1	1	1	0.999633	0.000367001	4.30072e-07	1	0.999715	0.000276275	8.8153e-06	1	0.997819	0.00217989	1.51909e-06
20.7568	0.8	0.985	12.3866	10.4014	218.413	209.178	541.891	-68.5766	450.935	293.755	898.858	6.728	0	33.6134	10.5598	0.389703	1	0	1	0	0	0	0	0	0	0	0	1	0	1	1	1	1	1	1	1	1	1	0.999625	0.000374746	4.55383e-07	1	0.99973	0.000257449	1.24101e-05	1	0.997769	0.00222908	1.79524e-06
17.6182	0.83039	0.95	10.9634	9.8519	194.167	174.203	503.705	-90.7441	405.505	253.543	804.819	1	0	33.6134	10.3704	0.496881	1	0	1	0	0	0	0	0	0	0	0	1	0	1	1	1	1	1	1	1	1	1	0.999615	0.000384449	5.50509e-07	1	0.999742	0.000238418	1.92512e-05	1	0.997829	0.00216749	3.23141e-06
20.422	0.825	0.95	12.1658	9.95105	202.678	190.619	527.234	-76.818	438.043	278.1	878.707	1	0	33.8028	10.4748	0.405313	1	0	1	0	0	0	0	0	0	0	0	1	0	1	1	1	1	1	1	1	1	1	0.99963	0.000369165	4.61105e-07	1	0.999738	0.000247209	1.50198e-05	1	0.997852	0.00214644	1.96036e-06
17.6182	0.795	0.97	10.8588	10.0569	201.721	181.166	503.045	-89.221	408.268	253.543	810.925	1	0	33.9943	10.368	0.494604	1	0	1	0	0	0	0	0	0	0	0	1	0	1	1	1	1	1	1	1	1	1	0.999615	0.00038432	5.45458e-07	1	0.999742	0.000238725	1.92054e-05	1	0.997821	0.00217624	3.23809e-06
19.5014	0.80039	0.955	11.8255	9.98184	218.15	198.022	535.419	-69.6203	439.885	280.556	872.6	1	0	34.0909	10.4522	0.427706	1	0	1	0	0	0	0	0	0	0	0	1	0	1	1	1	1	1	1	1	1	1	0.99962	0.000379936	4.92301e-07	1	0.999739	0.000244333	1.68516e-05	1	0.997805	0.00219313	2.35186e-06
17.5345	0.815	0.945	11.0007	9.76504	201.602	177.024	509.471	-86.3897	407.347	254.157	813.978	1	0	34.0909	10.3334	0.496295	1	0	1	0	0	0	0	0	0	0	0	1	0	1	1	1	1	1	1	1	1	1	0.99961	0.000388979	5.62785e-07	1	0.999742	0.000238459	1.94005e-05	1	0.99781	0.00218678	3.41188e-06
17.6182	0.805	0.95	10.9835	9.80209	197.86	178.051	504.415	-86.1032	391.999	255.078	801.155	1	0	34.188	10.318	0.493557	1	0	1	0	0	0	0	0	0	0	0	1	0	1	1	1	1	1	1	1	1	1	0.999607	0.000392504	5.76641e-07	1	0.999742	0.000238595	1.94364e-05	1	0.997796	0.00220027	3.5394e-06
17.5763	0.795	0.96	10.8194	9.98512	199.718	176.944	501.38	-90.5215	405.812	255.385	807.261	1	0	34.188	10.4012	0.501843	1	0	1	0	0	0	0	0	0	0	0	1	0	1	1	1	1	1	1	1	1	1	0.999617	0.000382921	5.4326e-07	1	0.999742	0.00023851	1.91808e-05	1	0.99782	0.00217711	3.23745e-06
17.5763	0.795	0.96	10.7738	9.94015	195.795	179.085	496.85	-88.1091	400.901	258.147	807.261	1	0	34.188	10.3543	0.502148	1	0	1	0	0	0	0	0	0	0	0	1	0	1	1	1	1	1	1	1	1	1	0.999612	0.000387308	5.57965e-07	1	0.999742	0.000238653	1.92986e-05	1	0.997808	0.00218858	3.36126e-06
17.5763	0.82539	0.92	10.9291	9.53216	188.346	164.41	497.609	-92.8701	391.078	248.632	796.27	1	0	34.2857	10.361	0.486749	1	0	1	0	0	0	0	0	0	0	0	1	0	1	1	1	1	1	1	1	1	1	0.999614	0.000385728	5.62941e-07	1	0.999743	0.00023772	1.93688e-05	1	0.997832	0.00216409	3.45193e-06
17.66	0.8	0.95	10.9102	9.86376	196.708	182.439	501.463	-83.6249	396.91	260.603	804.208	1	0	34.2857	10.3829	0.488511	1	0	1	0	0	0	0	0	0	0	0	1	0	1	1	1	1	1	1	1	1	1	0.999608	0.000391343	5.67346e-07	1	0.999742	0.000238927	1.93453e-05	1	0.997785	0.00221124	3.41381e-06
17.6182	0.79	0.93	10.741	9.68617	192.603	176.59	491.984	-83.6817	395.989	258.454	801.766	1	0	34.8837	10.4152	0.473241	1	0	1	0	0	0	0	0	0	0	0	1	0	1	1	1	1	1	1	1	1	1	0.99961	0.000389636	5.65492e-07	1	0.999742	0.000238417	1.93874e-05	1	0.997788	0.00220858	3.49002e-06
24.8999	0.575	1.135	10.4792	11.6315	331.373	245.337	605.317	-61.4492	964.483	498.192	1540.65	218.851	1	35.0877	10.248	0.25165	1	0	1	0	0	0	0	0	0	0	0	1	0	1	1	1	1	1	1	1	1	1	0.998546	0.00145266	1.4074e-06	1	0.996925	0.00307394	8.05432e-07	1	0.993404	0.00659432	1.7977e-06
17.5763	0.81	0.9	10.8676	9.35174	187.151	162.658	491.832	-90.0753	397.524	248.018	801.155	1	0	35.0877	10.3908	0.483387	1	0	1	0	0	0	0	0	0	0	0	1	0	1	1	1	1	1	1	1	1	1	0.999615	0.000384925	5.59301e-07	1	0.999743	0.000237527	1.93927e-05	1	0.997826	0.00217006	3.50657e-06
30.3402	0.66	1.04	14.0712	11.669	285.159	312.036	616.591	11.0817	712.16	526.739	1320.81	181.151	0	35.2941	11.2202	0.419912	1	0	1	0	0	0	0	0	0	0	0	1	0	1	1	1	1	1	1	1	1	1	0.996877	0.00312023	2.92914e-06	1	0.987846	0.0121526	1.59639e-06	1	0.969239	0.0307505	1.01949e-05
20.4639	0.62	1.08	10.1488	11.4608	278.621	261.037	554.622	-40.2224	653.531	447.85	1128.46	165.496	0	35.2941	10.6119	0.562733	1	0	1	0	0	0	0	0	0	0	0	1	0	1	1	1	1	1	1	1	1	1	0.999128	0.000870693	1.05893e-06	1	0.998777	0.00122162	1.23148e-06	1	0.991873	0.00812166	5.59162e-06
19.334	0.775	0.92	11.5337	8.92859	363.035	140.21	694.202	-105.62	732.113	318.619	1238.99	31.5431	1	35.3982	9.70499	0.648947	1	0	1	0	0	0	0	0	0	0	0	1	0	1	1	1	1	1	1	1	1	1	0.999636	0.000363179	4.02611e-07	1	0.998994	0.00100514	7.29166e-07	1	0.997633	0.00236648	8.43846e-07
30.2565	0.69	1	14.4022	11.068	275.606	306.306	613.595	19.4814	664.888	503.41	1257.92	211.312	0	35.503	11.068	0.368866	1	0	1	0	0	0	0	0	0	0	0	1	0	1	1	1	1	1	1	1	1	1	0.994596	0.00539847	5.29257e-06	1	0.981455	0.0185424	2.17871e-06	1	0.924347	0.0756242	2.84473e-05
17.5763	0.8	0.89	10.934	9.23315	189.398	158.521	493.233	-89.9807	384.939	246.483	791.385	1	0	35.503	10.3743	0.470298	1	0	1	0	0	0	0	0	0	0	0	1	0	1	1	1	1	1	1	1	1	1	0.999611	0.000388097	5.74033e-07	1	0.999743	0.000237313	1.94885e-05	1	0.997813	0.00218351	3.71971e-06
17.66	0.78	0.89	10.282	9.27765	175.636	165.673	465.304	-83.7169	392.613	248.632	801.766	1	0	35.9281	10.4243	0.498443	1	0	1	0	0	0	0	0	0	0	0	1	0	1	1	1	1	1	1	1	1	1	0.999612	0.000387268	5.66207e-07	1	0.999743	0.000237485	1.95058e-05	1	0.997813	0.00218364	3.65609e-06
30.8424	0.66	1.01	16.841	11.2996	327.125	302.097	694.952	10.2994	666.116	487.448	1290.89	171.381	0	35.9281	11.1878	0.66806	1	0	1	0	0	0	0	0	0	0	0	1	0	1	1	1	1	1	1	1	1	1	0.99701	0.00298741	2.6835e-06	1	0.991077	0.00892224	1.10883e-06	1	0.979885	0.0201088	6.6001e-06
30.8006	0.625	1.035	15.7131	11.3678	308.27	299.43	654.135	2.05239	666.423	465.04	1284.17	176.487	0	36.1446	10.9834	0.453744	1	0	1	0	0	0	0	0	0	0	0	1	0	1	1	1	1	1	1	1	1	1	0.997953	0.00204549	1.90278e-06	1	0.992849	0.00714969	9.13179e-07	1	0.985367	0.0146286	4.85833e-06
17.5763	0.775	0.865	10.411	8.99858	180.075	155.772	470.683	-87.1114	394.147	240.037	797.491	1	0	36.5854	10.403	0.469019	1	0	1	0	0	0	0	0	0	0	0	1	0	1	1	1	1	1	1	1	1	1	0.999613	0.000386003	5.68836e-07	1	0.999744	0.000236822	1.96021e-05	1	0.997819	0.00217727	3.84319e-06
30.3402	0.67	0.97	14.8609	10.908	293.152	293.404	637.76	10.7108	674.097	471.793	1279.29	136.795	0	36.5854	11.2454	0.527581	1	0	1	0	0	0	0	0	0	0	0	1	0	1	1	1	1	1	1	1	1	1	0.998744	0.00125478	1.19687e-06	1	0.99544	0.00455969	7.46366e-07	1	0.991355	0.00864227	2.80911e-06
30.675	0.63	1.005	15.8808	11.2204	309.225	305.513	657.781	16.757	674.404	543.929	1290.89	221.675	0	36.6972	11.1646	0.419588	1	0	1	0	0	0	0	0	0	0	0	1	0	1	1	1	1	1	1	1	1	1	0.989858	0.0101325	9.55482e-06	1	0.954431	0.0455635	5.49116e-06	1	0.811688	0.18824	7.13079e-05
17.5763	0.785	0.845	10.5916	8.73894	164.317	144.307	455.742	-91.6573	364.679	227.144	763.906	1	0	36.8098	10.3419	0.424749	1	0	1	0	0	0	0	0	0	0	0	1	0	1	1	1	1	1	1	1	1	1	0.999608	0.0003918	6.0282e-07	1	0.999744	0.000236297	1.96795e-05	1	0.99782	0.00217563	4.23204e-06
30.675	0.625	1.005	14.5796	11.1214	292.031	300.981	626.699	12.6776	714.002	542.088	1337.91	217.4	0	36.8098	11.066	0.48867	1	0	1	0	0	0	0	0	0	0	0	1	0	1	1	1	1	1	1	1	1	1	0.993746	0.00624847	6.01434e-06	1	0.966546	0.0334496	4.56158e-06	1	0.907517	0.0924499	3.29269e-05
20.5057	0.605	1.025	9.77676	11.0191	274.751	256.988	542.929	-31.9704	670.413	438.641	1155.94	131.3	0	36.8098	10.7504	0.566374	1	0	1	0	0	0	0	0	0	0	0	1	0	1	1	1	1	1	1	1	1	1	0.999268	0.000731287	8.69151e-07	1	0.998789	0.00120988	1.02489e-06	1	0.994837	0.00515932	3.21685e-06
30.5076	0.615	1.01	15.203	11.1184	299.167	272.042	637.045	-16.2013	678.701	440.79	1290.89	135.574	0	36.9231	11.0084	0.655641	1	0	1	0	0	0	0	0	0	0	0	1	0	1	1	1	1	1	1	1	1	1	0.999168	0.000831222	7.90014e-07	1	0.99669	0.00330956	5.78742e-07	1	0.994682	0.00531586	1.69206e-06
30.675	0.61	1.01	14.7472	11.2936	292.023	311.269	622.622	20.538	700.803	561.426	1314.71	231.835	0	37.037	11.1817	0.475423	1	0	1	0	0	0	0	0	0	0	0	1	0	1	1	1	1	1	1	1	1	1	0.985108	0.0148771	1.45256e-05	1	0.908277	0.0917099	1.28477e-05	1	0.692535	0.307345	0.000119934
29.7125	0.645	0.97	12.2683	10.7975	262.276	296.247	565.878	18.0866	750.531	537.483	1355.62	211.683	0	37.1517	11.1314	0.420054	1	0	1	0	0	0	0	0	0	0	0	1	0	1	1	1	1	1	1	1	1	1	0.995284	0.00471075	4.77917e-06	1	0.977159	0.022837	4.05776e-06	1	0.943662	0.0563182	1.99558e-05
21.1335	0.585	1.03	9.84266	11.0966	272.087	265.177	536.316	-25.3913	668.572	470.258	1158.99	183.815	0	37.1517	10.7733	0.537936	1	0	1	0	0	0	0	0	0	0	0	1	0	1	1	1	1	1	1	1	1	1	0.998685	0.00131317	1.62785e-06	1	0.998075	0.00192351	1.01199e-06	1	0.984672	0.0153173	1.04167e-05
31.0935	0.635	0.97	16.1919	10.6889	316.342	284.442	672.225	7.33974	695.277	478.853	1315.32	194.817	0	37.3832	11.0195	0.368892	1	0	1	0	0	0	0	0	0	0	0	1	0	1	1	1	1	1	1	1	1	1	0.997183	0.00281464	2.61962e-06	1	0.990008	0.00999077	1.37244e-06	1	0.979749	0.0202441	6.7105e-06
30.5495	0.655	0.95	15.6059	10.8066	292.402	288.682	640.11	11.7601	664.274	472.714	1267.08	144.123	0	37.3832	11.3754	0.497455	1	0	1	0	0	0	0	0	0	0	0	1	0	1	1	1	1	1	1	1	1	1	0.998646	0.0013531	1.27202e-06	1	0.995103	0.00489593	7.71689e-07	1	0.990369	0.00962819	3.1159e-06
30.8424	0.63	0.97	16.0358	10.7416	307.731	291.94	658.115	13.2789	644.629	486.22	1254.86	198.47	0	37.5	11.0739	0.425037	1	0	1	0	0	0	0	0	0	0	0	1	0	1	1	1	1	1	1	1	1	1	0.99663	0.00336656	3.20522e-06	1	0.987752	0.0122469	1.50234e-06	1	0.961821	0.0381657	1.37141e-05
30.4658	0.68	0.915	14.1343	10.099	285.56	275.216	621.209	11.5274	693.436	434.958	1307.38	136.795	0	37.6176	11.0371	0.724935	1	0	1	0	0	0	0	0	0	0	0	1	0	1	1	1	1	1	1	1	1	1	0.998961	0.00103831	1.01855e-06	1	0.996411	0.00358828	6.91538e-07	1	0.993922	0.00607562	2.01122e-06
30.4658	0.6	0.99	14.2412	11.054	286.398	300.797	610.112	15.1294	723.518	528.581	1342.8	191.753	0	37.7358	11.1657	0.473061	1	0	1	0	0	0	0	0	0	0	0	1	0	1	1	1	1	1	1	1	1	1	0.996586	0.00341066	3.28574e-06	1	0.983517	0.0164809	2.49155e-06	1	0.964132	0.0358564	1.20894e-05
30.3402	0.64	0.95	13.8335	10.5938	276.103	297.999	598.933	23.0426	685.455	466.882	1298.83	162.442	0	37.7358	11.1514	0.672681	1	0	1	0	0	0	0	0	0	0	0	1	0	1	1	1	1	1	1	1	1	1	0.998107	0.00189112	1.85657e-06	1	0.993598	0.00640102	1.04622e-06	1	0.9869	0.0130952	4.45416e-06
21.1335	0.6	0.985	10.1919	10.7495	281.55	257.563	555.266	-23.1423	687.296	440.176	1190.14	129.468	0	37.8549	10.9132	0.560033	1	0	1	0	0	0	0	0	0	0	0	1	0	1	1	1	1	1	1	1	1	1	0.999215	0.000783896	9.10903e-07	1	0.998435	0.00156412	7.75682e-07	1	0.994859	0.00513797	2.82954e-06
22.9748	0.6	0.98	10.7768	10.6311	266.862	251.089	547.175	-25.5495	683.613	425.749	1215.17	134.353	0	37.9747	10.8481	0.502276	1	0	1	0	0	0	0	0	0	0	0	1	0	1	1	1	1	1	1	1	1	1	0.999355	0.000643944	7.06726e-07	1	0.998188	0.0018118	6.18346e-07	1	0.995586	0.0044124	2.09767e-06
23.2259	0.6	0.975	11.0583	10.6184	275.786	257.219	558.212	-19.3641	651.382	467.496	1162.66	183.214	0	38.0952	10.8907	0.490452	1	0	1	0	0	0	0	0	0	0	0	1	0	1	1	1	1	1	1	1	1	1	0.998918	0.00108042	1.23771e-06	1	0.997526	0.00247338	7.85929e-07	1	0.986269	0.0137235	7.72442e-06
30.675	0.58	0.985	14.1911	11.0158	286.395	288.291	604.708	4.36055	721.983	523.67	1339.13	174.145	0	38.3387	11.1836	0.507673	1	0	1	0	0	0	0	0	0	0	0	1	0	1	1	1	1	1	1	1	1	1	0.998263	0.0017351	1.65537e-06	1	0.99112	0.00887857	1.40099e-06	1	0.982792	0.0172028	5.55267e-06
27.9548	0.61	0.955	13.4728	10.724	287.004	292.439	604.19	15.0316	699.575	487.755	1292.72	181.372	0	38.3387	11.2293	0.5169	1	0	1	0	0	0	0	0	0	0	0	1	0	1	1	1	1	1	1	1	1	1	0.99763	0.00236726	2.40021e-06	1	0.993337	0.00666184	1.24076e-06	1	0.979903	0.0200894	7.32833e-06
31.0098	0.61	0.955	15.3725	10.7527	295.526	296.804	633.69	20.8826	670.413	553.445	1280.51	238.773	0	38.3387	11.2594	0.518321	1	0	1	0	0	0	0	0	0	0	0	1	0	1	1	1	1	1	1	1	1	1	0.98761	0.0123782	1.20918e-05	1	0.913305	0.086683	1.20021e-05	1	0.657452	0.34241	0.000138072
30.6332	0.625	0.94	15.0312	10.4003	299.482	276.989	638.328	6.75923	701.11	434.344	1312.88	144.734	0	38.3387	11.0642	0.636762	1	0	1	0	0	0	0	0	0	0	0	1	0	1	1	1	1	1	1	1	1	1	0.998888	0.00111132	1.06871e-06	1	0.996106	0.00389363	7.15367e-07	1	0.993573	0.00642513	2.08222e-06
30.4658	0.645	0.92	13.4009	10.2455	282.357	289.596	601.057	24.2159	730.885	471.179	1337.3	154.514	0	38.3387	11.1365	0.71907	1	0	1	0	0	0	0	0	0	0	0	1	0	1	1	1	1	1	1	1	1	1	0.998366	0.00163263	1.61395e-06	1	0.993954	0.00604485	1.16326e-06	1	0.989833	0.0101639	3.34534e-06
26.4901	0.595	0.96	12.8214	10.6116	291.036	278.22	598.616	3.01787	703.872	486.834	1282.34	199.181	0	38.5852	11.0538	0.515611	1	0	1	0	0	0	0	0	0	0	0	1	0	1	1	1	1	1	1	1	1	1	0.997783	0.00221444	2.33094e-06	1	0.994113	0.00588535	1.21102e-06	1	0.977252	0.0227388	9.15451e-06
26.9923	0.605	0.945	12.7114	10.5388	288.835	276.511	596.919	4.71017	724.132	467.803	1309.21	155.725	0	38.7097	11.1521	0.458858	1	0	1	0	0	0	0	0	0	0	0	1	0	1	1	1	1	1	1	1	1	1	0.998803	0.00119571	1.22436e-06	1	0.996329	0.00367014	8.2717e-07	1	0.991866	0.00813081	2.90458e-06
30.2984	0.615	0.935	14.3328	10.3176	292.014	269.067	620.311	-0.10024	715.537	432.809	1333.64	129.468	0	38.7097	11.0348	0.507697	1	0	1	0	0	0	0	0	0	0	0	1	0	1	1	1	1	1	1	1	1	1	0.999154	0.000845237	8.24531e-07	1	0.996842	0.00315759	6.41776e-07	1	0.994958	0.00503996	1.61966e-06
30.7169	0.58	0.97	14.7975	10.8357	298.736	306.362	625.027	25.6736	692.208	529.502	1312.88	199.692	0	38.7097	11.1708	0.611162	1	0	1	0	0	0	0	0	0	0	0	1	0	1	1	1	1	1	1	1	1	1	0.994269	0.00572523	5.64022e-06	1	0.969735	0.0302601	4.51108e-06	1	0.919398	0.0805724	2.93111e-05
30.7587	0.625	0.92	14.1395	10.2321	298.246	288.13	628.312	22.3925	730.578	451.841	1357.45	121.318	0	38.835	11.1218	0.727388	1	0	1	0	0	0	0	0	0	0	0	1	0	1	1	1	1	1	1	1	1	1	0.998856	0.00114324	1.12046e-06	1	0.99586	0.004139	8.42591e-07	1	0.993744	0.00625381	1.99245e-06
30.4658	0.815	0.725	14.8246	4.71541	143.702	109.28	474.211	-31.4095	349.024	243.106	885.424	57.4115	0	38.961	6.50401	0.277323	1	0	1	0	0	0	0	0	0	0	0	1	0	1	1	1	1	1	1	1	1	1	0.998075	0.00191909	5.43487e-06	1	0.999697	0.000281835	2.07318e-05	1	0.997445	0.00254672	7.97183e-06
31.0935	0.57	0.97	14.6887	10.8642	309.362	312.276	635.448	31.0861	727.815	513.233	1356.84	211.312	0	38.961	11.2002	0.406916	1	0	1	0	0	0	0	0	0	0	0	1	0	1	1	1	1	1	1	1	1	1	0.990341	0.00964981	9.52062e-06	1	0.954502	0.04549	7.67301e-06	1	0.916939	0.0830318	2.93149e-05
29.3777	0.585	0.955	13.1478	10.9929	277.178	296.213	582.854	14.9966	725.36	501.876	1327.53	185.647	0	38.961	11.5108	0.416633	1	0	1	0	0	0	0	0	0	0	0	1	0	1	1	1	1	1	1	1	1	1	0.997526	0.00247155	2.41103e-06	1	0.991694	0.00830419	1.48349e-06	1	0.978916	0.0210772	7.03443e-06
28.0385	0.625	0.915	13.8971	10.5379	298.738	288.703	624.006	19.7818	695.891	498.499	1278.07	181.762	0	38.961	11.5168	0.554625	1	0	1	0	0	0	0	0	0	0	0	1	0	1	1	1	1	1	1	1	1	1	0.997169	0.00282836	2.8476e-06	1	0.992671	0.0073273	1.42105e-06	1	0.97379	0.0262007	9.50084e-06
31.0516	0.61	0.93	15.3519	10.3698	302.587	291.641	640.855	24.3129	694.664	505.866	1303.72	218.111	0	38.961	11.1503	0.766151	1	0	1	0	0	0	0	0	0	0	0	1	0	1	1	1	1	1	1	1	1	1	0.993847	0.00614716	6.01703e-06	1	0.969764	0.0302311	4.54587e-06	1	0.924142	0.0758306	2.76253e-05
30.3402	0.595	0.94	14.0684	10.5406	276.83	282.398	593.988	9.65272	702.645	445.701	1314.71	132.521	0	39.0879	11.2134	0.481938	1	0	1	0	0	0	0	0	0	0	0	1	0	1	1	1	1	1	1	1	1	1	0.99903	0.000969312	9.42334e-07	1	0.99635	0.00364959	7.01167e-07	1	0.993948	0.00605047	1.94887e-06
30.3402	0.63	0.905	13.3591	9.98716	272.298	262.752	586.262	2.54622	702.338	438.027	1302.49	134.353	0	39.0879	11.0355	0.539589	1	0	1	0	0	0	0	0	0	0	0	1	0	1	1	1	1	1	1	1	1	1	0.99919	0.00080959	8.02901e-07	1	0.996859	0.00313995	6.52283e-07	1	0.99473	0.00526832	1.75051e-06
30.3402	0.625	0.91	12.8342	10.1282	275.561	273.201	582.789	10.9566	712.774	447.85	1322.65	149.619	0	39.0879	11.1298	0.626466	1	0	1	0	0	0	0	0	0	0	0	1	0	1	1	1	1	1	1	1	1	1	0.998954	0.00104469	1.03644e-06	1	0.996101	0.0038978	7.8926e-07	1	0.993131	0.00686697	2.27653e-06
30.9679	0.61	0.925	15.2652	10.3183	307.227	287.256	644.919	21.1636	694.05	497.885	1309.82	211.173	0	39.0879	11.1549	0.674737	1	0	1	0	0	0	0	0	0	0	0	1	0	1	1	1	1	1	1	1	1	1	0.995408	0.00458754	4.47234e-06	1	0.979804	0.0201927	3.09352e-06	1	0.950022	0.0499604	1.77828e-05
28.8755	0.62	0.905	14.2186	10.0898	293.216	270.479	620.959	9.30929	703.872	459.515	1298.22	162.442	0	39.3443	11.149	0.507999	1	0	1	0	0	0	0	0	0	0	0	1	0	1	1	1	1	1	1	1	1	1	0.998727	0.00127137	1.2646e-06	1	0.995654	0.00434514	8.81086e-07	1	0.991074	0.0089233	3.08974e-06
30.4239	0.63	0.895	14.8084	9.93676	298.207	275.47	634.654	18.6255	730.885	462.277	1328.14	185.647	0	39.3443	11.1025	0.772608	1	0	1	0	0	0	0	0	0	0	0	1	0	1	1	1	1	1	1	1	1	1	0.997876	0.0021218	2.07339e-06	1	0.992224	0.00777475	1.4572e-06	1	0.986412	0.0135839	4.55717e-06
30.4658	0.625	0.885	13.887	9.71499	271.669	236.691	596.4	-16.124	705.714	428.819	1325.09	117.255	0	39.7351	10.9774	0.469544	1	0	1	0	0	0	0	0	0	0	0	1	0	1	1	1	1	1	1	1	1	1	0.99939	0.000609376	6.04848e-07	1	0.997537	0.00246235	5.48875e-07	1	0.996085	0.00391382	1.26643e-06
20.1709	0.605	0.905	9.47273	9.82459	253.039	229.569	513.659	-28.6357	628.974	403.341	1104.03	112.599	0	39.7351	10.8559	0.58424	1	0	1	0	0	0	0	0	0	0	0	1	0	1	1	1	1	1	1	1	1	1	0.999414	0.000585223	7.17291e-07	1	0.99933	0.000668162	1.97346e-06	1	0.995932	0.00406458	3.22282e-06
30.8424	0.595	0.905	13.2216	10.2546	279.445	299.896	586.68	36.9789	722.29	534.107	1340.35	217.119	0	40	11.3311	0.502624	1	0	1	0	0	0	0	0	0	0	0	1	0	1	1	1	1	1	1	1	1	1	0.990513	0.00947756	9.82652e-06	1	0.936719	0.0632675	1.32726e-05	1	0.867956	0.131995	4.95692e-05
27.2852	0.63	0.87	12.2718	9.66479	274.585	247.061	580.583	-3.20049	724.132	448.464	1308.6	141.17	0	40	11.109	0.595239	1	0	1	0	0	0	0	0	0	0	0	1	0	1	1	1	1	1	1	1	1	1	0.999242	0.00075707	7.8287e-07	1	0.997296	0.00270334	6.76629e-07	1	0.994812	0.00518599	1.863e-06
30.4239	0.635	0.865	13.397	9.59629	269.077	269.339	584.072	19.9642	695.277	442.018	1306.16	162.442	0	40	11.094	0.858367	1	0	1	0	0	0	0	0	0	0	0	1	0	1	1	1	1	1	1	1	1	1	0.998691	0.00130803	1.30996e-06	1	0.995383	0.00461579	9.25741e-07	1	0.991549	0.00844788	2.92325e-06
30.5076	0.6	0.885	14.8666	9.81164	286.251	268.246	614.122	13.5812	682.078	481.309	1296.39	184.426	0	40.404	11.0866	0.562856	1	0	1	0	0	0	0	0	0	0	0	1	0	1	1	1	1	1	1	1	1	1	0.99821	0.00178813	1.76372e-06	1	0.992285	0.00771327	1.34087e-06	1	0.983629	0.0163649	5.71351e-06
29.5869	0.605	0.88	13.0786	10.1411	270.297	283.205	577.714	25.5576	716.765	525.512	1321.42	196.638	0	40.404	11.524	0.567372	1	0	1	0	0	0	0	0	0	0	0	1	0	1	1	1	1	1	1	1	1	1	0.996581	0.00341528	3.45075e-06	1	0.985059	0.0149379	3.04578e-06	1	0.958304	0.0416815	1.48153e-05
27.6619	0.61	0.875	12.4521	9.95424	279.001	287.878	580.91	32.8767	715.23	486.22	1302.49	177.719	0	40.404	11.3763	0.584517	1	0	1	0	0	0	0	0	0	0	0	1	0	1	1	1	1	1	1	1	1	1	0.996814	0.00318289	3.41047e-06	1	0.992066	0.0079323	1.91844e-06	1	0.977016	0.0229754	8.81011e-06
30.5076	0.61	0.855	14.7719	9.47404	294.994	267.021	626.391	22.0449	698.04	500.955	1311.04	196.128	0	40.9556	11.0807	0.634195	1	0	1	0	0	0	0	0	0	0	0	1	0	1	1	1	1	1	1	1	1	1	0.997367	0.00262988	2.65489e-06	1	0.986002	0.0139954	2.70824e-06	1	0.970964	0.0290256	1.05002e-05
28.2478	0.63	0.8	14.1842	7.93389	522.389	151.108	882.919	-62.1657	1151.73	306.034	1803.22	23.2154	1	41.958	9.91736	0.321873	1	0	1	0	0	0	0	0	0	0	0	1	0	1	1	1	1	1	1	1	1	1	0.999558	0.000441995	4.67357e-07	1	0.997946	0.00205311	5.43172e-07	1	0.996135	0.00386354	1.02331e-06
30.4658	0.625	0.805	14.0258	9.13584	273.685	261.63	595.072	27.171	666.73	522.442	1271.96	182.594	0	41.958	11.3489	0.556191	1	0	1	0	0	0	0	0	0	0	0	1	0	1	1	1	1	1	1	1	1	1	0.997913	0.00208448	2.1305e-06	1	0.987703	0.0122948	2.49866e-06	1	0.966067	0.0339206	1.26237e-05
30.4658	0.605	0.785	11.7904	8.89541	244.947	256.409	532.272	27.3471	688.524	471.486	1295.78	167.328	0	43.1655	11.3317	0.607818	1	0	1	0	0	0	0	0	0	0	0	1	0	1	1	1	1	1	1	1	1	1	0.998723	0.00127545	1.31973e-06	1	0.994301	0.00569762	1.34061e-06	1	0.988605	0.0113904	4.12083e-06
12.136	2.235	5.155	18.1992	33.3033	1255.14	1924.51	1984	988.125	1140.99	797.787	1562.02	613.198	1	8.11908	6.46039	11.9041	3	0	0	1	0	0	0	0	0	0	0	1	1	0	1	1	1	1	1	1	1	3	0.000214357	0.008745	0.991041	3	4.44795e-05	0.00688781	0.993068	3	4.48729e-05	0.00361442	0.996341
11.2571	1.79	5.025	15.7547	31.4082	1314.29	1417.09	1939.01	513.051	968.781	767.091	1387.98	568.521	1	8.80411	6.25039	26.1667	3	0	0	1	0	0	0	0	0	0	0	1	1	0	1	1	1	1	1	1	1	3	0.000223635	0.00989091	0.989885	3	4.47935e-05	0.00698148	0.992974	3	5.5065e-05	0.00467565	0.995269
11.7175	3.93	2.52	39.1982	17.0104	1412.5	1195.75	2615.11	757.544	557.451	754.812	891.53	578.912	1	9.30233	6.75017	10.276	3	0	0	1	0	0	0	0	0	0	0	1	1	0	1	1	1	1	1	1	1	3	0.000211907	0.00843967	0.991348	3	4.44868e-05	0.00687092	0.993085	3	4.09872e-05	0.00321733	0.996742
15.5257	1.895	3.195	22.2429	19.3649	1224.68	1017.64	2007.15	399.679	946.68	594.885	1435	398.151	1	11.7878	6.061	2.22357	3	0	0	1	0	0	0	0	0	0	0	1	1	0	1	1	1	1	1	1	1	3	0.000242328	0.0115905	0.988167	3	4.48301e-05	0.00698509	0.99297	3	5.91318e-05	0.00510236	0.994839
11.0897	1.815	3.015	17.2998	18.8426	822.534	1157.17	1389.31	591.042	583.85	607.471	903.743	429.915	0	12.4224	6.24963	8.24806	3	0	0	1	0	0	0	0	0	0	0	1	1	0	1	1	1	1	1	1	1	3	0.000216357	0.00908516	0.990698	3	4.48118e-05	0.00681474	0.99314	3	3.84962e-05	0.00290479	0.997057
11.006	1.985	2.51	17.6189	15.2005	974.139	747.839	1582.5	282.348	606.872	414.084	931.833	219.232	0	13.3482	6.05597	3.53458	3	0	0	1	0	0	0	0	0	0	0	1	1	0	1	1	1	1	1	1	1	3	0.00021508	0.00760336	0.992182	3	4.7011e-05	0.00662904	0.993324	3	3.84862e-05	0.00265022	0.997311
11.5501	2.24	2.205	22.9292	16.113	1762.69	1516.23	2648.43	1091.3	951.898	1021.56	1375.16	794.46	1	13.4983	7.3075	21.3134	3	0	0	1	0	0	0	0	0	0	0	1	1	0	1	1	1	1	1	1	1	3	0.000210385	0.0082005	0.991589	3	4.44476e-05	0.0068784	0.993077	3	4.01214e-05	0.00313827	0.996822
10.1272	1.885	2.465	15.8884	14.797	908.646	669.331	1471.62	217.634	622.834	357.91	942.824	165.496	0	13.7931	6.00282	3.06162	3	0	0	1	0	0	0	0	0	0	0	1	1	0	1	1	1	1	1	1	1	3	0.000222279	0.0051653	0.994612	3	4.92767e-05	0.00666746	0.993283	3	5.16219e-05	0.00357068	0.996378
11.8849	1.64539	2.445	16.1602	14.8001	689.243	731.805	1211.06	280.47	595.208	449.385	949.542	255.871	0	14.652	6.05319	1.99154	3	0	0	1	0	0	0	0	0	0	0	1	1	0	1	1	1	1	1	1	1	3	0.000214805	0.00521289	0.994572	3	4.83973e-05	0.00679827	0.993153	3	3.89665e-05	0.00269847	0.997263
14.6469	1.08	2.02	11.9088	13.1041	573.253	629.225	975.886	245.838	672.255	652.901	1099.76	463.49	0	19.3548	6.48719	2.25751	3	0	0	1	0	0	0	0	0	0	0	1	1	0	1	1	1	1	1	1	1	3	0.000210632	0.00353203	0.996257	3	4.72584e-05	0.00691337	0.993039	3	3.94254e-05	0.00295903	0.997002
15.3583	1.225	1.715	14.842	10.1568	662.452	489.641	1121.17	174.55	733.955	571.863	1149.22	375.557	1	20.4082	5.92232	0.0547286	3	0	0	1	0	0	0	0	0	0	0	1	1	0	1	1	1	1	1	1	1	3	0.00043699	0.0149056	0.984657	3	5.27303e-05	0.00772812	0.992219	3	5.41527e-05	0.0042433	0.995703
10.0017	1.265	1.65	10.0974	9.77096	539.025	474.552	896.171	174.968	561.749	493.895	873.211	314.112	1	20.5832	5.92179	3.97841	3	0	0	1	0	0	0	0	0	0	0	1	1	0	1	1	1	1	1	1	1	3	0.000353768	0.00358414	0.996062	3	5.42011e-05	0.0062403	0.993705	3	4.39959e-05	0.0029542	0.997002
13.4751	1.07539	1.715	11.4491	11.0019	605.306	544.814	1007.33	216.713	724.746	583.528	1157.77	397.541	0	21.4669	6.41511	1.92721	3	0	0	1	0	0	0	0	0	0	0	1	1	0	1	1	1	1	1	1	1	3	0.000206996	0.00225445	0.997539	3	4.73676e-05	0.0065971	0.993356	3	3.96953e-05	0.0029178	0.997043
13.7681	1.305	1.485	13.3003	8.90262	609.738	443.458	1040	167.15	647.084	504.331	1033.2	311.448	1	21.5054	5.99503	1.31574	3	0	0	1	0	0	0	0	0	0	0	1	1	0	1	1	1	1	1	1	1	3	0.000578955	0.00939176	0.990029	3	5.42578e-05	0.00631612	0.99363	3	5.61714e-05	0.00401115	0.995933
11.0479	1.215	1.575	10.2046	9.54352	588.652	508.805	953.502	218.442	620.993	541.781	942.214	345.636	1	21.5054	6.05938	4.44949	3	0	0	1	0	0	0	0	0	0	0	1	1	0	1	1	1	1	1	1	1	3	0.000253038	0.00264544	0.997102	3	4.93491e-05	0.00595897	0.993992	3	3.99345e-05	0.00276998	0.99719
9.41579	1.075	1.69	8.31881	9.81509	471.549	427.51	775.001	122.379	558.986	369.575	851.838	178.319	1	21.6998	5.80775	4.64366	3	0	0	1	0	0	0	0	0	0	0	1	1	0	1	1	1	1	1	1	1	3	0.00909555	0.0960786	0.894826	3	0.000248405	0.0117709	0.987981	3	0.000934577	0.0549612	0.944104
16.2372	1.23	1.495	17.385	9.70164	686.072	693.77	1204.92	398.739	705.714	610.54	1166.32	428.173	0	22.0183	6.48939	4.27669	3	0	0	1	0	0	0	0	0	0	0	1	1	0	1	1	1	1	1	1	1	3	0.000207036	0.00492828	0.994865	3	4.57926e-05	0.00668683	0.993267	3	3.92313e-05	0.0029733	0.996987
13.5588	1.115	1.605	12.3417	10.2217	530.694	469.589	935.535	159.874	602.268	533.8	984.348	332.212	0	22.0588	6.36866	0.961701	3	0	0	1	0	0	0	0	0	0	0	1	1	0	1	1	1	1	1	1	1	3	0.000246623	0.00228197	0.997471	3	5.35953e-05	0.00700635	0.99294	3	4.22918e-05	0.00291123	0.997046
15.1072	1.16	1.53	14.1855	9.14136	746.953	483.382	1206.29	194.052	783.376	485.914	1223.11	291.899	1	22.3048	5.97475	0	3	0	0	1	0	0	0	0	0	0	0	1	1	0	1	1	1	1	1	1	1	3	0.000545046	0.0128589	0.986596	3	4.66079e-05	0.00530941	0.994644	3	6.92765e-05	0.00541428	0.994516
13.3914	1.03	1.655	10.9517	10.7165	551.298	554.835	929.197	235.543	683.613	587.518	1095.49	398.762	0	22.3464	6.47524	2.35639	3	0	0	1	0	0	0	0	0	0	0	1	1	0	1	1	1	1	1	1	1	3	0.000205145	0.00208112	0.997714	3	4.80287e-05	0.00658203	0.99337	3	3.86626e-05	0.0027984	0.997163
13.6425	1.15	1.525	12.9286	9.88313	528.184	521.193	946.046	219.955	600.733	526.126	983.738	331.98	0	22.4299	6.48074	1.50077	3	0	0	1	0	0	0	0	0	0	0	1	1	0	1	1	1	1	1	1	1	3	0.000218051	0.00210844	0.997674	3	5.08847e-05	0.00664241	0.993307	3	3.95004e-05	0.00272696	0.997234
13.9355	1.045	1.63	11.6867	10.4361	545.312	504.099	935.16	188.251	657.521	528.581	1050.91	326.716	0	22.4299	6.40253	1.54747	3	0	0	1	0	0	0	0	0	0	0	1	1	0	1	1	1	1	1	1	1	3	0.000228372	0.00215458	0.997617	3	5.08911e-05	0.00665935	0.99329	3	4.20376e-05	0.0029419	0.997016
9.75058	1.105	1.57	8.22517	9.60274	551.753	578.13	870.454	287.42	632.043	564.189	932.444	381.153	1	22.4299	6.11639	7.68399	3	0	0	1	0	0	0	0	0	0	0	1	1	0	1	1	1	1	1	1	1	3	0.000208719	0.00200769	0.997784	3	4.86139e-05	0.00612683	0.993825	3	3.75045e-05	0.00262843	0.997334
13.8518	1.215	1.45	13.2158	8.94364	639.734	467.285	1060.33	195.627	633.578	550.683	1003.89	356.627	1	22.5141	6.16803	1.71017	3	0	0	1	0	0	0	0	0	0	0	1	1	0	1	1	1	1	1	1	1	3	0.000325835	0.00483983	0.994834	3	5.03946e-05	0.00621427	0.993735	3	4.34787e-05	0.00310651	0.99685
10.3783	1.225	1.435	9.80577	8.64882	599.797	469.818	960.549	202.56	614.853	464.426	931.222	279.176	1	22.5564	6.02705	4.82515	3	0	0	1	0	0	0	0	0	0	0	1	1	0	1	1	1	1	1	1	1	3	0.000357473	0.00348146	0.996161	3	5.21747e-05	0.00490508	0.995043	3	4.65559e-05	0.00310455	0.996849
13.517	1.005	1.65	10.8942	10.759	562.244	606.897	939.635	280.926	724.746	536.562	1142.51	341.751	0	22.5989	6.52059	3.22607	3	0	0	1	0	0	0	0	0	0	0	1	1	0	1	1	1	1	1	1	1	3	0.000203007	0.00200998	0.997787	3	4.7365e-05	0.00649716	0.993455	3	3.91967e-05	0.002834	0.997127
12.5126	1.2	1.44	12.1478	8.63564	545.828	425.635	933.662	161.565	567.274	527.046	924.505	337.697	1	22.7273	5.99697	1.87176	3	0	0	1	0	0	0	0	0	0	0	1	1	0	1	1	1	1	1	1	1	3	0.000479809	0.00596004	0.99356	3	5.71301e-05	0.00664504	0.993298	3	4.55952e-05	0.00312119	0.996833
13.5588	1.11	1.525	12.3245	9.97371	570.943	546.159	982.899	245.126	659.67	562.04	1053.96	356.627	0	22.7704	6.54014	2.27105	3	0	0	1	0	0	0	0	0	0	0	1	1	0	1	1	1	1	1	1	1	3	0.000206206	0.00206686	0.997727	3	4.84309e-05	0.00646222	0.993489	3	3.86268e-05	0.00273958	0.997222
13.6844	1.01	1.615	10.7897	10.515	552.819	579.24	927.572	263.917	694.664	582.3	1106.48	387.77	0	22.8571	6.51084	2.59352	3	0	0	1	0	0	0	0	0	0	0	1	1	0	1	1	1	1	1	1	1	3	0.000202737	0.00203906	0.997758	3	4.76564e-05	0.0065402	0.993412	3	3.85655e-05	0.00279867	0.997163
13.5588	0.98	1.62	11.0149	10.4365	532.954	539.087	902.637	219.483	694.664	495.429	1098.54	286.413	0	23.0769	6.44231	2.28864	3	0	0	1	0	0	0	0	0	0	0	1	1	0	1	1	1	1	1	1	1	3	0.000222098	0.00203128	0.997747	3	5.0329e-05	0.00641257	0.993537	3	4.40414e-05	0.00307952	0.996876
13.6007	1.075	1.525	11.7729	9.96167	564.882	548.714	962.226	248.618	692.822	550.376	1110.75	358.459	0	23.0769	6.53224	2.37355	3	0	0	1	0	0	0	0	0	0	0	1	1	0	1	1	1	1	1	1	1	3	0.000205969	0.00203581	0.997758	3	4.81197e-05	0.00644864	0.993503	3	3.92408e-05	0.00281232	0.997148
13.3914	1.035	1.54	11.1915	9.94592	558.523	516.155	944.243	216.054	694.05	545.157	1119.3	348.689	0	23.301	6.45839	2.07053	3	0	0	1	0	0	0	0	0	0	0	1	1	0	1	1	1	1	1	1	1	3	0.000211502	0.0019986	0.99779	3	4.87073e-05	0.00637893	0.993572	3	4.03344e-05	0.00286971	0.99709
11.0897	0.985	1.58	8.59817	9.35101	452.234	431.391	753.285	144.291	593.98	464.733	948.32	271.137	1	23.3918	5.91836	3.70393	3	0	0	1	0	0	0	0	0	0	0	1	1	0	1	1	1	1	1	1	1	3	0.00127788	0.0165514	0.982171	3	7.70933e-05	0.00697317	0.99295	3	7.70628e-05	0.00506573	0.994857
13.5588	1.01	1.55	11.0015	10.0928	535.114	543.842	908.554	237.849	692.822	546.078	1098.54	341.972	0	23.4375	6.51149	2.41572	3	0	0	1	0	0	0	0	0	0	0	1	1	0	1	1	1	1	1	1	1	3	0.000208796	0.00197932	0.997812	3	4.87494e-05	0.00644669	0.993505	3	3.97085e-05	0.00282211	0.997138
13.6425	0.995	1.555	10.7158	10.233	552.044	565.662	922.282	258.272	714.309	571.863	1105.87	382.274	0	23.5294	6.58069	2.79404	3	0	0	1	0	0	0	0	0	0	0	1	1	0	1	1	1	1	1	1	1	3	0.000203583	0.00200851	0.997788	3	4.77136e-05	0.00648602	0.993466	3	3.88394e-05	0.00281588	0.997145
9.66688	1.075	1.47	8.26503	8.74339	481.879	449.747	786.954	177.689	575.869	444.474	882.981	251.986	1	23.5756	5.94788	5.14668	3	0	0	1	0	0	0	0	0	0	0	1	1	0	1	1	1	1	1	1	1	3	0.000656404	0.00661914	0.992724	3	6.58437e-05	0.00519276	0.994741	3	6.00936e-05	0.00384836	0.996092
13.4333	1.23	1.31	13.5189	8.09685	608.18	442.804	1023.95	194.67	583.236	528.581	936.718	337.697	1	23.622	6.1808	1.78624	3	0	0	1	0	0	0	0	0	0	0	1	1	0	1	1	1	1	1	1	1	3	0.000374508	0.00484233	0.994783	3	5.25315e-05	0.00596601	0.993981	3	4.3143e-05	0.00298742	0.996969
13.6425	1.16	1.38	12.9618	9.23511	607.637	563.991	1038.78	292.532	675.325	593.964	1074.72	411.364	0	23.622	6.69211	2.45997	3	0	0	1	0	0	0	0	0	0	0	1	1	0	1	1	1	1	1	1	1	3	0.000200043	0.00219686	0.997603	3	4.741e-05	0.00647654	0.993476	3	3.81395e-05	0.00277523	0.997187
13.3077	1.04	1.49	10.8642	9.8296	589.134	578.547	972.653	285.822	732.113	569.1	1132.73	382.885	0	23.7154	6.59705	3.54995	3	0	0	1	0	0	0	0	0	0	0	1	1	0	1	1	1	1	1	1	1	3	0.000200057	0.00198856	0.997811	3	4.70788e-05	0.00643005	0.993523	3	3.86899e-05	0.00282417	0.997137
12.1778	1.2	1.325	11.9779	8.03911	599.847	424.667	993.884	177.175	601.961	517.224	962.976	321.599	1	23.7624	6.06725	2.35945	3	0	0	1	0	0	0	0	0	0	0	1	1	0	1	1	1	1	1	1	1	3	0.000420353	0.00483221	0.994747	3	5.2812e-05	0.00535338	0.994594	3	4.56307e-05	0.00311511	0.996839
13.5588	1.03	1.48	11.3535	9.7162	526.922	552.321	905.604	257.906	655.065	539.018	1047.86	338.318	0	23.9044	6.565	2.50177	3	0	0	1	0	0	0	0	0	0	0	1	1	0	1	1	1	1	1	1	1	3	0.000206587	0.00195238	0.997841	3	4.92992e-05	0.0064568	0.993494	3	3.87737e-05	0.00272032	0.997241
14.4377	1.195	1.305	14.4854	7.93616	643.187	437.491	1081.26	192.901	637.262	540.553	1027.7	348.178	1	24	6.08135	0.745462	3	0	0	1	0	0	0	0	0	0	0	1	1	0	1	1	1	1	1	1	1	3	0.000382875	0.0057549	0.993862	3	5.10335e-05	0.0059288	0.99402	3	4.52891e-05	0.00323176	0.996723
13.7262	0.975	1.505	10.3241	9.82604	553.844	515.924	919.016	223.85	731.806	552.831	1140.67	359.681	0	24.1935	6.52893	2.30861	3	0	0	1	0	0	0	0	0	0	0	1	1	0	1	1	1	1	1	1	1	3	0.000209523	0.00196656	0.997824	3	4.82264e-05	0.0063234	0.993628	3	4.04495e-05	0.00291382	0.997046
17.2834	1.01	1.47	14.6748	9.47617	538.34	614.311	971.443	319.316	651.689	565.11	1099.76	375.557	0	24.1935	6.44637	3.2557	3	0	0	1	0	0	0	0	0	0	0	1	1	0	1	1	1	1	1	1	1	3	0.000206052	0.00236074	0.997433	3	4.80539e-05	0.00665879	0.993293	3	3.87437e-05	0.00282199	0.997139
12.9311	0.98	1.49	10.209	9.82284	547.829	566.153	908.569	272.397	719.834	572.477	1125.41	391.213	0	24.2915	6.59251	3.33901	3	0	0	1	0	0	0	0	0	0	0	1	1	0	1	1	1	1	1	1	1	3	0.000200854	0.00193184	0.997867	3	4.75389e-05	0.0064308	0.993522	3	3.858e-05	0.00280139	0.99716
16.823	1.195	1.26	16.2903	8.33364	579.73	573.888	1064.46	322.541	679.008	566.338	1129.68	384.116	0	24.4399	6.614	2.65304	3	0	0	1	0	0	0	0	0	0	0	1	1	0	1	1	1	1	1	1	1	3	0.000205259	0.00260075	0.997194	3	4.77242e-05	0.0066015	0.993351	3	3.91504e-05	0.00287598	0.997085
13.7262	1.02	1.425	11.3219	9.42846	530.543	540.387	910.26	258.45	669.186	550.069	1075.33	359.681	0	24.5399	6.61646	2.46308	3	0	0	1	0	0	0	0	0	0	0	1	1	0	1	1	1	1	1	1	1	3	0.000205689	0.00196203	0.997832	3	4.89958e-05	0.00644797	0.993503	3	3.87784e-05	0.00274942	0.997212
13.7262	1.025	1.42	11.3135	9.49692	521.485	551.912	901.238	273.536	652.917	607.471	1058.24	425.63	0	24.5399	6.68797	2.46737	3	0	0	1	0	0	0	0	0	0	0	1	1	0	1	1	1	1	1	1	1	3	0.000201854	0.00202129	0.997777	3	4.82175e-05	0.0065317	0.99342	3	3.79899e-05	0.00274722	0.997215
13.8099	0.99	1.44	10.695	9.47281	563.63	544.985	936.39	262.213	727.508	560.198	1126.63	371.894	0	24.6914	6.57834	2.68453	3	0	0	1	0	0	0	0	0	0	0	1	1	0	1	1	1	1	1	1	1	3	0.000203333	0.0019519	0.997845	3	4.77863e-05	0.00636967	0.993583	3	3.91558e-05	0.00283316	0.997128
13.2659	0.985	1.44	10.4999	9.51616	564.526	568.029	933.675	281.707	720.141	562.961	1119.3	371.283	0	24.7423	6.60844	3.16247	3	0	0	1	0	0	0	0	0	0	0	1	1	0	1	1	1	1	1	1	1	3	0.000200641	0.00191842	0.997881	3	4.75732e-05	0.00637833	0.993574	3	3.86024e-05	0.00278881	0.997173
13.6425	0.98	1.43	10.8885	9.31755	513.788	503.504	879.35	219.018	670.107	514.768	1066.79	312.661	0	24.8963	6.51577	2.13349	3	0	0	1	0	0	0	0	0	0	0	1	1	0	1	1	1	1	1	1	1	3	0.000220289	0.00197896	0.997801	3	5.15317e-05	0.00634602	0.993602	3	4.21308e-05	0.00291984	0.997038
16.9486	1.115	1.295	15.0439	8.57074	510.401	597.685	955.856	338.753	646.47	602.866	1086.33	417.692	0	24.8963	6.61833	3.24046	3	0	0	1	0	0	0	0	0	0	0	1	1	0	1	1	1	1	1	1	1	3	0.000203217	0.00236909	0.997428	3	4.79122e-05	0.00662476	0.993327	3	3.85188e-05	0.00283124	0.99713
13.1403	0.97	1.44	10.017	9.57785	541.232	561.617	896.789	274.818	710.012	560.198	1102.2	367.118	0	24.8963	6.65128	3.50678	3	0	0	1	0	0	0	0	0	0	0	1	1	0	1	1	1	1	1	1	1	3	0.000201329	0.00189038	0.997908	3	4.79927e-05	0.00637108	0.993581	3	3.85648e-05	0.00276687	0.997195
13.517	0.94	1.46	9.94435	9.62156	531.863	543.043	881.449	256.556	728.429	580.458	1133.96	413.136	0	25	6.59011	2.99536	3	0	0	1	0	0	0	0	0	0	0	1	1	0	1	1	1	1	1	1	1	3	0.000202615	0.00195225	0.997845	3	4.77919e-05	0.00645987	0.993492	3	3.88925e-05	0.00284295	0.997118
12.9311	1.08	1.295	11.0096	7.87548	518.918	374.542	875.39	134.362	608.407	530.116	967.861	331.98	1	25.2632	6.08145	1.81856	3	0	0	1	0	0	0	0	0	0	0	1	1	0	1	1	1	1	1	1	1	3	0.000981866	0.0136033	0.985415	3	6.35015e-05	0.00602591	0.993911	3	5.50743e-05	0.00374732	0.996198
9.83428	0.91	1.465	5.43763	9.12988	615.082	684.955	901.791	422.802	892.654	602.559	1271.96	434.179	0	25.2632	6.232	14.3671	3	0	0	1	0	0	0	0	0	0	0	1	1	0	1	1	1	1	1	1	1	3	0.000193011	0.00179181	0.998015	3	4.55903e-05	0.00654272	0.993412	3	3.90024e-05	0.00296541	0.996996
12.4708	1.04	1.33	9.64281	8.45738	565.893	541.256	905.416	289.106	672.562	594.885	1030.15	415.249	1	25.3165	6.35893	6.16427	3	0	0	1	0	0	0	0	0	0	0	1	1	0	1	1	1	1	1	1	1	3	0.000213635	0.00221661	0.99757	3	4.83515e-05	0.00614977	0.993802	3	3.9001e-05	0.00283507	0.997126
16.6975	1.23	1.135	17.8495	7.56206	623.785	493.186	1137.24	263.185	644.015	573.398	1089.38	387.77	0	25.37	6.66261	1.83239	3	0	0	1	0	0	0	0	0	0	0	1	1	0	1	1	1	1	1	1	1	3	0.000214149	0.00284726	0.996939	3	4.87501e-05	0.00654997	0.993401	3	3.95144e-05	0.00285962	0.997101
16.0698	1.17	1.175	16.3008	7.88182	609.135	552.906	1090.54	319.891	671.334	615.145	1116.86	441.286	0	25.5864	6.70793	3.00347	3	0	0	1	0	0	0	0	0	0	0	1	1	0	1	1	1	1	1	1	1	3	0.000202563	0.00269592	0.997102	3	4.73119e-05	0.00656729	0.993385	3	3.88185e-05	0.00288268	0.997078
13.2659	1.01	1.32	10.9418	8.81766	564.788	548.261	941.504	282.592	702.645	546.078	1096.1	352.353	0	25.7511	6.68005	3.19193	3	0	0	1	0	0	0	0	0	0	0	1	1	0	1	1	1	1	1	1	1	3	0.000201402	0.00188513	0.997913	3	4.82701e-05	0.00626911	0.993683	3	3.86851e-05	0.00275411	0.997207
13.8518	0.995	1.33	11.1533	8.85536	524.985	512.577	895.997	249.863	659.363	574.319	1050.91	388.381	0	25.8065	6.65817	2.30935	3	0	0	1	0	0	0	0	0	0	0	1	1	0	1	1	1	1	1	1	1	3	0.00020533	0.0019459	0.997849	3	4.93342e-05	0.00643768	0.993513	3	3.83835e-05	0.00272515	0.997236
16.5719	1.075	1.25	14.3067	8.16279	548.262	555.697	977.433	304.516	682.999	547.306	1137.62	367.619	0	25.8065	6.53023	3.24811	3	0	0	1	0	0	0	0	0	0	0	1	1	0	1	1	1	1	1	1	1	3	0.000206117	0.0021517	0.997642	3	4.88562e-05	0.00660591	0.993345	3	3.93408e-05	0.00285459	0.997106
13.8518	0.93	1.38	9.96789	9.27243	543.207	567.459	892.58	293.798	730.885	582.607	1143.12	412.426	0	25.974	6.71915	3.66529	3	0	0	1	0	0	0	0	0	0	0	1	1	0	1	1	1	1	1	1	1	3	0.000200144	0.00193845	0.997861	3	4.74659e-05	0.00646911	0.993483	3	3.87126e-05	0.00284432	0.997117
9.87613	1.025	1.285	7.78274	7.76144	485.957	407.889	778.932	169.844	587.841	500.341	897.026	313.882	1	25.974	6.04003	5.03382	3	0	0	1	0	0	0	0	0	0	0	1	1	0	1	1	1	1	1	1	1	3	0.00046562	0.00437979	0.995155	3	6.07219e-05	0.00484881	0.99509	3	4.67763e-05	0.00305951	0.996894
12.4289	1.07	1.225	10.8403	7.45869	511.48	393.186	863.041	163.175	595.208	496.657	938.55	311.159	1	26.1438	6.08873	2.23478	3	0	0	1	0	0	0	0	0	0	0	1	1	0	1	1	1	1	1	1	1	3	0.000776434	0.00979209	0.989431	3	6.36711e-05	0.0053767	0.99456	3	5.35836e-05	0.00356469	0.996382
12.3034	1.135	1.155	11.4189	7.07682	524.167	385.896	893.868	167.57	587.227	518.145	928.78	318.767	1	26.2009	6.12712	2.37295	3	0	0	1	0	0	0	0	0	0	0	1	1	0	1	1	1	1	1	1	1	3	0.000631766	0.00753118	0.991837	3	6.05909e-05	0.00521127	0.994728	3	4.90111e-05	0.00327674	0.996674
13.6007	0.96	1.33	10.4224	8.8405	516.5	506.555	872.105	240.805	681.771	561.426	1085.1	363.955	0	26.2009	6.64699	2.58412	3	0	0	1	0	0	0	0	0	0	0	1	1	0	1	1	1	1	1	1	1	3	0.000207135	0.00190096	0.997892	3	4.96768e-05	0.00633943	0.993611	3	3.92299e-05	0.00277569	0.997185
10.3365	0.895	1.38	5.42259	8.66475	621.669	627.794	903.964	373.561	945.145	553.445	1307.38	384.116	0	26.3736	6.2788	13.4435	3	0	0	1	0	0	0	0	0	0	0	1	1	0	1	1	1	1	1	1	1	3	0.000193006	0.00173543	0.998072	3	4.50214e-05	0.00616663	0.993788	3	3.9396e-05	0.00297586	0.996985
10.8386	1.08	1.195	6.66808	7.72088	721.214	592.83	1060.15	376.106	960.493	626.502	1319.59	459.826	0	26.3736	6.46099	14.2019	3	0	0	1	0	0	0	0	0	0	0	1	1	0	1	1	1	1	1	1	1	3	0.000192847	0.00182692	0.99798	3	4.46856e-05	0.00633047	0.993625	3	3.96511e-05	0.00304786	0.996912
13.4333	0.975	1.29	10.6491	8.71369	530.409	534.477	892.082	279.717	685.455	614.224	1083.88	425.12	0	26.4901	6.7548	2.93222	3	0	0	1	0	0	0	0	0	0	0	1	1	0	1	1	1	1	1	1	1	3	0.000200059	0.00192404	0.997876	3	4.80826e-05	0.00644023	0.993512	3	3.81564e-05	0.00277121	0.997191
12.9729	0.99	1.275	9.81719	8.54864	549.107	540.655	903.771	283.033	718.914	539.325	1105.26	352.353	0	26.4901	6.70482	3.69247	3	0	0	1	0	0	0	0	0	0	0	1	1	0	1	1	1	1	1	1	1	3	0.00020055	0.00182539	0.997974	3	4.8557e-05	0.00617915	0.993772	3	3.88773e-05	0.00276418	0.997197
13.4333	0.965	1.29	10.5119	8.60658	510.966	510.917	867.776	254.796	677.167	578.923	1080.22	385.328	0	26.6075	6.67177	2.67289	3	0	0	1	0	0	0	0	0	0	0	1	1	0	1	1	1	1	1	1	1	3	0.000203758	0.00189091	0.997905	3	4.9297e-05	0.00637991	0.993571	3	3.85358e-05	0.00274304	0.997218
16.5719	1.15	1.095	15.1846	7.21256	606.36	482.298	1070.5	257.361	690.673	524.284	1136.4	326.716	0	26.7261	6.58681	2.35781	3	0	0	1	0	0	0	0	0	0	0	1	1	0	1	1	1	1	1	1	1	3	0.000219677	0.00223063	0.99755	3	5.04201e-05	0.00631563	0.993634	3	4.25646e-05	0.00303365	0.996924
13.7681	0.95	1.29	10.6184	8.65531	492.135	520.614	845.929	265.256	669.8	573.705	1061.9	378	0	26.7857	6.70954	2.57816	3	0	0	1	0	0	0	0	0	0	0	1	1	0	1	1	1	1	1	1	1	3	0.000204364	0.00190524	0.99789	3	4.97839e-05	0.00646093	0.993489	3	3.84622e-05	0.002728	0.997234
10.5039	0.9	1.34	5.67986	8.4756	626.052	615.344	918.322	370.855	955.275	582.607	1318.98	414.128	0	26.7857	6.32507	12.9568	3	0	0	1	0	0	0	0	0	0	0	1	1	0	1	1	1	1	1	1	1	3	0.000193293	0.00176026	0.998046	3	4.49587e-05	0.00625204	0.993703	3	3.95351e-05	0.00301056	0.99695
17.116	1.095	1.125	14.8498	7.39097	484.36	451.517	924.109	221.078	615.467	516.61	1058.24	321.21	0	27.027	6.56975	1.70172	3	0	0	1	0	0	0	0	0	0	0	1	1	0	1	1	1	1	1	1	1	3	0.000262374	0.00256411	0.997174	3	5.88777e-05	0.00729095	0.99265	3	4.5905e-05	0.00317556	0.996779
10.462	0.91	1.31	5.98306	8.36657	610.167	616.257	899.863	378.824	880.376	592.736	1236.54	426.241	0	27.027	6.38669	12.7005	3	0	0	1	0	0	0	0	0	0	0	1	1	0	1	1	1	1	1	1	1	3	0.000193085	0.001763	0.998044	3	4.58207e-05	0.00633643	0.993618	3	3.88767e-05	0.00292941	0.997032
10.5039	0.865	1.34	5.39338	8.5371	611.231	638.024	889.31	393.685	915.676	605.322	1286.01	439.164	0	27.2109	6.37097	13.5999	3	0	0	1	0	0	0	0	0	0	0	1	1	0	1	1	1	1	1	1	1	3	0.000193219	0.00177713	0.99803	3	4.54615e-05	0.00642931	0.993525	3	3.92188e-05	0.00298654	0.996974
17.0323	1	1.2	13.4575	8.00872	505.638	546.71	908.293	305.415	659.056	570.021	1110.75	383.496	0	27.2727	6.67393	3.28761	3	0	0	1	0	0	0	0	0	0	0	1	1	0	1	1	1	1	1	1	1	3	0.000206439	0.00209141	0.997702	3	4.96948e-05	0.0066981	0.993252	3	3.89799e-05	0.00282144	0.99714
17.1578	0.97	1.22	13.8379	8.03063	523.381	529.643	931.392	282.036	663.046	565.724	1113.19	374.947	0	27.3973	6.58248	2.89909	3	0	0	1	0	0	0	0	0	0	0	1	1	0	1	1	1	1	1	1	1	3	0.000210383	0.00213375	0.997656	3	5.00943e-05	0.00670927	0.993241	3	3.9452e-05	0.00284718	0.997113
16.8649	0.985	1.195	14.2153	8.03162	513.697	534.423	928.727	290.99	640.638	570.021	1084.49	386.549	0	27.5229	6.72102	3.0845	3	0	0	1	0	0	0	0	0	0	0	1	1	0	1	1	1	1	1	1	1	3	0.000208713	0.00214327	0.997648	3	5.00417e-05	0.00671681	0.993233	3	3.88978e-05	0.00279825	0.997163
10.5876	0.85	1.33	5.40451	8.46765	585.03	627.081	859.326	385.038	912.607	602.252	1276.85	437.232	0	27.5229	6.36665	13.3809	3	0	0	1	0	0	0	0	0	0	0	1	1	0	1	1	1	1	1	1	1	3	0.000193366	0.00177098	0.998036	3	4.56223e-05	0.00639938	0.993555	3	3.9187e-05	0.00297725	0.996984
16.7393	1.04	1.125	14.3412	7.50601	530.254	510.129	956.318	284.834	666.116	584.141	1115.64	411.815	0	27.7136	6.67201	2.66845	3	0	0	1	0	0	0	0	0	0	0	1	1	0	1	1	1	1	1	1	1	3	0.000207156	0.00214567	0.997647	3	4.94779e-05	0.00664486	0.993306	3	3.91191e-05	0.00284993	0.997111
10.2946	0.87	1.295	5.58213	8.22637	595.472	615.205	874.61	381.42	902.477	595.192	1268.3	428.683	0	27.7136	6.35241	13.0371	3	0	0	1	0	0	0	0	0	0	0	1	1	0	1	1	1	1	1	1	1	3	0.000193051	0.00175646	0.99805	3	4.56656e-05	0.00632167	0.993633	3	3.90606e-05	0.00295472	0.997006
13.6425	0.91	1.25	10.0098	8.49715	516.041	553.552	859.255	304.916	733.341	613.303	1130.29	427.462	0	27.7778	6.79772	3.47743	3	0	0	1	0	0	0	0	0	0	0	1	1	0	1	1	1	1	1	1	1	3	0.000199034	0.00190221	0.997899	3	4.76885e-05	0.00645995	0.993492	3	3.85793e-05	0.00284109	0.99712
10.0435	0.88	1.275	5.73207	8.06506	589.09	604.234	872.145	373.267	899.1	597.341	1264.02	434.79	0	27.8422	6.32554	12.7211	3	0	0	1	0	0	0	0	0	0	0	1	1	0	1	1	1	1	1	1	1	3	0.000193005	0.00175279	0.998054	3	4.57319e-05	0.00629197	0.993662	3	3.9032e-05	0.00294963	0.997011
12.5545	1.005	1.145	10.2708	7.09127	477.295	404.382	805.609	187.761	582.315	546.078	939.161	357.849	1	27.907	6.19325	2.61915	3	0	0	1	0	0	0	0	0	0	0	1	1	0	1	1	1	1	1	1	1	3	0.000401667	0.00434453	0.995254	3	5.92948e-05	0.00575488	0.994186	3	4.26385e-05	0.00289958	0.997058
17.0323	0.965	1.185	13.47	7.86194	500.36	538.752	900.43	301.241	647.084	586.904	1087.55	411.815	0	27.907	6.63455	3.16585	3	0	0	1	0	0	0	0	0	0	0	1	1	0	1	1	1	1	1	1	1	3	0.000205648	0.00208887	0.997705	3	4.96202e-05	0.00668765	0.993263	3	3.85738e-05	0.00279743	0.997164
10.8386	0.825	1.325	5.27057	8.40946	563.589	602.922	827.963	358.854	932.866	593.657	1302.49	418.313	0	27.907	6.34676	12.4527	3	0	0	1	0	0	0	0	0	0	0	1	1	0	1	1	1	1	1	1	1	3	0.000193673	0.00175026	0.998056	3	4.54845e-05	0.00626334	0.993691	3	3.94584e-05	0.00299342	0.996967
10.2946	0.865	1.275	5.5644	8.12241	572.397	609.662	846.278	376.939	914.142	595.499	1279.29	431.515	0	28.0374	6.37052	12.7763	3	0	0	1	0	0	0	0	0	0	0	1	1	0	1	1	1	1	1	1	1	3	0.000193222	0.00175548	0.998051	3	4.56667e-05	0.00630774	0.993647	3	3.9182e-05	0.00296831	0.996993
16.5719	0.945	1.185	12.176	7.82651	462.179	510.681	831.903	270.393	656.907	567.565	1097.93	378.611	0	28.169	6.60465	3.29282	3	0	0	1	0	0	0	0	0	0	0	1	1	0	1	1	1	1	1	1	1	3	0.000211607	0.00204363	0.997745	3	5.20913e-05	0.00684456	0.993103	3	3.94322e-05	0.00281724	0.997143
16.6556	0.935	1.175	12.1473	7.78622	444.35	526.631	811.437	287.165	642.173	553.445	1077.78	362.734	0	28.436	6.62657	3.36933	3	0	0	1	0	0	0	0	0	0	0	1	1	0	1	1	1	1	1	1	1	3	0.000210992	0.00202821	0.997761	3	5.31264e-05	0.0069531	0.992994	3	3.92588e-05	0.00277925	0.997181
26.239	1.065	1.03	15.4735	7.25345	332.422	381.511	749.425	173.483	717.993	664.259	1294.56	454.941	0	28.6396	7.04218	0.760609	3	0	0	1	0	0	0	0	0	0	0	1	1	0	1	1	1	1	1	1	1	3	0.000670572	0.0110721	0.988257	3	0.000142994	0.0475642	0.952293	3	8.00797e-05	0.00713962	0.99278
17.116	0.95	1.125	13.7278	7.52568	504.519	493.029	908.992	264.326	659.056	586.904	1100.98	399.983	0	28.9157	6.68949	2.56511	3	0	0	1	0	0	0	0	0	0	0	1	1	0	1	1	1	1	1	1	1	3	0.000212458	0.00212836	0.997659	3	5.10421e-05	0.00677274	0.993176	3	3.94975e-05	0.00285355	0.997107
10.5876	0.845	1.225	5.30959	7.84782	603.615	582.662	879.998	360.8	950.363	605.936	1331.19	439.164	0	28.9855	6.40638	12.6012	3	0	0	1	0	0	0	0	0	0	0	1	1	0	1	1	1	1	1	1	1	3	0.000193322	0.00175119	0.998055	3	4.50176e-05	0.00618307	0.993772	3	3.9634e-05	0.00302463	0.996936
17.0741	0.93	1.135	12.6841	7.55522	503.888	516.868	889.248	288.845	696.198	587.211	1152.28	411.364	0	29.0557	6.65658	3.15829	3	0	0	1	0	0	0	0	0	0	0	1	1	0	1	1	1	1	1	1	1	3	0.000206557	0.0020529	0.997741	3	4.98029e-05	0.00670155	0.993249	3	3.94977e-05	0.00289853	0.997062
16.6138	0.94	1.12	12.4434	7.49002	478.74	510.672	854.615	284.696	667.651	574.319	1099.15	389.612	0	29.1262	6.68752	3.14996	3	0	0	1	0	0	0	0	0	0	0	1	1	0	1	1	1	1	1	1	1	3	0.000208307	0.00202179	0.99777	3	5.15269e-05	0.0067802	0.993168	3	3.91872e-05	0.00281639	0.997144
16.6975	0.895	1.145	11.9777	7.61906	472.824	511.042	838.777	282.398	682.999	575.546	1128.46	395.198	0	29.4118	6.6542	3.38281	3	0	0	1	0	0	0	0	0	0	0	1	1	0	1	1	1	1	1	1	1	3	0.000208415	0.00202043	0.997771	3	5.13834e-05	0.00679964	0.993149	3	3.94597e-05	0.00285563	0.997105
16.9904	0.92	1.12	12.4458	7.5143	488.95	525.017	866.808	302.142	695.584	603.173	1155.94	427.462	0	29.4118	6.7092	3.59139	3	0	0	1	0	0	0	0	0	0	0	1	1	0	1	1	1	1	1	1	1	3	0.000204397	0.00203338	0.997762	3	4.93669e-05	0.00669804	0.993253	3	3.92678e-05	0.00289843	0.997062
10.755	0.83	1.21	4.9285	7.84076	628.985	614.435	899.52	394.901	1039.38	637.553	1392.26	468.375	0	29.4118	6.47997	14.528	3	0	0	1	0	0	0	0	0	0	0	1	1	0	1	1	1	1	1	1	1	3	0.000193722	0.00179115	0.998015	3	4.45002e-05	0.00637652	0.993579	3	4.00084e-05	0.00309556	0.996864
17.4508	0.885	1.15	11.9944	7.79057	518.764	542.764	891.425	310.94	741.936	610.847	1199.91	434.179	0	29.484	6.77441	3.78091	3	0	0	1	0	0	0	0	0	0	0	1	1	0	1	1	1	1	1	1	1	3	0.000203453	0.00205858	0.997738	3	4.80692e-05	0.00665583	0.993296	3	3.98651e-05	0.00299374	0.996966
16.3627	0.935	1.085	12.4628	7.2606	484.87	495.467	862.109	279.045	658.442	592.429	1091.21	414.128	0	29.703	6.6918	3.31659	3	0	0	1	0	0	0	0	0	0	0	1	1	0	1	1	1	1	1	1	1	3	0.000206827	0.00200771	0.997785	3	5.11571e-05	0.00673159	0.993217	3	3.88131e-05	0.00279767	0.997164
16.6138	0.885	1.13	11.8971	7.8048	503.17	560.704	868.111	336.724	690.98	656.892	1145.56	481.588	0	29.7767	6.9069	4.40865	3	0	0	1	0	0	0	0	0	0	0	1	1	0	1	1	1	1	1	1	1	3	0.000200216	0.00204122	0.997759	3	4.76158e-05	0.00662031	0.993332	3	3.90524e-05	0.00293347	0.997027
17.0323	0.9	1.1	12.1413	7.40477	496.986	504.462	867.995	283.12	691.901	595.499	1152.89	412.196	0	30	6.73161	3.36959	3	0	0	1	0	0	0	0	0	0	0	1	1	0	1	1	1	1	1	1	1	3	0.000206899	0.00202529	0.997768	3	5.04161e-05	0.00673318	0.993216	3	3.95525e-05	0.00289667	0.997064
17.116	0.91	1.07	12.2421	7.29744	515.33	525.002	893.52	313.398	719.22	644.306	1185.25	468.986	0	30.303	6.82004	3.60857	3	0	0	1	0	0	0	0	0	0	0	1	1	0	1	1	1	1	1	1	1	3	0.000201627	0.00204273	0.997756	3	4.79777e-05	0.00663362	0.993318	3	3.95027e-05	0.00297311	0.996987
17.0741	0.85	1.13	11.4815	7.59217	458.188	518.731	808.498	291.469	697.426	587.825	1149.22	416.19	0	30.303	6.71873	3.61391	3	0	0	1	0	0	0	0	0	0	0	1	1	0	1	1	1	1	1	1	1	3	0.000206731	0.00201512	0.997778	3	5.09617e-05	0.00683668	0.993112	3	3.94705e-05	0.00289119	0.997069
17.0741	0.91	1.06	13.0998	6.97841	457.933	434.432	844.621	217.966	641.252	547.613	1091.82	359.681	0	30.4569	6.58341	2.0417	3	0	0	1	0	0	0	0	0	0	0	1	1	0	1	1	1	1	1	1	1	3	0.000246759	0.00234464	0.997409	3	6.01593e-05	0.00733574	0.992604	3	4.38876e-05	0.00306254	0.996894
16.9904	0.855	1.11	11.7785	7.37703	478.584	501.268	836.506	278.788	708.477	565.724	1169.98	387.16	0	30.5344	6.64597	3.25477	3	0	0	1	0	0	0	0	0	0	0	1	1	0	1	1	1	1	1	1	1	3	0.000210432	0.00202771	0.997762	3	5.24029e-05	0.00687417	0.993073	3	4.04456e-05	0.00294051	0.997019
27.1597	0.855	1.1	16.7676	7.97324	408.932	422.783	825.483	199.659	776.315	724.423	1366	499.518	0	30.6905	7.2484	0.613527	3	0	0	1	0	0	0	0	0	0	0	1	1	0	1	1	1	1	1	1	1	3	0.000440348	0.0107044	0.988855	3	0.00022157	0.125332	0.874446	3	8.72474e-05	0.00821214	0.991701
17.2834	0.88	1.055	11.103	7.32385	502.993	549.524	856.543	342.108	725.974	685.439	1171.82	511.129	0	31.0078	6.94204	4.51811	3	0	0	1	0	0	0	0	0	0	0	1	1	0	1	1	1	1	1	1	1	3	0.000199406	0.00202361	0.997777	3	4.72792e-05	0.00662808	0.993325	3	3.95061e-05	0.00300537	0.996955
27.1179	0.86	1.065	16.7639	7.74496	398.321	413.537	810.176	195.876	790.436	699.559	1381.27	495.244	0	31.1688	7.27226	0.588837	3	0	0	1	0	0	0	0	0	0	0	1	1	0	1	1	1	1	1	1	1	3	0.000492024	0.0115316	0.987976	3	0.000259739	0.165664	0.834076	3	9.31627e-05	0.00889745	0.991009
16.6975	0.87	1.055	11.6329	7.13739	461.165	471.413	814.98	257.393	687.603	573.705	1136.4	387.16	0	31.1688	6.7653	3.18849	3	0	0	1	0	0	0	0	0	0	0	1	1	0	1	1	1	1	1	1	1	3	0.000214993	0.00204454	0.99774	3	5.46565e-05	0.00697119	0.992974	3	4.078e-05	0.00292942	0.99703
27.4945	0.85	1.06	14.9797	7.64599	372.122	400.062	757.328	186.49	822.053	694.341	1431.95	492.811	0	31.4136	7.2132	0.702526	3	0	0	1	0	0	0	0	0	0	0	1	1	0	1	1	1	1	1	1	1	3	0.000582041	0.012304	0.987114	3	0.000360947	0.316507	0.683132	3	0.000110526	0.0110251	0.988864
24.3977	0.87039	1.025	14.6454	7.3135	384.618	383.371	772.909	173.892	754.214	669.477	1306.16	462.269	0	31.5789	7.13512	0.76546	3	0	0	1	0	0	0	0	0	0	0	1	1	0	1	1	1	1	1	1	1	3	0.000417997	0.00580057	0.993781	3	8.89136e-05	0.0192753	0.980636	3	6.40523e-05	0.00540758	0.994528
22.6819	0.87	1.02	13.8849	7.05007	358.685	353.37	733.949	147.882	691.901	610.847	1211.51	418.913	0	31.746	6.91183	0.743526	3	0	0	1	0	0	0	0	0	0	0	1	1	0	1	1	1	1	1	1	1	3	0.000665647	0.00845095	0.990883	3	0.000105302	0.0202909	0.979604	3	6.60649e-05	0.00513612	0.994798
21.0079	0.8	1.09	11.816	7.48131	338.953	357.607	672.796	139.086	690.673	600.717	1187.69	396.319	0	31.746	6.86359	0.958994	3	0	0	1	0	0	0	0	0	0	0	1	1	0	1	1	1	1	1	1	1	3	0.000618762	0.0072595	0.992122	3	9.90794e-05	0.0165102	0.983391	3	6.73328e-05	0.0050222	0.99491
17.0323	0.85	1.04	10.8728	7.0591	440.112	474.108	777.269	264.167	684.534	577.388	1124.8	392.145	0	31.746	6.7876	3.41741	3	0	0	1	0	0	0	0	0	0	0	1	1	0	1	1	1	1	1	1	1	3	0.00021376	0.00202089	0.997765	3	5.57168e-05	0.00711693	0.992827	3	4.04816e-05	0.00290553	0.997054
12.0941	0.99	0.895	9.37614	5.68959	447.137	324.4	758.462	152.057	573.72	540.246	914.735	346.246	1	31.8302	6.35708	2.53732	3	0	0	1	0	0	0	0	0	0	0	1	1	0	1	1	1	1	1	1	1	3	0.000910845	0.0109457	0.988144	3	7.10275e-05	0.00466178	0.995267	3	5.25135e-05	0.00337193	0.996576
17.116	0.845	1.035	11.1827	7.08435	476.511	509.021	824.481	301.58	714.923	620.056	1176.09	441.286	0	31.9149	6.84478	3.75473	3	0	0	1	0	0	0	0	0	0	0	1	1	0	1	1	1	1	1	1	1	3	0.000203485	0.0019776	0.997819	3	5.0007e-05	0.00675584	0.993194	3	3.95199e-05	0.00293428	0.997026
16.0279	0.845	1.025	10.5281	6.94081	452.342	477.026	784.479	272.454	689.752	603.48	1124.19	423.188	0	32.0856	6.77152	3.72516	3	0	0	1	0	0	0	0	0	0	0	1	1	0	1	1	1	1	1	1	1	3	0.000205987	0.00194001	0.997854	3	5.27608e-05	0.00682676	0.99312	3	3.92738e-05	0.00284397	0.997117
16.1953	0.76	1.105	9.50358	7.54936	404.394	554.442	702.967	337.494	718.3	643.385	1149.83	471.217	0	32.1716	6.832	5.1954	3	0	0	1	0	0	0	0	0	0	0	1	1	0	1	1	1	1	1	1	1	3	0.000200195	0.00193079	0.997869	3	4.91422e-05	0.00672059	0.99323	3	3.89096e-05	0.00290256	0.997059
21.8867	0.87	0.965	12.7284	6.70378	324.269	343.152	679.489	147.396	688.524	611.768	1206.62	421.356	0	32.6975	6.94692	0.908589	3	0	0	1	0	0	0	0	0	0	0	1	1	0	1	1	1	1	1	1	1	3	0.000594994	0.00703717	0.992368	3	0.000103569	0.0180188	0.981878	3	6.57366e-05	0.00495808	0.994976
20.8824	0.81	1.015	12.1078	6.98269	339.645	343.204	681.112	139.171	668.265	598.876	1173.65	417.311	0	32.8767	6.8795	0.919549	3	0	0	1	0	0	0	0	0	0	0	1	1	0	1	1	1	1	1	1	1	3	0.000570089	0.00645729	0.992973	3	9.84445e-05	0.0157697	0.984132	3	6.20687e-05	0.00452193	0.995416
22.7656	0.82	0.995	12.9758	6.93541	340.915	360.495	694.079	158.849	717.686	613.303	1242.04	418.913	0	33.0579	6.97026	0.882248	3	0	0	1	0	0	0	0	0	0	0	1	1	0	1	1	1	1	1	1	1	3	0.000559941	0.00684833	0.992592	3	9.86041e-05	0.0175887	0.982313	3	6.76609e-05	0.00529613	0.994636
18.9573	0.775	0.985	10.9505	6.69813	311.647	316.122	624.496	119.407	617.002	604.708	1084.49	411.214	0	34.0909	6.80013	1.01265	3	0	0	1	0	0	0	0	0	0	0	1	1	0	1	1	1	1	1	1	1	3	0.000638198	0.00677253	0.992589	3	0.000100327	0.0138506	0.986049	3	6.17976e-05	0.00414182	0.995796
17.116	0.795	0.94	10.3322	6.28253	288.268	366.285	594.847	172.179	578.632	522.749	1016.1	322.431	0	34.5821	6.68354	1.85178	3	0	0	1	0	0	0	0	0	0	0	1	1	0	1	1	1	1	1	1	1	3	0.000524592	0.00514394	0.994331	3	8.45062e-05	0.00813779	0.991778	3	9.68925e-05	0.00541361	0.994489
22.0123	0.675	1.03	9.36656	7.1309	285.278	311.52	554.235	106.795	707.556	543.008	1228.61	326.195	0	35.1906	6.9232	1.73579	3	0	0	1	0	0	0	0	0	0	0	1	1	0	1	1	1	1	1	1	1	3	0.00993034	0.228154	0.761916	3	0.000145952	0.0187726	0.981081	3	0.00122484	0.0733985	0.925377
13.6425	0.745	0.925	7.57533	6.11853	273.971	299.321	527.003	112.949	541.796	520.907	915.345	311.218	0	35.9281	6.61463	1.94973	3	0	0	1	0	0	0	0	0	0	0	1	1	0	1	1	1	1	1	1	1	3	0.00102276	0.00887297	0.990104	3	8.704e-05	0.00567435	0.994239	3	0.0002052	0.00851952	0.991275
18.5388	0.795	0.85	11.1395	5.97417	292.68	297.418	608.146	121.61	565.125	571.556	1024.04	365.176	0	36.4742	7.02844	1.00497	3	0	0	1	0	0	0	0	0	0	0	1	1	0	1	1	1	1	1	1	1	3	0.00130511	0.0160139	0.982681	3	0.00010228	0.0109394	0.988958	3	0.000121764	0.00654961	0.993329
16.4464	0.88038	0.68	11.1869	4.54783	449.805	273.707	800.059	134.157	685.455	518.758	1130.9	316.935	0	38.3387	6.68799	1.52883	3	0	0	1	0	0	0	0	0	0	0	1	1	0	1	1	1	1	1	1	1	3	0.000901376	0.00944127	0.989657	3	7.28004e-05	0.00440322	0.995524	3	0.000302649	0.0133545	0.986343
21.3009	0.63	0.93	8.38815	6.42312	269.738	272.354	517.509	85.8604	749.303	458.901	1272.57	253.428	0	38.4615	6.90658	1.87467	3	0	0	1	0	0	0	0	0	0	0	1	1	0	1	1	1	1	1	1	1	2	0.0644858	0.846292	0.0892224	3	0.000173357	0.00797499	0.991852	2	0.0923724	0.81494	0.0926877
9.91797	2.1	3.82	17.6077	23.0959	772.291	644.365	1381.54	-55.0421	511.714	298.36	812.757	113.21	1	10.1351	6.04605	2.08269	2	0	0	1	0	0	0	0	0	0	0	1	1	0	1	1	1	1	1	1	1	2	0.027447	0.967464	0.00508864	2	0.00336559	0.995167	0.00146723	2	0.0187758	0.953717	0.0275074
18.9573	1.97039	3.535	33.1948	36.6072	1147.28	881.379	2067.38	-68.7812	898.486	455.524	1426.46	174.145	1	10.8893	10.3556	0.20357	2	0	0	1	0	0	0	0	0	0	0	1	1	0	1	1	1	1	1	1	1	2	0.000311428	0.999004	0.00068494	2	0.00496348	0.994809	0.000227172	2	0.00380228	0.995697	0.00050024
18.1203	1.69539	3.6	25.7552	36.9031	801.851	650.235	1518.67	-311.683	713.081	492.36	1191.36	218.111	1	11.3208	10.2509	0.449639	2	0	0	1	0	0	0	0	0	0	0	1	1	0	1	1	1	1	1	1	1	1	0.649668	0.350201	0.000130667	2	0.0439926	0.955783	0.000223893	2	0.0767601	0.922839	0.000400745
16.9486	1.685	3.53	25.6789	36.2212	837.027	715.611	1551.48	-225.378	688.524	477.932	1146.17	215.798	1	11.5053	10.261	0.431055	2	0	0	1	0	0	0	0	0	0	0	1	1	0	1	1	1	1	1	1	1	2	0.0140626	0.985524	0.000413188	2	0.0197565	0.980013	0.000230242	2	0.0215332	0.977992	0.000474465
16.7812	2.09039	3.06	31.5299	31.4718	1014.99	623.398	1891.24	-191.422	704.179	400.271	1164.49	123.361	1	11.6392	10.2849	0.410133	2	0	0	1	0	0	0	0	0	0	0	1	1	0	1	1	1	1	1	1	1	2	0.125687	0.873989	0.000324351	2	0.405115	0.594798	8.69197e-05	2	0.222469	0.777206	0.000324452
16.9904	1.70578	3.395	24.8515	34.991	789.218	778.147	1488.47	-126.449	684.534	514.154	1135.79	242.437	1	11.7417	10.3066	0.405647	2	0	0	1	0	0	0	0	0	0	0	1	1	0	1	1	1	1	1	1	1	2	0.000706479	0.998667	0.000626216	2	0.00363894	0.996162	0.000199086	2	0.00291861	0.9965	0.000581523
16.8649	1.705	3.37	25.7985	34.6987	827.806	726.357	1543.4	-170.996	651.075	495.122	1097.93	219.843	1	11.8227	10.2964	0.407362	2	0	0	1	0	0	0	0	0	0	0	1	1	0	1	1	1	1	1	1	1	2	0.00311026	0.996412	0.000477773	2	0.00750607	0.992279	0.000214723	2	0.00734468	0.992119	0.000536178
17.8274	1.54	3.53	24.9028	36.4	759.072	720.832	1426.3	-223.027	673.483	510.47	1132.73	243.147	1	11.8343	10.3116	0.419305	2	0	0	1	0	0	0	0	0	0	0	1	1	0	1	1	1	1	1	1	1	2	0.0093921	0.990181	0.000427025	2	0.0203732	0.979395	0.000231644	2	0.0118227	0.987679	0.00049832
16.6975	1.275	3.73	18.5951	38.7979	692.449	989.534	1234.87	-6.6336	792.584	574.626	1258.53	319.618	1	11.988	10.4016	0.525408	2	0	0	1	0	0	0	0	0	0	0	1	1	0	1	1	1	1	1	1	1	2	0.000134377	0.998867	0.000998685	2	0.000910786	0.998796	0.000292825	2	0.00113007	0.997975	0.000894718
19.334	1.64	3.05	27.3177	31.0438	655.507	682.519	1354.17	-138.504	563.898	391.676	1026.48	113.591	0	12.7932	10.1783	0.306362	2	0	0	1	0	0	0	0	0	0	0	1	1	0	1	1	1	1	1	1	1	2	0.200562	0.798914	0.000524621	2	0.213709	0.786159	0.000131978	2	0.102737	0.896819	0.000444858
17.116	1.58	3.1	24.5005	32.4249	732.767	837.294	1394.04	11.196	674.711	541.167	1130.29	279.686	1	12.8205	10.4597	0.370619	2	0	0	1	0	0	0	0	0	0	0	1	1	0	1	1	1	1	1	1	1	2	0.000164503	0.998867	0.000968837	2	0.00118256	0.998584	0.000233808	2	0.00122525	0.997927	0.000847282
18.1203	1.975	2.68	31.2145	27.6816	895.025	779.879	1732.14	49.7854	618.537	444.781	1073.5	166.717	0	12.8894	10.329	0.36176	2	0	0	1	0	0	0	0	0	0	0	1	1	0	1	1	1	1	1	1	1	2	0.00026372	0.994354	0.00538257	2	0.00121568	0.998511	0.000273454	2	0.00150377	0.997355	0.0011413
16.9067	1.68	2.93	25.6278	30.3729	872.646	755.884	1593.29	-30.5922	760.046	491.746	1236.54	222.286	1	13.0152	10.3662	0.26056	2	0	0	1	0	0	0	0	0	0	0	1	1	0	1	1	1	1	1	1	1	2	0.000328497	0.998997	0.000674038	2	0.00200479	0.997794	0.000201625	2	0.00210953	0.997283	0.000607336
17.8693	1.855	2.74	29.0547	27.219	1027.1	737.601	1850.69	-21.9019	737.945	464.733	1222.5	172.823	1	13.0577	9.93395	1.05947	2	0	0	1	0	0	0	0	0	0	0	1	1	0	1	1	1	1	1	1	1	2	0.000385919	0.999002	0.000611982	2	0.00185055	0.99794	0.000208991	2	0.0025647	0.996834	0.000601207
16.7812	1.62	2.85	24.1021	29.5977	862.815	692.101	1555.88	-68.5445	710.626	502.489	1173.65	225.339	1	13.4228	10.3851	0.425539	2	0	0	1	0	0	0	0	0	0	0	1	1	0	1	1	1	1	1	1	1	2	0.000743982	0.998677	0.000579251	2	0.00300761	0.996791	0.000201493	2	0.00281428	0.996583	0.000602652
17.9111	1.36	3.095	21.1172	31.8066	672.584	587.095	1258.34	-239.449	704.793	392.29	1180.37	114.812	1	13.468	10.2768	0.418178	2	0	0	1	0	0	0	0	0	0	0	1	1	0	1	1	1	1	1	1	1	1	0.96794	0.032048	1.20796e-05	1	0.954377	0.0456188	4.04795e-06	1	0.879077	0.120881	4.15851e-05
27.4526	3.185	1.22	81.3125	12.9049	1782.85	379.941	3502.83	41.0363	826.35	546.999	1425.84	252.818	1	13.6209	10.5778	1.33557	2	0	0	1	0	0	0	0	0	0	0	1	1	0	1	1	1	1	1	1	1	2	0.00208403	0.99749	0.00042586	2	0.00242316	0.996061	0.00151547	2	0.00216709	0.997337	0.000495685
18.6225	1.515	2.775	25.2559	29.3154	932.974	897.872	1645.45	141.571	824.509	473.635	1340.35	211.913	1	13.986	10.5641	0.212318	2	0	0	1	0	0	0	0	0	0	0	1	1	0	1	1	1	1	1	1	1	2	0.000118386	0.998906	0.00097561	2	0.000467212	0.99879	0.000743038	2	0.00116332	0.997921	0.000915925
16.5301	1.275	2.93	18.5858	30.3691	669.946	755.589	1207.29	-31.7856	745.926	487.448	1212.73	215.798	1	14.2687	10.3649	0.358771	2	0	0	1	0	0	0	0	0	0	0	1	1	0	1	1	1	1	1	1	1	2	0.00056065	0.998805	0.000634325	2	0.00281832	0.996981	0.000200443	2	0.00272641	0.996658	0.000615306
17.9948	1.47538	2.72	22.4216	28.0618	704.664	787.123	1333.48	43.4402	654.144	422.986	1117.47	144.734	0	14.2857	10.3168	0.36791	2	0	0	1	0	0	0	0	0	0	0	1	1	0	1	1	1	1	1	1	1	2	0.000233641	0.997286	0.00247986	2	0.00195643	0.997807	0.00023687	2	0.00186909	0.997157	0.000973721
16.6975	1.6	2.595	23.6173	26.8261	830.926	634.973	1511.36	-63.5005	748.996	440.176	1214.56	166.116	1	14.3027	10.3376	0.256543	2	0	0	1	0	0	0	0	0	0	0	1	1	0	1	1	1	1	1	1	1	2	0.00443917	0.995119	0.00044178	2	0.0197595	0.980012	0.000228217	2	0.0185406	0.980958	0.000501559
19.041	1.47	2.53	24.7045	27.2134	984.951	982.943	1698.66	291.552	907.695	539.325	1417.91	271.137	1	15	10.7563	0.287943	2	0	0	1	0	0	0	0	0	0	0	1	1	0	1	1	1	1	1	1	1	2	0.000139288	0.997744	0.00211662	2	0.000233732	0.995381	0.00438565	2	0.00137205	0.993202	0.00542562
29.7125	1.3	2.265	30.568	23.2812	658.628	659.339	1350.22	53.1037	798.724	588.132	1491.18	315.114	0	16.8303	10.2787	0.0554886	2	0	0	1	0	0	0	0	0	0	0	1	1	0	1	1	1	1	1	1	1	2	0.000124004	0.99921	0.000666237	2	0.00124517	0.998382	0.000373288	2	0.00126113	0.998114	0.000625266
29.7543	1.25	2.305	31.9955	23.6595	683.093	647.85	1388.65	31.1096	815.3	600.103	1502.17	328.538	0	16.8776	10.2644	0.0735421	2	0	0	1	0	0	0	0	0	0	0	1	1	0	1	1	1	1	1	1	1	2	0.000131932	0.999234	0.000633755	2	0.0013015	0.998339	0.000359829	2	0.00127699	0.998115	0.000607623
30.2565	1.105	2.315	25.9145	24.2916	653.218	599.683	1264	-34.7616	921.816	728.414	1590.11	425.12	0	17.5439	10.4931	0.347294	2	0	0	1	0	0	0	0	0	0	0	1	1	0	1	1	1	1	1	1	1	2	0.000121655	0.999193	0.000685616	2	0.00105631	0.998512	0.000431791	2	0.00114903	0.998127	0.000724362
29.1684	1.28	2.14	32.6064	22.4959	704.55	787.683	1425.41	192.235	751.758	644.306	1379.44	369.451	0	17.5439	10.5121	0.625748	2	0	0	1	0	0	0	0	0	0	0	1	1	0	1	1	1	1	1	1	1	2	0.00012695	0.998011	0.00186222	2	0.000503787	0.998694	0.000802527	2	0.00124004	0.995596	0.00316446
21.7194	1.27	2.125	22.1246	21.4637	654.992	526.158	1226.71	-41.4792	749.303	496.35	1306.16	211.294	1	17.673	10.1005	0.346134	2	0	0	1	0	0	0	0	0	0	0	1	1	0	1	1	1	1	1	1	1	2	0.0103762	0.989231	0.000392996	2	0.181237	0.818609	0.000154763	2	0.0215274	0.978001	0.000471147
29.7543	1.33	2.02	31.9805	20.9591	643.476	624.667	1357.06	67.6817	789.822	644.613	1454.54	371.894	0	17.9104	10.3758	0.585553	2	0	0	1	0	0	0	0	0	0	0	1	1	0	1	1	1	1	1	1	1	2	0.000115109	0.999099	0.000785916	2	0.000933445	0.998579	0.000488012	2	0.00112516	0.99802	0.000854421
29.7125	1.29	2.04	33.6226	20.9862	662.454	594.943	1383.91	46.957	765.572	584.755	1436.84	317.776	0	18.018	10.2874	0.0594971	2	0	0	1	0	0	0	0	0	0	0	1	1	0	1	1	1	1	1	1	1	2	0.00016186	0.999244	0.000594072	2	0.00137583	0.998273	0.000351325	2	0.00131496	0.99807	0.000614884
29.6288	1.35	1.955	31.1736	20.4643	626.46	645.154	1332.66	105.017	788.287	671.319	1459.43	395.719	0	18.1543	10.4677	0.63191	2	0	0	1	0	0	0	0	0	0	0	1	1	0	1	1	1	1	1	1	1	2	0.000110287	0.998867	0.00102289	2	0.000802553	0.998635	0.00056212	2	0.00111843	0.997507	0.00137449
29.838	1.25	2.045	32.8889	21.2318	686.249	653.754	1397.13	103.047	773.553	608.698	1446	341.972	0	18.2094	10.3823	0.051925	2	0	0	1	0	0	0	0	0	0	0	1	1	0	1	1	1	1	1	1	1	2	0.000111165	0.999053	0.000835481	2	0.000915251	0.998585	0.000500209	2	0.00112966	0.998015	0.000854964
26.6157	1.055	2.235	23.0343	23.537	627.74	607.316	1190.37	-6.43338	841.698	680.528	1490.57	392.145	0	18.2371	10.5311	0.244493	2	0	0	1	0	0	0	0	0	0	0	1	1	0	1	1	1	1	1	1	1	2	0.000117857	0.999061	0.00082122	2	0.00113529	0.998472	0.000393169	2	0.00112952	0.997946	0.000924736
29.7543	1.00039	2.26	24.3871	23.8455	661.945	601.442	1241.36	-19.0053	917.518	732.711	1612.7	438.454	0	18.3767	10.5511	0.343296	2	0	0	1	0	0	0	0	0	0	0	1	1	0	1	1	1	1	1	1	1	2	0.000110704	0.999142	0.000746902	2	0.000966234	0.998562	0.000472201	2	0.00111368	0.998011	0.000875539
29.6288	1.05117	2.2	24.201	23.2232	623.883	577.224	1202.72	-26.8928	900.328	745.297	1595.6	454.941	0	18.3767	10.556	0.353367	2	0	0	1	0	0	0	0	0	0	0	1	1	0	1	1	1	1	1	1	1	2	0.00011429	0.99915	0.000735282	2	0.000975981	0.998558	0.000466433	2	0.00111008	0.99797	0.00091997
29.3777	1.17039	2.03	29.2042	21.0958	656.392	643.206	1308.07	95.4934	771.711	583.221	1437.45	296.784	0	18.7207	10.392	0.0036301	2	0	0	1	0	0	0	0	0	0	0	1	1	0	1	1	1	1	1	1	1	2	0.000117688	0.999134	0.000747865	2	0.00108046	0.998492	0.000427407	2	0.00120091	0.998066	0.000733126
29.5869	1.18	2.02	30.9156	20.7686	651.167	597.749	1320.03	54.4242	771.404	582.607	1438.67	318.386	0	18.75	10.2815	0.063964	2	0	0	1	0	0	0	0	0	0	0	1	1	0	1	1	1	1	1	1	1	2	0.000146687	0.999236	0.000616888	2	0.00130868	0.998328	0.000363194	2	0.00128167	0.998072	0.00064629
29.7543	1.325	1.845	31.989	19.2355	642.299	597.325	1353.82	88.1893	800.566	628.651	1436.84	356.627	0	18.9274	10.4258	0.609218	2	0	0	1	0	0	0	0	0	0	0	1	1	0	1	1	1	1	1	1	1	2	0.000117739	0.99909	0.000792066	2	0.000919207	0.99858	0.000501211	2	0.00113884	0.998002	0.000859422
29.8799	1.21	1.94	31.0507	20.0891	663.733	595.558	1344.73	72.0624	793.198	580.765	1482.02	312.661	0	19.0476	10.3552	0.0632188	2	0	0	1	0	0	0	0	0	0	0	1	1	0	1	1	1	1	1	1	1	2	0.000134431	0.999235	0.00063092	2	0.0011709	0.998427	0.000402476	2	0.00128062	0.998075	0.000643959
29.838	1.545	1.605	34.1532	17.0311	617.682	581.13	1387.46	133.817	742.55	660.882	1367.83	379.832	0	19.0476	10.6112	0.580179	2	0	0	1	0	0	0	0	0	0	0	1	1	0	1	1	1	1	1	1	1	2	0.000125076	0.998683	0.00119213	2	0.000810182	0.998622	0.000567518	2	0.00114101	0.997335	0.00152375
29.6288	1.13039	2.01	29.13	20.7804	641.864	611.759	1280.03	69.9318	777.543	584.448	1454.54	318.997	0	19.0779	10.3385	0.021222	2	0	0	1	0	0	0	0	0	0	0	1	1	0	1	1	1	1	1	1	1	2	0.000128677	0.999206	0.000665539	2	0.00118142	0.998425	0.000393975	2	0.00123408	0.998079	0.000686901
26.1553	1.035	2.1	22.838	22.1389	624.253	589.168	1179.35	11.3842	839.55	667.021	1469.2	363.344	0	19.1388	10.5423	0.228376	2	0	0	1	0	0	0	0	0	0	0	1	1	0	1	1	1	1	1	1	1	2	0.000122976	0.999048	0.000829244	2	0.00115707	0.998451	0.000391572	2	0.00114883	0.997928	0.000923621
30.4658	1.085	2.045	27.151	21.8198	682.033	620.119	1306.53	59.5512	903.705	755.733	1593.16	462.88	0	19.1693	10.6698	0.363599	2	0	0	1	0	0	0	0	0	0	0	1	1	0	1	1	1	1	1	1	1	2	0.000101235	0.998987	0.000911681	2	0.000796747	0.998626	0.000577357	2	0.0011467	0.997052	0.0018014
21.5938	1.265	1.85	22.0588	18.9205	607.705	520.973	1168.87	22.6355	687.603	524.591	1213.34	252.217	1	19.2616	10.2273	0.297569	2	0	0	1	0	0	0	0	0	0	0	1	1	0	1	1	1	1	1	1	1	2	0.000910217	0.998653	0.000436662	2	0.00811315	0.991632	0.000255295	2	0.0026624	0.996695	0.000642436
23.2678	1.205	1.91	21.8052	19.4765	643.105	544.8	1203.65	25.7107	778.157	513.847	1344.02	233.277	1	19.2616	10.1971	0.357798	2	0	0	1	0	0	0	0	0	0	0	1	1	0	1	1	1	1	1	1	1	2	0.000855457	0.998732	0.000413019	2	0.0100521	0.989669	0.000278778	2	0.0040352	0.99542	0.000544954
22.0541	1.21	1.885	21.4866	19.189	575.665	480.374	1114.33	-21.5228	671.948	551.296	1221.28	277.244	1	19.3861	10.1798	0.266919	2	0	0	1	0	0	0	0	0	0	0	1	1	0	1	1	1	1	1	1	1	2	0.00294388	0.996635	0.000420785	2	0.0206342	0.979134	0.000232216	2	0.00344435	0.995956	0.000600117
29.5869	1.13	1.945	28.7746	20.1572	630.343	604.509	1263.89	79.1053	768.027	574.626	1447.83	284.571	0	19.5122	10.3636	0.0148553	2	0	0	1	0	0	0	0	0	0	0	1	1	0	1	1	1	1	1	1	1	2	0.000138514	0.99924	0.00062117	2	0.00131052	0.998321	0.000368783	2	0.00131671	0.998033	0.000650734
29.8799	1.165	1.895	30.0975	19.8915	645.678	630.739	1301.96	115.843	783.683	610.54	1443.55	324.874	0	19.6078	10.4969	0.0312178	2	0	0	1	0	0	0	0	0	0	0	1	1	0	1	1	1	1	1	1	1	2	0.000112747	0.999053	0.000834662	2	0.000920481	0.998577	0.000502684	2	0.0011404	0.997975	0.000884651
29.7125	1.27	1.785	28.9782	18.6106	582.616	580.34	1234.84	92.5945	772.939	580.151	1429.51	312.891	0	19.6399	10.4261	0.0272651	2	0	0	1	0	0	0	0	0	0	0	1	1	0	1	1	1	1	1	1	1	2	0.000134307	0.999194	0.000671766	2	0.00113226	0.998448	0.00041926	2	0.0012571	0.998038	0.000704881
29.8799	1.475	1.575	32.4168	16.855	603.108	617.908	1342.25	177.944	763.73	666.1	1397.75	398.762	0	19.6721	10.7016	0.56419	2	0	0	1	0	0	0	0	0	0	0	1	1	0	1	1	1	1	1	1	1	2	0.000134644	0.99802	0.00184571	2	0.000711184	0.998651	0.000637441	2	0.0012216	0.996075	0.00270339
29.6706	1.275	1.77	30.3978	18.6411	606.967	612.273	1285.28	118.345	778.771	651.059	1409.36	381.664	0	19.7044	10.5317	0.547084	2	0	0	1	0	0	0	0	0	0	0	1	1	0	1	1	1	1	1	1	1	2	0.000115782	0.99883	0.0010545	2	0.000823504	0.99862	0.000556639	2	0.00113215	0.99745	0.00141781
26.0716	1.11	1.93	24.5777	19.8689	600.743	558.745	1179.3	37.6682	725.36	540.246	1331.81	262.588	0	19.7368	10.2947	0	2	0	0	1	0	0	0	0	0	0	0	1	1	0	1	1	1	1	1	1	1	2	0.000215853	0.99916	0.000624034	2	0.00296558	0.99677	0.000263997	2	0.00165583	0.997662	0.000682504
29.3358	1.12	1.92	27.8271	19.9487	631.633	607.012	1253.02	84.1924	785.831	563.575	1441.11	268.695	0	19.7368	10.3899	0	2	0	0	1	0	0	0	0	0	0	0	1	1	0	1	1	1	1	1	1	1	2	0.000137604	0.999244	0.000618091	2	0.00134715	0.998286	0.00036651	2	0.00136791	0.997991	0.000640871
28.2059	1.08039	1.955	25.1458	20.9303	648.824	609.517	1243.2	68.6867	855.205	702.629	1517.44	413.647	0	19.7368	10.7061	0.257745	2	0	0	1	0	0	0	0	0	0	0	1	1	0	1	1	1	1	1	1	1	2	0.000107832	0.9989	0.000992012	2	0.000809311	0.998631	0.000560058	2	0.00114383	0.997206	0.00164974
29.8799	1.41	1.63	32.3516	17.3911	601.004	611.335	1324.02	157.53	774.167	666.714	1375.16	398.151	0	19.7368	10.6694	0.576169	2	0	0	1	0	0	0	0	0	0	0	1	1	0	1	1	1	1	1	1	1	2	0.000123969	0.998435	0.00144087	2	0.000747808	0.998644	0.000608183	2	0.00118491	0.996595	0.00221964
29.7125	1.175	1.855	29.4562	19.3826	625.446	604.387	1276.91	100.363	766.8	603.787	1427.68	328.538	0	19.802	10.4488	0.0371338	2	0	0	1	0	0	0	0	0	0	0	1	1	0	1	1	1	1	1	1	1	2	0.000119915	0.999104	0.000776121	2	0.000986073	0.998545	0.000468467	2	0.00116217	0.997997	0.000840815
25.7787	1.075	1.95	23.7671	19.8748	585.087	539.165	1144.67	16.9689	729.043	527.66	1344.02	251.597	0	19.8347	10.1922	0	2	0	0	1	0	0	0	0	0	0	0	1	1	0	1	1	1	1	1	1	1	2	0.000375382	0.999044	0.000580786	2	0.00571372	0.994032	0.000254257	2	0.00230095	0.997078	0.000621121
29.6288	0.98	2.045	23.7216	21.7554	629.044	577.234	1188	16.4479	906.161	731.483	1590.72	453.119	0	19.8347	10.6383	0.327712	2	0	0	1	0	0	0	0	0	0	0	1	1	0	1	1	1	1	1	1	1	2	0.000106941	0.999081	0.000811776	2	0.000877758	0.998599	0.000523326	2	0.00111282	0.997693	0.0011937
29.6706	1.22	1.785	28.4213	18.6751	601.582	594.594	1244.14	108.064	794.733	603.173	1466.76	325.485	0	19.9667	10.4623	0.0365328	2	0	0	1	0	0	0	0	0	0	0	1	1	0	1	1	1	1	1	1	1	2	0.000119394	0.99909	0.000790804	2	0.000965301	0.998552	0.000482453	2	0.00117357	0.998008	0.000818183
29.3777	1.115	1.85	27.8325	19.0809	632.577	577.052	1252.77	74.1986	792.891	548.841	1453.93	247.322	0	20.2361	10.314	0.0020136	2	0	0	1	0	0	0	0	0	0	0	1	1	0	1	1	1	1	1	1	1	2	0.000182496	0.999272	0.000545638	2	0.00175712	0.997908	0.00033505	2	0.00166732	0.997747	0.000586074
27.4945	1.13	1.83	23.6836	18.9812	585.305	585.537	1157.53	89.431	837.708	552.524	1502.17	283.35	0	20.2703	10.3722	0.0199685	2	0	0	1	0	0	0	0	0	0	0	1	1	0	1	1	1	1	1	1	1	2	0.000130782	0.999128	0.000741488	2	0.00126514	0.998346	0.000388832	2	0.00138854	0.997928	0.000683904
29.7962	1.245	1.715	29.1799	17.9572	627.673	574.193	1284.89	106.002	801.486	575.24	1482.02	287.625	0	20.2703	10.4707	0.0244955	2	0	0	1	0	0	0	0	0	0	0	1	1	0	1	1	1	1	1	1	1	2	0.000131261	0.999208	0.00066039	2	0.00110097	0.998453	0.000445963	2	0.00131019	0.998019	0.000670747
28.9174	0.97	1.985	23.2919	21.1839	643.12	634.305	1201.97	83.7148	892.654	687.895	1591.94	392.145	0	20.3046	10.672	0.267872	2	0	0	1	0	0	0	0	0	0	0	1	1	0	1	1	1	1	1	1	1	2	0.00010652	0.998907	0.000986383	2	0.000827182	0.998611	0.000562198	2	0.00112843	0.997482	0.00138959
29.7543	0.96539	1.97	23.4409	20.9895	644.268	582.26	1200.1	40.4012	923.964	743.455	1610.26	459.216	0	20.4082	10.6546	0.336003	2	0	0	1	0	0	0	0	0	0	0	1	1	0	1	1	1	1	1	1	1	2	0.000104752	0.998999	0.000896212	2	0.000821584	0.998615	0.000562944	2	0.00113719	0.997279	0.00158353
26.1972	1.12	1.81	24.8937	18.6132	614.045	546.109	1199.77	55.8821	751.145	531.037	1370.28	241.615	0	20.4778	10.2835	0	2	0	0	1	0	0	0	0	0	0	0	1	1	0	1	1	1	1	1	1	1	2	0.000219626	0.999175	0.000605813	2	0.00286638	0.996848	0.000286114	2	0.00190728	0.997437	0.000655318
25.2347	1.01	1.92	21.2204	20.3966	602.172	595.616	1130.53	62.6217	830.648	653.822	1439.28	359.17	0	20.4778	10.6232	0.235477	2	0	0	1	0	0	0	0	0	0	0	1	1	0	1	1	1	1	1	1	1	2	0.000123743	0.99875	0.00112652	2	0.000837272	0.99865	0.00051311	2	0.00116215	0.997315	0.0015232
24.8999	1.005	1.92	21.1011	20.4097	605.94	583.064	1131.33	50.385	813.765	646.762	1413.02	354.795	0	20.5128	10.6301	0.221449	2	0	0	1	0	0	0	0	0	0	0	1	1	0	1	1	1	1	1	1	1	2	0.000127855	0.998788	0.00108441	2	0.000919362	0.998615	0.000465758	2	0.00116671	0.997408	0.0014255
22.8911	1.015	1.9	19.5503	20.0722	584.768	590.492	1092.09	60.9234	774.474	615.145	1358.06	318.386	0	20.5832	10.5643	0.19175	2	0	0	1	0	0	0	0	0	0	0	1	1	0	1	1	1	1	1	1	1	2	0.000151778	0.998412	0.00143607	2	0.000838992	0.998704	0.000457332	2	0.00122556	0.997039	0.00173495
27.9548	1.075	1.835	25.7076	19.0272	615.564	597.003	1203.88	97.083	781.227	567.872	1422.79	282.129	0	20.6186	10.3691	0	2	0	0	1	0	0	0	0	0	0	0	1	1	0	1	1	1	1	1	1	1	2	0.000129458	0.999104	0.00076691	2	0.00117647	0.998418	0.000405728	2	0.00126654	0.997951	0.000781988
27.7874	1.175	1.725	24.2324	17.8443	549.055	524.462	1127.72	55.4266	823.281	552.831	1489.96	271.748	0	20.6897	10.3445	0	2	0	0	1	0	0	0	0	0	0	0	1	1	0	1	1	1	1	1	1	1	2	0.000212103	0.999225	0.000562854	2	0.00219514	0.997488	0.000316932	2	0.00206343	0.997357	0.000579847
25.402	0.97	1.91	20.7428	20.3413	599.861	582.471	1114.54	53.3396	843.233	675.002	1446.61	367.619	0	20.8333	10.6499	0.201078	2	0	0	1	0	0	0	0	0	0	0	1	1	0	1	1	1	1	1	1	1	2	0.000123475	0.998793	0.00108339	2	0.000850561	0.998636	0.000513163	2	0.00116145	0.99727	0.0015686
25.6531	1.02	1.85	21.6604	19.7375	608.304	572.242	1144.73	60.0326	839.243	670.705	1453.32	398.762	0	20.9059	10.6689	0.2132	2	0	0	1	0	0	0	0	0	0	0	1	1	0	1	1	1	1	1	1	1	2	0.000121678	0.998713	0.00116534	2	0.000759261	0.998677	0.000563741	2	0.00118161	0.996894	0.00192438
20.2546	1.335	1.535	22.1562	16.2186	684.867	614.351	1266.95	200.913	679.008	621.591	1162.05	359.681	1	20.9059	10.5659	0.434106	2	0	0	1	0	0	0	0	0	0	0	1	1	0	1	1	1	1	1	1	1	2	0.000181929	0.997025	0.00279274	2	0.000257191	0.996352	0.00339082	2	0.00165557	0.985277	0.0130671
24.6488	1.005	1.86	20.6785	19.0645	593.658	576.115	1110.69	77.5732	823.895	561.733	1429.51	293.12	0	20.9424	10.2497	0	2	0	0	1	0	0	0	0	0	0	0	1	1	0	1	1	1	1	1	1	1	2	0.000146294	0.998802	0.00105145	2	0.00116293	0.998436	0.000401066	2	0.0012932	0.997731	0.000975643
29.6706	1.175	1.69	26.6381	17.6983	567.926	563.476	1174.3	102.163	812.844	584.755	1489.96	311.669	0	20.9424	10.4724	0.0119979	2	0	0	1	0	0	0	0	0	0	0	1	1	0	1	1	1	1	1	1	1	2	0.000129607	0.999182	0.000688075	2	0.00107667	0.998479	0.000444748	2	0.00127163	0.998015	0.000713801
29.6706	1.075	1.79	27.259	18.7494	604.207	600.805	1209.3	112.416	772.018	590.895	1441.72	311.448	0	20.9424	10.4745	0.0228528	2	0	0	1	0	0	0	0	0	0	0	1	1	0	1	1	1	1	1	1	1	2	0.000121032	0.999098	0.00078075	2	0.00100435	0.998531	0.000464547	2	0.00118397	0.997973	0.000842679
26.7831	1.145	1.715	22.0297	17.7264	522.586	541.859	1064.93	74.8564	829.727	536.562	1477.14	258.924	0	20.979	10.3361	0	2	0	0	1	0	0	0	0	0	0	0	1	1	0	1	1	1	1	1	1	1	2	0.000180173	0.999185	0.000634494	2	0.00203412	0.997644	0.000321932	2	0.00206504	0.997321	0.000614382
22.3471	1.025	1.835	19.2454	19.4374	582.248	566.314	1083.77	59.4904	753.6	642.771	1308.6	374.336	0	20.979	10.5926	0.211231	2	0	0	1	0	0	0	0	0	0	0	1	1	0	1	1	1	1	1	1	1	2	0.000168769	0.997616	0.00221559	2	0.000507933	0.998765	0.000727526	2	0.00135176	0.994319	0.00432887
28.8755	1.135	1.72	28.1205	18.2173	625.078	618.23	1254.63	137.456	776.315	646.148	1406.3	363.344	0	21.0158	10.5915	0.546154	2	0	0	1	0	0	0	0	0	0	0	1	1	0	1	1	1	1	1	1	1	2	0.000122024	0.998576	0.0013016	2	0.000786578	0.998625	0.000588671	2	0.00117504	0.996906	0.00191868
29.7962	1.17039	1.67	30.3795	17.7185	641.345	607.412	1302.35	150.213	753.6	604.708	1376.38	326.195	0	21.0896	10.6099	0.017927	2	0	0	1	0	0	0	0	0	0	0	1	1	0	1	1	1	1	1	1	1	2	0.000120439	0.998828	0.00105206	2	0.00086128	0.998591	0.00054787	2	0.00114684	0.997617	0.00123585
24.4814	0.99	1.85	20.1387	19.7089	599.87	592.307	1114.22	80.2932	818.676	663.645	1433.17	371.283	0	21.1268	10.6534	0.216959	2	0	0	1	0	0	0	0	0	0	0	1	1	0	1	1	1	1	1	1	1	2	0.000133881	0.998366	0.00150011	2	0.000622095	0.998721	0.000657018	2	0.0012329	0.996191	0.00257567
25.3184	0.97	1.865	20.6235	19.9112	585.222	569.779	1096.2	53.9375	831.569	676.537	1438.67	371.672	0	21.164	10.6762	0.211675	2	0	0	1	0	0	0	0	0	0	0	1	1	0	1	1	1	1	1	1	1	2	0.000125446	0.998779	0.00109599	2	0.000857802	0.998633	0.000509406	2	0.00117003	0.997172	0.0016581
29.838	0.905	1.93	22.0704	20.8999	587.376	615.007	1106.28	79.868	900.942	748.059	1582.78	457.994	0	21.164	10.829	0.310617	2	0	0	1	0	0	0	0	0	0	0	1	1	0	1	1	1	1	1	1	1	2	0.000104008	0.998893	0.00100279	2	0.000787419	0.998626	0.000586762	2	0.0011914	0.996481	0.00232751
24.3558	1.01	1.815	20.4786	18.5748	567.206	544.579	1076.99	57.2821	787.366	544.85	1371.5	271.526	0	21.2389	10.2341	0	2	0	0	1	0	0	0	0	0	0	0	1	1	0	1	1	1	1	1	1	1	2	0.000186343	0.998967	0.000846874	2	0.00189623	0.997802	0.000301515	2	0.00155716	0.997599	0.000843656
18.9992	1.23	1.59	20.0845	16.5536	613.054	538.752	1138.97	105.79	623.448	538.711	1114.42	265.641	1	21.2766	10.4111	0.339713	2	0	0	1	0	0	0	0	0	0	0	1	1	0	1	1	1	1	1	1	1	2	0.000255405	0.999041	0.000703185	2	0.000700487	0.998459	0.000840235	2	0.00145671	0.99643	0.00211357
29.7125	1.155	1.66	26.5307	17.4182	584.051	569.595	1190.09	115.525	833.104	586.904	1494.24	311.218	0	21.3144	10.4929	0.0225563	2	0	0	1	0	0	0	0	0	0	0	1	1	0	1	1	1	1	1	1	1	2	0.000123444	0.999127	0.000749608	2	0.000990866	0.998526	0.000483232	2	0.0012347	0.998007	0.000758669
23.8955	0.995	1.81	19.9649	19.385	594.126	594.663	1100.51	93.1256	806.091	662.11	1383.1	387.77	0	21.3904	10.7099	0.192664	2	0	0	1	0	0	0	0	0	0	0	1	1	0	1	1	1	1	1	1	1	2	0.000145796	0.99789	0.00196468	2	0.000465605	0.998663	0.000871183	2	0.00132864	0.994442	0.00422887
19.2084	1.11	1.695	18.2503	17.7076	620.119	615.623	1108.65	157.626	689.138	621.591	1188.3	359.681	1	21.3904	10.447	0.419866	2	0	0	1	0	0	0	0	0	0	0	1	1	0	1	1	1	1	1	1	1	2	0.000162339	0.998034	0.00180399	2	0.00029902	0.997554	0.00214688	2	0.00157854	0.988528	0.00989318
22.7656	0.94039	1.855	18.2026	19.6065	579.587	572.676	1056.37	51.5104	793.812	595.192	1380.05	273.58	0	21.4286	10.5695	0.173933	2	0	0	1	0	0	0	0	0	0	0	1	1	0	1	1	1	1	1	1	1	2	0.000176923	0.99867	0.00115347	2	0.00145489	0.998203	0.000341631	2	0.0013123	0.997565	0.0011229
23.9792	0.985	1.795	19.228	19.1622	616.417	592.102	1119.51	96.0624	835.252	690.657	1433.17	413.647	0	21.5827	10.6753	0.215753	2	0	0	1	0	0	0	0	0	0	0	1	1	0	1	1	1	1	1	1	1	2	0.000152546	0.997516	0.00233106	2	0.00038926	0.998495	0.0011158	2	0.00140102	0.992791	0.0058084
28.75	1.59	1.18	27.271	12.948	751.551	527.286	1475.25	199.611	1062.71	668.249	1707.35	411.594	1	21.6606	10.9729	0.656486	2	0	0	1	0	0	0	0	0	0	0	1	1	0	1	1	1	1	1	1	1	2	0.000109072	0.998983	0.000907817	2	0.000703663	0.998491	0.000805626	2	0.00115832	0.997395	0.00144697
29.7543	1.13	1.62	28.4077	17.2412	631.012	605.595	1265.29	152.974	807.319	658.426	1450.27	384.717	0	21.8182	10.6427	0.568436	2	0	0	1	0	0	0	0	0	0	0	1	1	0	1	1	1	1	1	1	1	2	0.000123724	0.998461	0.00141568	2	0.000767669	0.998613	0.000619158	2	0.00119661	0.996567	0.00223629
24.2303	0.99	1.755	20.1611	18.0824	586.676	573.249	1090.36	101.113	818.062	561.426	1384.32	291.678	0	21.8579	10.3033	0	2	0	0	1	0	0	0	0	0	0	0	1	1	0	1	1	1	1	1	1	1	2	0.000158847	0.998426	0.00141486	2	0.000912307	0.998585	0.000502615	2	0.00127809	0.997338	0.00138367
24.021	1.035	1.71	20.4237	17.634	610.341	555.561	1128.53	94.6954	828.192	569.1	1429.51	291.288	0	21.8579	10.3123	0.0016948	2	0	0	1	0	0	0	0	0	0	0	1	1	0	1	1	1	1	1	1	1	2	0.000160737	0.998446	0.00139279	2	0.000943641	0.998545	0.000511222	2	0.00128757	0.997426	0.00128638
29.5869	1.075	1.66	26.1601	18.0064	730.997	744.43	1335.9	291.094	949.135	768.012	1567.51	515.114	1	21.9378	10.8472	0.408351	2	0	0	1	0	0	0	0	0	0	0	1	1	0	1	1	1	1	1	1	1	2	0.000119075	0.998296	0.00158461	2	0.000289916	0.997739	0.00197141	2	0.00145898	0.991267	0.0072744
29.8799	1.25	1.455	28.2388	15.5933	622.007	571.253	1278.54	165.153	822.36	655.664	1466.15	385.328	0	22.1811	10.7171	0.594703	2	0	0	1	0	0	0	0	0	0	0	1	1	0	1	1	1	1	1	1	1	2	0.000133911	0.998215	0.00165138	2	0.000758745	0.998595	0.000646251	2	0.00120672	0.996507	0.00228656
28.9592	0.95	1.75	22.4611	19.048	631.534	615.698	1171.4	127.329	908.002	733.018	1584.61	434.179	0	22.2222	10.8846	0.273626	2	0	0	1	0	0	0	0	0	0	0	1	1	0	1	1	1	1	1	1	1	2	0.000116634	0.998496	0.00138742	2	0.000710908	0.998622	0.000667345	2	0.00126693	0.995412	0.00332084
20.5894	1.205	1.495	20.0823	15.6637	594.298	539.158	1116.86	132.047	673.176	548.841	1156.55	281.917	1	22.2222	10.4774	0.344097	2	0	0	1	0	0	0	0	0	0	0	1	1	0	1	1	1	1	1	1	1	2	0.000194812	0.999129	0.000676231	2	0.000563929	0.998515	0.000921162	2	0.00136963	0.996523	0.00210715
29.7962	1.215	1.48	28.8117	15.6935	583.99	559.903	1228.46	147.651	810.695	636.325	1430.12	365.176	0	22.2635	10.6037	0.553114	2	0	0	1	0	0	0	0	0	0	0	1	1	0	1	1	1	1	1	1	1	2	0.000124754	0.998711	0.00116389	2	0.000822658	0.998596	0.000581644	2	0.00115798	0.997333	0.00150948
28.8755	1.06	1.625	26.5204	17.2574	595.376	598.066	1190.3	141.127	784.603	632.028	1410.58	359.17	0	22.3464	10.6199	0.513927	2	0	0	1	0	0	0	0	0	0	0	1	1	0	1	1	1	1	1	1	1	2	0.000125183	0.998576	0.00129875	2	0.000809595	0.998607	0.000583891	2	0.00118188	0.996944	0.00187438
23.3515	1.22	1.42	19.6345	8.77473	332.141	320.035	814.423	48.5914	543.024	467.803	1026.48	254.139	0	22.7273	6.17939	0.0708265	2	0	0	1	0	0	0	0	0	0	0	1	1	0	1	1	1	1	1	1	1	2	0.038342	0.941494	0.0201641	2	0.00263787	0.977273	0.0200893	2	0.0200272	0.894457	0.0855163
21.2172	1.215	1.415	22.1622	15.0249	643.71	553.236	1198.21	163.479	694.357	604.708	1198.68	339.529	1	22.8137	10.6183	0.308893	2	0	0	1	0	0	0	0	0	0	0	1	1	0	1	1	1	1	1	1	1	2	0.000144494	0.998829	0.00102619	2	0.000351121	0.998108	0.00154098	2	0.00141916	0.993521	0.00505985
29.7125	1.13	1.5	26.9485	15.9962	590.506	559.868	1201.44	140.718	818.062	639.395	1471.64	368.84	0	22.8137	10.6641	0.532709	2	0	0	1	0	0	0	0	0	0	0	1	1	0	1	1	1	1	1	1	1	2	0.000123425	0.998716	0.00116061	2	0.000826656	0.998592	0.000581668	2	0.00116223	0.997298	0.00153952
23.2678	0.94	1.685	17.9567	17.3837	579.606	558.647	1051.3	105.18	852.749	566.952	1441.72	296.784	0	22.8571	10.3167	0.0139494	2	0	0	1	0	0	0	0	0	0	0	1	1	0	1	1	1	1	1	1	1	2	0.00018656	0.997871	0.00194237	2	0.000768481	0.998583	0.000648342	2	0.00130529	0.996974	0.0017203
23.6862	0.945	1.655	17.7517	17.1697	541.467	571.602	1007.9	123.133	839.243	576.467	1446	313.511	0	23.0769	10.3744	0.0516329	2	0	0	1	0	0	0	0	0	0	0	1	1	0	1	1	1	1	1	1	1	2	0.000189768	0.997397	0.00241293	2	0.000657016	0.99861	0.000732987	2	0.00129353	0.996385	0.00232191
20.7568	1.23	1.355	20.9022	14.1199	541.823	446.641	1070.69	76.84	655.372	513.847	1138.84	241.615	1	23.2108	10.4206	0.234459	2	0	0	1	0	0	0	0	0	0	0	1	1	0	1	1	1	1	1	1	1	2	0.00117895	0.998312	0.000508629	2	0.026276	0.973352	0.000371689	2	0.00326296	0.995925	0.000812053
28.5407	1.185	1.395	26.7437	14.9387	560.413	548.949	1175.9	153.271	756.977	621.591	1380.66	346.246	0	23.2558	10.7088	0.471706	2	0	0	1	0	0	0	0	0	0	0	1	1	0	1	1	1	1	1	1	1	2	0.000141072	0.998388	0.0014714	2	0.000839044	0.998582	0.000578743	2	0.00121337	0.996814	0.00197289
29.4195	1.15	1.42	26.303	15.511	679.428	639.855	1292.63	249.562	887.129	743.148	1517.44	472.139	1	23.3463	10.9232	0.361124	2	0	0	1	0	0	0	0	0	0	0	1	1	0	1	1	1	1	1	1	1	2	0.0001125	0.998602	0.00128587	2	0.000428653	0.998478	0.00109327	2	0.00138635	0.993213	0.00540052
20.4639	1.185	1.375	19.9314	14.3677	520.085	476.849	1025.97	101.162	666.116	525.205	1138.84	249.765	1	23.4375	10.4492	0.26337	2	0	0	1	0	0	0	0	0	0	0	1	1	0	1	1	1	1	1	1	1	2	0.00057276	0.998881	0.00054624	2	0.00289043	0.996621	0.000488471	2	0.00198903	0.996965	0.00104599
26.8668	1.04	1.485	23.8598	15.9058	664.324	561.838	1225.58	156.002	871.167	705.699	1464.32	443.95	1	23.7624	10.711	0.306578	2	0	0	1	0	0	0	0	0	0	0	1	1	0	1	1	1	1	1	1	1	2	0.000106774	0.999016	0.000877183	2	0.00054989	0.998656	0.000794581	2	0.001271	0.995533	0.00319614
29.5869	1.06	1.46	27.3034	15.4675	683.583	477.453	1292.21	69.4217	840.471	564.496	1468.59	285.182	1	23.8095	10.5942	0.320161	2	0	0	1	0	0	0	0	0	0	0	1	1	0	1	1	1	1	1	1	1	2	0.000457423	0.999171	0.000371333	2	0.00265018	0.996842	0.000507614	2	0.00227032	0.997197	0.000533064
22.933	0.92	1.565	16.8749	16.2501	553.655	535.68	1005.77	111.945	882.217	568.793	1472.25	311.159	0	24.1449	10.3834	0.0621956	2	0	0	1	0	0	0	0	0	0	0	1	1	0	1	1	1	1	1	1	1	2	0.000219808	0.997262	0.00251791	2	0.000709417	0.998486	0.000804723	2	0.00133682	0.996617	0.00204654
23.6444	0.94	1.535	18.416	15.9338	560.655	525.722	1034.53	108.529	822.667	562.347	1419.13	291.678	0	24.2424	10.3803	0.018181	2	0	0	1	0	0	0	0	0	0	0	1	1	0	1	1	1	1	1	1	1	2	0.000208614	0.997899	0.00189256	2	0.00095933	0.998461	0.000580045	2	0.00137876	0.996867	0.00175438
20.6313	1.05	1.425	17.409	14.7544	457.174	441.181	903.164	52.7998	644.629	507.401	1113.19	229.613	1	24.2424	10.3539	0.264686	2	0	0	1	0	0	0	0	0	0	0	1	1	0	1	1	1	1	1	1	1	2	0.00866188	0.99075	0.000588345	2	0.42405	0.575838	0.000112543	2	0.011738	0.987588	0.000673477
25.9461	1.1	1.34	22.1672	14.6293	570.913	606.701	1105.17	237.281	818.062	656.892	1383.71	411.815	1	24.5902	10.9174	0.340273	2	0	0	1	0	0	0	0	0	0	0	1	1	0	1	1	1	1	1	1	1	2	0.000119372	0.998653	0.001228	2	0.000376024	0.998311	0.00131343	2	0.00136937	0.993708	0.00492245
29.6288	0.82	1.575	20.1418	16.72	550.279	566.559	1016.75	132.726	904.319	632.335	1545.53	363.955	1	25.0522	10.6159	0.278655	2	0	0	1	0	0	0	0	0	0	0	1	1	0	1	1	1	1	1	1	1	2	0.000111301	0.999385	0.000503884	2	0.000916158	0.998555	0.00052861	2	0.00116742	0.997951	0.000881686
29.1266	0.89039	1.475	21.017	15.7374	589.748	546.691	1085.98	142.427	935.015	693.727	1569.35	423.188	1	25.3165	10.6694	0.356187	2	0	0	1	0	0	0	0	0	0	0	1	1	0	1	1	1	1	1	1	1	2	0.000104127	0.999224	0.000672222	2	0.000801598	0.998587	0.00061129	2	0.00116463	0.9972	0.00163499
29.6706	1.17039	1.18	31.6648	12.707	691.413	461.324	1354.64	132.996	866.562	585.369	1477.75	323.653	1	25.4777	10.7686	0.245847	2	0	0	1	0	0	0	0	0	0	0	1	1	0	1	1	1	1	1	1	1	2	0.00017724	0.999441	0.000382114	2	0.00121557	0.998119	0.000665631	2	0.00140155	0.997962	0.000636461
29.4614	1.03	1.31	25.5405	14.1947	756.429	520.378	1354.25	154.165	972.464	678.379	1584.61	419.143	1	25.641	10.8356	0.368978	2	0	0	1	0	0	0	0	0	0	0	1	1	0	1	1	1	1	1	1	1	2	0.000106595	0.9992	0.00069342	2	0.00076898	0.998536	0.000694578	2	0.00117028	0.99722	0.0016093
29.5032	1.09	1.245	27.8056	13.4721	669.979	473.117	1285.02	130.093	876.385	672.24	1494.24	412.426	1	25.6959	10.821	0.275119	2	0	0	1	0	0	0	0	0	0	0	1	1	0	1	1	1	1	1	1	1	2	0.000112155	0.999381	0.000506844	2	0.000857449	0.998557	0.000585987	2	0.00115024	0.997635	0.00121523
28.6663	0.94	1.39	23.6185	15.0933	542.498	589.098	1071.16	196.315	762.809	662.417	1366	381.153	0	25.7511	10.8585	0.466565	2	0	0	1	0	0	0	0	0	0	0	1	1	0	1	1	1	1	1	1	1	2	0.000181288	0.996337	0.00348157	2	0.00064823	0.998539	0.000812917	2	0.0014346	0.992159	0.00640599
29.4195	1.085	1.23	24.9022	13.5594	622.208	569.237	1195.84	229.307	876.999	711.224	1481.41	437.232	1	25.9179	11.0239	0.340166	2	0	0	1	0	0	0	0	0	0	0	1	1	0	1	1	1	1	1	1	1	2	0.000108623	0.998897	0.000994642	2	0.000659361	0.998571	0.000769554	2	0.00131014	0.994879	0.00381132
28.8337	1.145	1.13	22.1675	11.8734	708.769	332.8	1285.14	24.0929	1077.45	605.936	1767.81	328.538	1	26.3736	10.5074	0.338654	2	0	0	1	0	0	0	0	0	0	0	1	1	0	1	1	1	1	1	1	1	2	0.00116792	0.998412	0.000420294	2	0.00731809	0.990477	0.00220443	2	0.0193618	0.980203	0.000434992
26.7412	1.155	1.11	22.5741	7.05318	393.979	271.608	902.761	54.8237	599.812	415.312	1142.51	197.249	0	26.4901	6.35422	0.0422536	2	0	0	1	0	0	0	0	0	0	0	1	1	0	1	1	1	1	1	1	1	2	0.136715	0.857272	0.00601328	2	0.479451	0.481474	0.0390753	1	0.741972	0.256368	0.00165979
29.2103	0.94	1.32	20.939	14.2715	599.65	523.05	1104.62	155.894	963.562	652.287	1594.99	374.336	1	26.5487	10.8117	0.270244	2	0	0	1	0	0	0	0	0	0	0	1	1	0	1	1	1	1	1	1	1	2	0.000112046	0.999331	0.000557389	2	0.00086369	0.998514	0.00062244	2	0.00116156	0.997752	0.00108673
22.3052	0.645	1.605	9.50595	9.74981	382.78	317.886	654.647	32.6886	965.404	624.354	1489.35	421.745	1	26.6667	6.07465	0.681327	2	0	0	1	0	0	0	0	0	0	0	1	1	0	1	1	1	1	1	1	1	2	0.0136385	0.979906	0.00645512	2	0.000404899	0.987281	0.0123143	2	0.00226813	0.979891	0.0178409
29.294	0.925	1.275	21.1091	14.0308	605.968	593.741	1105.99	242.403	968.167	695.876	1592.55	424.419	1	27.2727	11.0046	0.293338	2	0	0	1	0	0	0	0	0	0	0	1	1	0	1	1	1	1	1	1	1	2	0.000112875	0.998801	0.00108653	2	0.000642699	0.998448	0.000909059	2	0.00128827	0.995299	0.00341251
29.6288	0.925	1.27	22.2995	14.2934	679.667	646.029	1209.94	298.326	963.256	843.832	1619.42	575.849	1	27.3349	11.2547	0.432598	2	0	0	1	0	0	0	0	0	0	0	1	1	0	1	1	1	1	1	1	1	2	0.000153322	0.997135	0.0027114	2	0.000238937	0.994972	0.00478908	2	0.00150073	0.990078	0.00842135
22.3471	0.955	1.235	18.0271	12.9945	565.707	431.843	1022.21	90.6024	778.157	505.559	1311.65	233.277	1	27.3973	10.5218	0.256429	2	0	0	1	0	0	0	0	0	0	0	1	1	0	1	1	1	1	1	1	1	2	0.00195557	0.997499	0.000545024	2	0.0748123	0.924548	0.000639584	2	0.00947015	0.98993	0.000600116
29.0429	0.935	1.22	24.1326	13.4184	678.956	585.291	1229.67	247.917	933.48	641.236	1557.13	376.779	1	27.8422	10.9987	0.713753	2	0	0	1	0	0	0	0	0	0	0	1	1	0	1	1	1	1	1	1	1	2	0.000112395	0.998958	0.000929193	2	0.000679895	0.998394	0.000925709	2	0.00123077	0.996342	0.00242704
28.8337	0.92	1.225	22.2385	13.4651	708.003	570.066	1243.12	231.322	969.395	715.521	1607.82	461.658	1	27.972	10.9919	0.38049	2	0	0	1	0	0	0	0	0	0	0	1	1	0	1	1	1	1	1	1	1	2	0.000123128	0.998504	0.00137261	2	0.000521595	0.998189	0.00128899	2	0.00134815	0.994266	0.00438568
21.0079	1.075	1.06	15.0712	6.66988	275.088	269.521	673.64	62.5325	508.951	390.448	963.586	185.647	0	28.103	6.29234	0.335968	2	0	0	1	0	0	0	0	0	0	0	1	1	0	1	1	1	1	1	1	1	2	0.214646	0.763952	0.0214018	3	0.269037	0.317547	0.413415	2	0.377345	0.602989	0.0196659
25.1928	0.88	1.195	19.101	12.8766	615.127	458.961	1088.26	127.885	904.012	612.382	1489.96	341.972	1	28.9157	10.7754	0.424993	2	0	0	1	0	0	0	0	0	0	0	1	1	0	1	1	1	1	1	1	1	2	0.00017804	0.999297	0.000524675	2	0.00112583	0.998085	0.00078875	2	0.0012682	0.99764	0.00109135
26.4064	0.875	1.19	19.0401	12.7612	545.175	449.888	1004.24	119.858	870.553	579.23	1455.77	315.114	1	29.0557	10.7237	0.262511	2	0	0	1	0	0	0	0	0	0	0	1	1	0	1	1	1	1	1	1	1	2	0.000258198	0.999293	0.000448336	2	0.00178743	0.997589	0.000623941	2	0.0016205	0.997645	0.000734374
27.7456	0.825	1.24	19.3127	13.2738	577.602	484.104	1038.36	138.425	903.091	583.528	1519.88	315.944	1	29.0557	10.7047	0.356316	2	0	0	1	0	0	0	0	0	0	0	1	1	0	1	1	1	1	1	1	1	2	0.000179669	0.999371	0.000449202	2	0.00132758	0.998073	0.000599143	2	0.00141394	0.997827	0.000758943
28.6663	1	1.01	24.3668	11.0395	776.998	404.074	1363.35	118.253	980.138	632.641	1648.12	351.742	1	29.8507	10.9302	0.382668	2	0	0	1	0	0	0	0	0	0	0	1	1	0	1	1	1	1	1	1	1	2	0.000177915	0.999362	0.000459807	2	0.00112254	0.997725	0.00115207	2	0.00132864	0.997872	0.000799844
21.8867	0.81	1.19	14.7394	7.42084	290.121	289.214	642.322	60.2196	538.727	417.768	1011.83	211.294	0	30	6.236	0.326035	2	0	0	1	0	0	0	0	0	0	0	1	1	0	1	1	1	1	1	1	1	2	0.13304	0.845285	0.0216754	3	0.0256441	0.371928	0.602428	2	0.148002	0.807924	0.0440745
30.0473	0.71	1.13	16.1974	12.6657	363.755	364.067	745.458	43.8293	782.762	669.784	1418.52	377.389	0	32.6087	11.2086	0.652244	2	0	0	1	0	0	0	0	0	0	0	1	1	0	1	1	1	1	1	1	1	2	0.000849338	0.998351	0.000799196	2	0.00210111	0.997563	0.000336309	2	0.00202207	0.997184	0.000793782
28.9174	0.81	1.025	20.5944	11.3927	579.003	480.4	1051.53	195.216	921.816	707.847	1545.53	431.515	1	32.6975	11.1149	0.351074	2	0	0	1	0	0	0	0	0	0	0	1	1	0	1	1	1	1	1	1	1	2	0.000116378	0.999124	0.000759235	2	0.000814136	0.998472	0.000714324	2	0.00127524	0.995775	0.00295025
30.2147	0.71	1.11	15.2205	12.3674	338.405	344.742	708.563	28.8345	795.04	674.388	1431.34	366.398	0	32.967	11.1418	0.369982	2	0	0	1	0	0	0	0	0	0	0	1	1	0	1	1	1	1	1	1	1	2	0.00317252	0.995929	0.000898829	2	0.00295979	0.996689	0.000351699	2	0.00295375	0.996371	0.000675432
30.4239	0.755	1.01	17.7314	11.3599	378.228	346.04	788.559	57.5735	794.426	633.869	1436.23	358.459	0	33.9943	11.2474	0.455033	2	0	0	1	0	0	0	0	0	0	0	1	1	0	1	1	1	1	1	1	1	2	0.00133172	0.997907	0.000761488	2	0.00355542	0.996005	0.00043982	2	0.00358886	0.995759	0.000651963
30.6332	0.795	0.965	17.712	11.0111	353.161	346.323	767.112	69.4346	764.037	695.876	1394.09	416.7	0	34.0909	11.4104	0.355172	2	0	0	1	0	0	0	0	0	0	0	1	1	0	1	1	1	1	1	1	1	2	0.000374541	0.998832	0.000792964	2	0.00162277	0.998026	0.00035156	2	0.00154797	0.997264	0.00118798
30.0054	0.73	1.03	15.5145	11.6198	349.155	357.443	727.273	62.9442	786.445	726.879	1424.01	417.692	0	34.0909	11.2813	0.467858	2	0	0	1	0	0	0	0	0	0	0	1	1	0	1	1	1	1	1	1	1	2	0.000422342	0.998494	0.00108413	2	0.00145896	0.998194	0.000347282	2	0.00141756	0.997072	0.00151091
30.675	0.73039	1.025	17.8566	11.4997	377.772	345.147	784.522	52.2244	778.771	689.736	1417.91	367.118	0	34.0909	11.2192	0.585569	2	0	0	1	0	0	0	0	0	0	0	1	1	0	1	1	1	1	1	1	1	2	0.00095948	0.998291	0.00074905	2	0.00218712	0.997429	0.000384327	2	0.00212433	0.997083	0.000792684
30.2984	0.7	1.06	14.8887	11.9123	357.245	386.913	726.513	85.8195	829.42	694.648	1479.58	418.913	0	34.0909	11.238	0.687313	2	0	0	1	0	0	0	0	0	0	0	1	1	0	1	1	1	1	1	1	1	2	0.000335268	0.9984	0.00126441	2	0.00136749	0.998272	0.000360691	2	0.00139859	0.997144	0.00145725
29.0847	0.775	0.965	16.341	10.8985	342.762	353.918	736.691	75.6663	768.334	628.344	1370.28	341.972	0	34.4828	11.2938	0.411969	2	0	0	1	0	0	0	0	0	0	0	1	1	0	1	1	1	1	1	1	1	2	0.00188827	0.996982	0.00113006	2	0.00394156	0.99558	0.000477984	2	0.00338304	0.995832	0.000784748
29.7543	0.785	0.915	17.2498	10.5338	353.072	349.428	760.74	85.0911	764.037	703.857	1378.82	384.717	0	35.2941	11.5123	0.388714	2	0	0	1	0	0	0	0	0	0	0	1	1	0	1	1	1	1	1	1	1	2	0.000473476	0.998537	0.000989527	2	0.00174084	0.997867	0.000392177	2	0.00164293	0.997083	0.00127384
30.0054	0.685	0.995	15.2986	11.3212	361.074	368.869	729.783	82.625	832.183	662.417	1456.99	354.795	0	35.7143	11.3781	0.743507	2	0	0	1	0	0	0	0	0	0	0	1	1	0	1	1	1	1	1	1	1	2	0.000919058	0.99795	0.00113112	2	0.00213888	0.997401	0.000460522	2	0.00237446	0.996815	0.000810672
29.838	0.635	1.04	15.0525	11.8014	361.292	373.761	717.498	77.9479	810.388	708.768	1445.39	426.241	0	35.8209	11.3475	0.668979	2	0	0	1	0	0	0	0	0	0	0	1	1	0	1	1	1	1	1	1	1	2	0.000390492	0.998264	0.00134567	2	0.001407	0.998239	0.000354075	2	0.0014113	0.99689	0.00169899
30.5076	0.7	0.97	15.6334	11.1546	348.252	358.394	720.284	78.5762	779.385	732.097	1422.18	412.817	0	35.9281	11.4996	0.545337	2	0	0	1	0	0	0	0	0	0	0	1	1	0	1	1	1	1	1	1	1	2	0.000417145	0.998453	0.00113033	2	0.00148203	0.998165	0.000353297	2	0.00144769	0.996993	0.00155896
30.0473	0.71	0.96	15.3679	10.796	349.148	352.855	723.803	80.1361	807.626	676.23	1453.32	392.655	0	35.9281	11.2458	0.719362	2	0	0	1	0	0	0	0	0	0	0	1	1	0	1	1	1	1	1	1	1	2	0.000759936	0.997943	0.00129752	2	0.00176856	0.997838	0.000393906	2	0.0018571	0.997086	0.00105695
30.0054	0.715	0.95	16.1324	10.9646	364.573	359.209	746.959	83.4702	771.404	671.933	1409.36	359.17	0	36.036	11.5417	0.413416	2	0	0	1	0	0	0	0	0	0	0	1	1	0	1	1	1	1	1	1	1	2	0.000826287	0.99812	0.00105357	2	0.00226576	0.997286	0.000447784	2	0.0021501	0.996922	0.000927481
30.3402	0.72	0.94	15.6537	10.8678	351.381	363.035	728.58	91.8543	814.686	702.629	1436.23	425.63	0	36.1446	11.5614	0.69939	2	0	0	1	0	0	0	0	0	0	0	1	1	0	1	1	1	1	1	1	1	2	0.000347043	0.998448	0.00120502	2	0.00146076	0.998173	0.000366297	2	0.00146467	0.996994	0.00154109
30.4658	0.715	0.94	16.3102	10.8977	362.406	380.495	746.915	108.555	804.863	734.86	1441.72	425.63	0	36.2538	11.5933	0.405909	2	0	0	1	0	0	0	0	0	0	0	1	1	0	1	1	1	1	1	1	1	2	0.00026092	0.998405	0.00133384	2	0.0012948	0.99833	0.000375268	2	0.00136455	0.996382	0.00225319
30.3821	0.695	0.95	15.6853	10.7198	354.444	353.648	727.679	82.6793	800.872	690.964	1416.07	414.128	0	36.4742	11.284	0.431409	2	0	0	1	0	0	0	0	0	0	0	1	1	0	1	1	1	1	1	1	1	2	0.000550264	0.998165	0.00128509	2	0.00158237	0.998051	0.000366157	2	0.00159396	0.99702	0.00138649
30.675	0.705	0.94	15.356	10.7296	349.821	355.664	721.458	87.1891	796.882	714.293	1427.07	428.173	0	36.4742	11.4145	0.669512	2	0	0	1	0	0	0	0	0	0	0	1	1	0	1	1	1	1	1	1	1	2	0.000422307	0.998252	0.00132552	2	0.00146564	0.998177	0.000356883	2	0.00146549	0.996846	0.00168855
30.131	0.635	0.995	14.7636	11.4032	353.677	357.074	706.005	70.9708	817.448	673.161	1467.37	378	0	36.8098	11.4605	0.3931	2	0	0	1	0	0	0	0	0	0	0	1	1	0	1	1	1	1	1	1	1	2	0.00104262	0.99777	0.00118714	2	0.00204405	0.997534	0.000422099	2	0.00220262	0.996939	0.00085882
29.0011	0.695	0.925	14.8803	10.6104	335.178	352.637	697.118	85.4698	774.781	643.692	1391.04	369.451	0	37.037	11.4707	0.570208	2	0	0	1	0	0	0	0	0	0	0	1	1	0	1	1	1	1	1	1	1	2	0.00150589	0.996906	0.00158821	2	0.00256264	0.996954	0.0004833	2	0.00247587	0.996518	0.00100584
30.3821	0.66	0.95	14.7466	10.8525	348.127	364.742	704.142	90.5904	806.705	651.673	1447.83	373.725	0	37.2671	11.4237	0.472789	2	0	0	1	0	0	0	0	0	0	0	1	1	0	1	1	1	1	1	1	1	2	0.0010485	0.997561	0.00139015	2	0.00209583	0.997451	0.000453613	2	0.00228929	0.996799	0.000911491
30.1728	0.615	0.98	14.092	11.1592	363.948	379.063	707.166	98.0283	855.205	735.167	1500.95	433.569	0	37.6176	11.387	0.579588	2	0	0	1	0	0	0	0	0	0	0	1	1	0	1	1	1	1	1	1	1	2	0.000415018	0.997482	0.00210281	2	0.00129779	0.998314	0.000388119	2	0.00137876	0.996414	0.00220701
30.0054	0.67	0.905	14.6986	10.334	329.392	351.964	681.143	92.6418	786.752	669.477	1412.41	387.16	0	38.0952	11.4188	0.509727	2	0	0	1	0	0	0	0	0	0	0	1	1	0	1	1	1	1	1	1	1	2	0.00117992	0.997109	0.00171068	2	0.00195599	0.997612	0.000431763	2	0.00203924	0.99681	0.00115057
30.2147	0.655	0.885	14.615	10.0936	328.792	330.84	677.627	76.56	793.812	668.249	1431.95	379.221	0	38.961	11.4052	0.484967	2	0	0	1	0	0	0	0	0	0	0	1	1	0	1	1	1	1	1	1	1	2	0.00245027	0.996003	0.00154715	2	0.00257797	0.996913	0.000509498	2	0.00267037	0.996422	0.000907645
30.131	0.675	0.855	14.8522	9.97199	330.182	342.892	685.089	95.0716	790.436	714.293	1428.29	431.126	0	39.2157	11.6631	0.695081	2	0	0	1	0	0	0	0	0	0	0	1	1	0	1	1	1	1	1	1	1	2	0.000618973	0.997551	0.00182995	2	0.00157744	0.998047	0.00037534	2	0.00158983	0.996679	0.00173121
28.4989	0.7	0.825	14.7798	9.68827	329.962	335.146	688.516	93.9016	774.474	719.819	1376.38	433.569	0	39.3443	11.7434	0.615362	2	0	0	1	0	0	0	0	0	0	0	1	1	0	1	1	1	1	1	1	1	2	0.000731076	0.99671	0.00255909	2	0.00159672	0.998011	0.000392496	2	0.00160202	0.995916	0.0024815
30.131	0.625	0.885	14.7143	10.3038	341.531	383.582	682.993	125.666	787.673	542.702	1416.07	266.863	0	39.7351	11.6427	0.560097	2	0	0	1	0	0	0	0	0	0	0	1	1	0	1	1	1	1	1	1	1	2	0.0081448	0.990286	0.00156906	2	0.017991	0.980982	0.00102678	2	0.0213855	0.97805	0.000564587
30.2565	0.65	0.855	14.2932	9.81254	337.99	355.227	684.425	109.318	821.746	684.211	1463.09	393.266	0	39.8671	11.4767	1.12852	2	0	0	1	0	0	0	0	0	0	0	1	1	0	1	1	1	1	1	1	1	2	0.000992032	0.996759	0.00224924	2	0.00172508	0.997814	0.000461272	2	0.00189166	0.996819	0.001289
24.0629	0.675	0.815	12.5873	9.26225	308.676	324.393	632.233	87.6242	667.651	630.8	1204.79	356.627	0	40.2685	11.3647	0.597576	2	0	0	1	0	0	0	0	0	0	0	1	1	0	1	1	1	1	1	1	1	2	0.00586839	0.985673	0.00845901	2	0.00439373	0.994634	0.000972385	2	0.00353853	0.988625	0.00783618
26.7412	0.67	0.815	13.4158	9.50015	306.536	324.011	640.303	85.9998	744.698	679.914	1326.92	416.7	0	40.404	11.6566	0.494943	2	0	0	1	0	0	0	0	0	0	0	1	1	0	1	1	1	1	1	1	1	2	0.00194457	0.993823	0.00423237	2	0.00204613	0.99748	0.000473778	2	0.00203696	0.995267	0.00269591
30.2984	0.59	0.79	13.8061	9.16863	311.715	326.885	629.764	94.7025	768.948	521.214	1393.48	228.392	0	43.4783	11.6059	0.676111	2	0	0	1	0	0	0	0	0	0	0	1	1	0	1	1	1	1	1	1	1	1	0.553681	0.445694	0.000624735	2	0.262048	0.737199	0.000752557	2	0.38244	0.617279	0.000280086
30.6332	0.645	0.665	15.5429	7.99476	312.993	296.387	661.027	101.17	721.369	577.388	1341.58	311.669	0	45.8015	12.0222	0.982832	2	0	0	1	0	0	0	0	0	0	0	1	1	0	1	1	1	1	1	1	1	2	0.0517515	0.946751	0.00149756	2	0.0252224	0.973568	0.00120971	2	0.0164333	0.982901	0.000665271
15.4839	3.31	4.16	43.6458	41.3309	987.511	504.039	2202.49	-593.848	474.878	236.66	868.936	1	1	8.03213	9.93531	0.711235	1	0	0	1	0	0	0	0	0	0	0	1	1	0	1	1	1	1	1	1	1	1	0.99769	0.0023093	1.19999e-06	1	0.970544	0.0294537	2.21411e-06	1	0.996848	0.00315142	9.30554e-07
12.8892	4.49117	1.695	31.5983	9.4265	968.482	179.962	2177.85	-119.52	692.515	202.894	1098.54	22.6148	1	9.67742	5.56136	0.821607	1	0	0	1	0	0	0	0	0	0	0	1	1	0	1	1	1	1	1	1	1	1	0.982023	0.0179351	4.23232e-05	1	0.990486	0.00730402	0.00220997	1	0.997137	0.00285687	5.73556e-06
13.6007	2.325	3.53	27.4734	35.046	659.614	493.896	1459.35	-446.152	473.037	305.727	840.236	25.658	1	10.2477	9.92805	0.658985	1	0	0	1	0	0	0	0	0	0	0	1	1	0	1	1	1	1	1	1	1	1	0.998507	0.00149209	8.58121e-07	1	0.988039	0.0119601	1.35904e-06	1	0.996781	0.00321773	9.59222e-07
19.3758	2.06	3.78	34.841	37.8537	804.455	624.923	1677.04	-381.383	537.499	365.277	990.455	87.9437	0	10.274	10.0142	0.317754	1	0	0	1	0	0	0	0	0	0	0	1	1	0	1	1	1	1	1	1	1	1	0.993395	0.00660182	3.46453e-06	1	0.924782	0.0752126	5.71861e-06	1	0.955194	0.0447906	1.52439e-05
13.3077	3.865	1.78	28.3106	9.96423	891.265	215.401	1957.5	-98.1613	694.97	208.727	1115.64	28.7112	1	10.6289	5.59788	0.897642	1	0	0	1	0	0	0	0	0	0	0	1	1	0	1	1	1	1	1	1	1	1	0.980618	0.019338	4.40655e-05	1	0.990399	0.00774084	0.00186037	1	0.997124	0.00286994	6.16174e-06
13.8936	4.25039	1.375	31.0618	7.58507	919.786	122.451	2088.37	-116.327	697.119	158.692	1109.53	1	1	10.6572	5.51641	0.501484	1	0	0	1	0	0	0	0	0	0	0	1	1	0	1	1	1	1	1	1	1	1	0.988001	0.011973	2.6342e-05	1	0.992707	0.00625367	0.00103946	1	0.997627	0.00236814	4.94674e-06
19.1247	1.615	3.92	26.1367	39.0579	598.131	568.775	1264.03	-470.037	536.271	350.236	982.516	72.6776	0	10.8401	9.96374	0.311184	1	0	0	1	0	0	0	0	0	0	0	1	1	0	1	1	1	1	1	1	1	1	0.998264	0.00173488	9.59061e-07	1	0.961021	0.038976	2.78617e-06	1	0.995959	0.00403972	1.19764e-06
17.8274	4.49039	0.95	49.2711	9.09949	1254.34	84.309	2864.21	-165.134	789.515	151.018	1303.72	1	1	11.0193	9.57841	0.568652	1	0	0	1	0	0	0	0	0	0	0	1	1	0	1	1	1	1	1	1	1	1	0.993005	0.0069896	5.35619e-06	1	0.999008	0.00099022	1.71476e-06	1	0.997209	0.00278969	1.06069e-06
16.2372	4.42	1.02	47.4689	9.68542	1171.58	74.659	2731.51	-191.215	722.904	122.777	1190.75	1	1	11.0294	9.49551	0.517938	1	0	0	1	0	0	0	0	0	0	0	1	1	0	1	1	1	1	1	1	1	1	0.99427	0.00572521	4.83359e-06	1	0.999593	0.000400413	6.93052e-06	1	0.997378	0.00262067	1.12999e-06
19.3758	2.03	3.385	34.2298	34.3054	741.177	711.547	1594.87	-197.987	520.923	369.575	968.472	71.4563	0	11.0803	10.1345	0.289879	1	0	0	1	0	0	0	0	0	0	0	1	1	0	1	1	1	1	1	1	1	1	0.814418	0.185464	0.000117777	1	0.65714	0.342822	3.7744e-05	2	0.401606	0.598136	0.000258364
12.3871	3.56539	1.84	26.8895	10.415	885.425	247.96	1885.15	-81.2523	634.499	230.521	1026.48	47.1315	1	11.0906	5.66032	0.973656	1	0	0	1	0	0	0	0	0	0	0	1	1	0	1	1	1	1	1	1	1	1	0.963761	0.0361434	9.51928e-05	1	0.987827	0.00952428	0.00264822	1	0.995848	0.00413958	1.23197e-05
19.1247	2.19	3.135	37.0231	31.5929	795.162	565.03	1718.68	-271.485	509.565	370.803	955.037	89.7757	0	11.2676	10.0775	0.277499	1	0	0	1	0	0	0	0	0	0	0	1	1	0	1	1	1	1	1	1	1	1	0.982043	0.0179463	1.09028e-05	1	0.949793	0.0502033	3.6377e-06	1	0.946604	0.0533772	1.90541e-05
18.5388	1.85	3.415	29.4777	34.3259	747.723	597.326	1521.18	-314.636	567.274	354.841	1022.21	72.6776	0	11.396	10.0515	0.393923	1	0	0	1	0	0	0	0	0	0	0	1	1	0	1	1	1	1	1	1	1	1	0.995176	0.00482104	2.60207e-06	1	0.945237	0.0547585	4.08354e-06	1	0.981457	0.0185367	6.08151e-06
12.4289	3.055	2.205	23.8757	12.2647	908.416	277.182	1801.94	-111.953	719.527	245.869	1121.74	56.8119	1	11.4068	5.56222	0.998117	1	0	0	1	0	0	0	0	0	0	0	1	1	0	1	1	1	1	1	1	1	1	0.979417	0.0205388	4.44583e-05	1	0.986368	0.0105061	0.00312563	1	0.994641	0.00534525	1.35121e-05
21.2172	4.345	0.86	49.2255	8.44073	1257.9	115.748	2867.74	-117.146	985.971	293.448	1557.13	6.11735	1	11.5274	9.8148	0.592198	1	0	0	1	0	0	0	0	0	0	0	1	1	0	1	1	1	1	1	1	1	1	0.990224	0.00977004	6.43915e-06	1	0.998009	0.00198999	1.17428e-06	1	0.995685	0.00431361	1.20982e-06
20.422	4.105	1.085	47.1452	10.8343	1193	207.836	2723.9	-91.1544	933.48	396.281	1491.18	119.316	1	11.5607	9.98557	0.785802	1	0	0	1	0	0	0	0	0	0	0	1	1	0	1	1	1	1	1	1	1	1	0.903413	0.0965262	6.10921e-05	1	0.996261	0.00373661	2.59785e-06	1	0.968567	0.0314234	9.77832e-06
19.0829	2.195	2.975	35.0028	30.0499	752.306	590.275	1646.56	-207.22	509.258	314.015	951.984	28.1116	0	11.6054	10.1008	0.298563	1	0	0	1	0	0	0	0	0	0	0	1	1	0	1	1	1	1	1	1	1	1	0.984316	0.0156746	9.69579e-06	1	0.963407	0.0365898	2.68916e-06	1	0.988216	0.0117802	3.92642e-06
20.715	3.9754	1.15	44.8088	11.1976	1109.31	153.116	2571.96	-156.178	925.192	225.609	1497.29	1	1	11.6959	9.73706	0.632335	1	0	0	1	0	0	0	0	0	0	0	1	1	0	1	1	1	1	1	1	1	1	0.994483	0.00551353	3.32976e-06	1	0.997959	0.00204055	7.99367e-07	1	0.996649	0.00334974	9.48288e-07
16.279	1.92	3.13	26.2811	30.073	800.953	478.536	1567.61	-367.817	631.122	316.47	1076.56	32.9857	1	11.8812	9.60798	0.859646	1	0	0	1	0	0	0	0	0	0	0	1	1	0	1	1	1	1	1	1	1	1	0.998045	0.00195351	1.03419e-06	1	0.994518	0.00548043	1.18521e-06	1	0.996126	0.00387248	1.14702e-06
19.0829	1.99539	2.955	33.6318	29.9493	698.5	619.261	1536.85	-173.017	493.603	403.648	938.55	118.716	0	12.109	10.1351	0.246877	1	0	0	1	0	0	0	0	0	0	0	1	1	0	1	1	1	1	1	1	1	1	0.670976	0.32877	0.000254641	1	0.735549	0.264424	2.67364e-05	2	0.209101	0.79052	0.000379096
16.6556	4.11	0.845	45.0541	8.09415	1138.34	71.9812	2602.36	-150.085	715.537	158.385	1191.36	1	1	12.109	9.57888	0.484612	1	0	0	1	0	0	0	0	0	0	0	1	1	0	1	1	1	1	1	1	1	1	0.99451	0.00548562	4.59641e-06	1	0.999633	0.000358686	7.94265e-06	1	0.997361	0.00263764	1.1545e-06
19.4595	2.075	2.835	35.1393	28.7442	775.096	572.556	1648.87	-186.507	523.686	371.11	966.64	91.6176	0	12.22	10.1391	0.279204	1	0	0	1	0	0	0	0	0	0	0	1	1	0	1	1	1	1	1	1	1	1	0.934846	0.0651118	4.2477e-05	1	0.942816	0.0571798	4.28783e-06	1	0.835154	0.164781	6.51296e-05
17.5763	3.86579	0.965	42.8182	9.30898	1163.36	101.149	2568.48	-155.98	810.695	204.736	1301.88	1	1	12.3967	9.64661	0.586633	1	0	0	1	0	0	0	0	0	0	0	1	1	0	1	1	1	1	1	1	1	1	0.995812	0.00418546	2.97271e-06	1	0.998918	0.00108046	1.2854e-06	1	0.997223	0.00277566	9.96105e-07
16.6556	1.61	3.06	23.4165	31.2142	816.023	541.806	1491.44	-268.538	716.765	336.73	1175.48	65.9615	1	12.848	10.2007	0.392227	1	0	0	1	0	0	0	0	0	0	0	1	1	0	1	1	1	1	1	1	1	1	0.991033	0.0089636	3.75963e-06	1	0.990893	0.00910533	1.38595e-06	1	0.98326	0.0167347	5.18309e-06
19.1247	1.665	2.85	27.6402	28.9272	646.153	566.73	1347.26	-195.578	550.391	368.654	998.393	87.9437	0	13.289	10.1499	0.295561	1	0	0	1	0	0	0	0	0	0	0	1	1	0	1	1	1	1	1	1	1	1	0.984993	0.0149989	8.53142e-06	1	0.952196	0.0478006	3.59922e-06	1	0.972319	0.027671	9.67674e-06
18.4133	3.32039	0.97	37.5466	9.17838	1059.72	52.0316	2270.58	-201.487	793.505	77.3467	1306.77	1	1	13.9697	9.46225	0.561551	1	0	0	1	0	0	0	0	0	0	0	1	1	0	1	1	1	1	1	1	1	1	0.99792	0.00207874	1.38251e-06	1	0.999205	0.000793259	1.34919e-06	1	0.997465	0.0025341	9.20198e-07
14.9398	1.45038	2.655	18.7409	26.1084	571.872	228.611	1116.7	-469.58	552.233	179.872	949.542	1	1	14.5985	9.83368	0.440955	1	0	0	1	0	0	0	0	0	0	0	1	1	0	1	1	1	1	1	1	1	1	0.998981	0.00101823	6.27693e-07	1	0.998521	0.00147864	4.7793e-07	1	0.997641	0.00235783	7.00969e-07
21.5938	1.825	2.075	30.1765	20.7075	433.691	390.683	1183.71	-161.195	470.888	373.872	970.914	94.6618	0	15.3846	9.97954	0.0633899	1	0	0	1	0	0	0	0	0	0	0	1	1	0	1	1	1	1	1	1	1	1	0.992012	0.00798247	5.24387e-06	1	0.980206	0.0197925	1.33787e-06	1	0.99575	0.00424888	1.3926e-06
21.4264	1.465	2.205	25.2146	22.0093	416.535	404.643	1035.68	-180.112	524.913	374.793	1025.26	97.1134	0	16.3488	9.98153	0.0432961	1	0	0	1	0	0	0	0	0	0	0	1	1	0	1	1	1	1	1	1	1	1	0.996385	0.0036128	2.15501e-06	1	0.985009	0.0149904	1.05121e-06	1	0.995967	0.00403166	1.29333e-06
21.8449	1.48	2.125	25.1667	21.0649	421.233	360.951	1041.02	-197.613	530.746	366.198	1038.09	84.8915	0	16.6436	9.9129	0	1	0	0	1	0	0	0	0	0	0	0	1	1	0	1	1	1	1	1	1	1	1	0.997454	0.00254446	1.53044e-06	1	0.990699	0.00929985	7.68729e-07	1	0.996759	0.00323988	1.02828e-06
21.5101	1.31	2.22	23.0202	21.9834	436.686	379.535	997.678	-203.129	526.755	367.426	1038.09	86.1118	0	16.9972	9.90241	0	1	0	0	1	0	0	0	0	0	0	0	1	1	0	1	1	1	1	1	1	1	1	0.997867	0.00213125	1.30988e-06	1	0.990959	0.00904002	7.73867e-07	1	0.996582	0.0034174	1.09535e-06
21.5938	1.41	2.09	24.0411	20.7523	414.391	351.068	1007.1	-198.18	525.527	347.78	1031.37	65.9615	0	17.1429	9.92933	0	1	0	0	1	0	0	0	0	0	0	0	1	1	0	1	1	1	1	1	1	1	1	0.998103	0.0018961	1.19101e-06	1	0.993975	0.00602449	6.48764e-07	1	0.997055	0.00294422	9.43687e-07
27.8293	2.53	0.97	64.464	10.026	1992.08	229.013	3512.52	-37.6523	1004.7	443.86	1643.23	154.514	1	17.1429	10.3361	0.897946	1	0	0	1	0	0	0	0	0	0	0	1	1	0	1	1	1	1	1	1	1	2	0.337841	0.661818	0.000340892	1	0.621436	0.372308	0.00625538	2	0.211653	0.788049	0.000298445
13.8936	1.44	1.55	14.3282	9.21607	291.605	263.866	745.496	-15.0552	445.717	301.122	797.491	112.37	0	20.0669	5.94585	0.826779	1	0	0	1	0	0	0	0	0	0	0	1	1	0	1	1	1	1	1	1	1	1	0.985914	0.0139121	0.000173679	1	0.973832	0.0232177	0.00295024	1	0.976	0.0237556	0.000244396
13.8099	1.35	1.555	13.8577	9.26355	313.053	275.265	746.992	-4.38927	426.992	314.015	790.163	121.919	0	20.654	5.95727	0.86896	1	0	0	1	0	0	0	0	0	0	0	1	1	0	1	1	1	1	1	1	1	1	0.966242	0.0331169	0.000641142	1	0.950238	0.0427094	0.00705282	1	0.938248	0.0608853	0.000866462
13.8518	1.255	1.44	13.5966	8.68159	309.041	271.593	725.354	8.12751	422.081	315.242	781.614	123.361	0	22.2635	6.02888	0.852901	1	0	0	1	0	0	0	0	0	0	0	1	1	0	1	1	1	1	1	1	1	1	0.946818	0.0518555	0.0013263	1	0.947046	0.0405729	0.0123809	1	0.905643	0.0927807	0.0015762
28.0385	1.435	1.235	33.541	12.6739	1124.91	278.954	1950.87	-58.5074	1152.34	465.961	1827.04	169.159	1	22.4719	10.2623	0.653839	1	0	0	1	0	0	0	0	0	0	0	1	1	0	1	1	1	1	1	1	1	2	0.485581	0.514185	0.000233631	1	0.991647	0.0083464	6.77151e-06	1	0.96598	0.0340101	9.49064e-06
19.878	0.775	1.705	11.7608	16.7104	344.55	273.639	681.122	-186.806	688.831	497.271	1213.34	199.692	1	24.1935	9.8008	0.655655	1	0	0	1	0	0	0	0	0	0	0	1	1	0	1	1	1	1	1	1	1	1	0.999338	0.000661541	5.90694e-07	1	0.997783	0.00221651	4.77985e-07	1	0.993573	0.00642517	1.96761e-06
26.3646	0.79	1.545	15.8396	15.2212	312.957	259.784	697.842	-160.083	703.258	360.98	1265.86	33.5964	1	25.6959	9.85192	0.395303	1	0	0	1	0	0	0	0	0	0	0	1	1	0	1	1	1	1	1	1	1	1	0.999521	0.000478236	4.32404e-07	1	0.998253	0.0017467	4.32096e-07	1	0.997319	0.00268047	7.77043e-07
26.1135	1.265	1.07	29.2554	10.9905	779.287	288.905	1480.78	-10.0939	802.714	513.54	1427.68	216.419	1	25.6959	10.2715	0.684206	1	0	0	1	0	0	0	0	0	0	0	1	1	0	1	1	1	1	1	1	1	2	0.304244	0.695435	0.000320361	1	0.980154	0.0198405	5.62452e-06	1	0.839352	0.160595	5.26381e-05
16.1535	0.82	1.47	9.93997	8.61604	249.266	207.202	542.239	-54.664	617.923	333.046	1027.7	147.787	1	26.2009	5.86125	1.85923	1	0	0	1	0	0	0	0	0	0	0	1	1	0	1	1	1	1	1	1	1	1	0.999209	0.000789514	1.65078e-06	1	0.991463	0.00768852	0.000848788	1	0.995832	0.00415457	1.32966e-05
28.2059	0.965	1.315	21.9835	13.2162	740.486	219.124	1282.41	-132.754	1119.19	397.201	1784.29	115.652	1	26.3158	10.0503	0.407537	1	0	0	1	0	0	0	0	0	0	0	1	1	0	1	1	1	1	1	1	1	1	0.99489	0.00510696	2.63823e-06	1	0.997578	0.00242126	5.75492e-07	1	0.994629	0.00536915	1.3625e-06
29.1684	0.945	1.295	14.9021	12.9973	359.026	283.564	766.73	-74.3171	815.914	461.357	1516.83	133.742	1	26.7857	10.0365	0.44959	1	0	0	1	0	0	0	0	0	0	0	1	1	0	1	1	1	1	1	1	1	1	0.998618	0.00138129	1.01437e-06	1	0.9974	0.00259903	5.2405e-07	1	0.994926	0.00507231	1.37849e-06
19.7525	0.80038	1.435	10.8371	13.6338	257.447	153.731	573.257	-220.694	627.132	295.904	1145.56	14.1557	1	26.7857	9.50093	0.537391	1	0	0	1	0	0	0	0	0	0	0	1	1	0	1	1	1	1	1	1	1	1	0.99967	0.000329532	3.46353e-07	1	0.99888	0.00111947	6.09357e-07	1	0.997658	0.00234176	7.35813e-07
27.4945	0.81	1.365	17.7493	13.7897	608.296	237.787	1050.75	-125.873	1096.48	466.575	1747.65	172.213	1	27.5862	10.1023	0.357091	1	0	0	1	0	0	0	0	0	0	0	1	1	0	1	1	1	1	1	1	1	1	0.994383	0.00561417	2.96725e-06	1	0.997336	0.00266323	6.26162e-07	1	0.993701	0.00629735	1.60832e-06
27.4108	0.88	1.29	15.0801	13.4186	201.821	230.147	573.538	-124.781	516.011	287.923	1055.18	4.89616	0	27.6498	10.402	0.277539	1	0	0	1	0	0	0	0	0	0	0	1	1	0	1	1	1	1	1	1	1	1	0.999636	0.000363385	3.70673e-07	1	0.998508	0.00149154	4.95528e-07	1	0.997661	0.00233856	8.02368e-07
29.4614	0.88	1.275	18.5458	13.2276	407.474	282.071	848.375	-69.1791	799.645	624.66	1420.96	289.456	1	27.8422	10.3746	0.388306	1	0	0	1	0	0	0	0	0	0	0	1	1	0	1	1	1	1	1	1	1	1	0.931626	0.068342	3.16068e-05	1	0.972565	0.0274321	3.13462e-06	1	0.805346	0.194591	6.28408e-05
27.8711	0.735	1.415	15.0828	8.36275	578.08	243.462	964.608	-9.69753	1193.48	521.828	1822.76	286.413	1	27.907	5.91007	0.0473619	1	0	0	1	0	0	0	0	0	0	0	1	1	0	1	1	1	1	1	1	1	1	0.979921	0.0200564	2.278e-05	2	0.00678213	0.991745	0.00147318	1	0.954616	0.0453677	1.61766e-05
21.5938	0.765	1.365	13.0209	13.8967	509.918	270.59	875.085	-93.8982	900.635	476.398	1464.32	171.612	1	28.169	10.1807	0.323137	1	0	0	1	0	0	0	0	0	0	0	1	1	0	1	1	1	1	1	1	1	1	0.996916	0.00308156	2.46896e-06	1	0.997621	0.00237848	5.76423e-07	1	0.993806	0.00619199	1.73751e-06
23.5189	0.735	1.39	14.7412	13.841	389.823	304.604	763.769	-79.1347	752.679	410.094	1302.49	121.318	1	28.2353	9.95759	0.517169	1	0	0	1	0	0	0	0	0	0	0	1	1	0	1	1	1	1	1	1	1	1	0.99908	0.000919662	8.05397e-07	1	0.99796	0.00203949	4.77208e-07	1	0.996134	0.00386459	1.13745e-06
28.0385	0.695	1.425	13.9407	8.42619	550.656	252.499	912.801	-0.89977	1217.42	558.664	1827.04	316.325	1	28.3019	5.91312	0.101133	1	0	0	1	0	0	0	0	0	0	0	1	1	0	1	1	1	1	1	1	1	1	0.939634	0.0602897	7.57968e-05	2	0.0028195	0.995807	0.00137318	1	0.792724	0.207192	8.34421e-05
29.294	0.965	1.155	19.7753	12.2496	399.699	300.44	867.722	-25.1187	712.774	629.265	1321.42	286.413	1	28.3019	10.6057	0.398348	1	0	0	1	0	0	0	0	0	0	0	1	1	0	1	1	1	1	1	1	1	1	0.644904	0.354933	0.000162199	1	0.901171	0.0988166	1.19369e-05	2	0.272535	0.727186	0.000279304
26.7412	0.845	1.26	14.226	12.751	461.064	210.501	843.451	-125.528	1110.29	410.094	1742.77	129.468	1	28.5036	10.1199	0.321992	1	0	0	1	0	0	0	0	0	0	0	1	1	0	1	1	1	1	1	1	1	1	0.999063	0.000936752	7.36596e-07	1	0.997742	0.00225777	5.40383e-07	1	0.995073	0.00492533	1.26321e-06
20.1291	0.74	1.315	11.4741	13.366	399.395	231.532	721.329	-120.82	810.695	455.217	1317.15	152.161	1	29.1971	10.1643	0.268424	1	0	0	1	0	0	0	0	0	0	0	1	1	0	1	1	1	1	1	1	1	1	0.999322	0.000677056	6.69569e-07	1	0.998192	0.00180763	4.74393e-07	1	0.996191	0.00380835	1.13168e-06
19.4595	0.7804	1.265	10.9686	12.3412	283.732	224.111	598.41	-116.426	629.588	419.61	1104.03	89.165	1	29.2683	9.75591	0.628799	1	0	0	1	0	0	0	0	0	0	0	1	1	0	1	1	1	1	1	1	1	1	0.99959	0.000410009	4.36938e-07	1	0.99898	0.00101931	7.79217e-07	1	0.997159	0.00283989	9.61257e-07
27.9967	0.785	1.245	17.7258	12.6088	635.756	230.538	1080.12	-103.606	1179.05	402.113	1828.87	117.484	1	29.5567	10.1276	0.396706	1	0	0	1	0	0	0	0	0	0	0	1	1	0	1	1	1	1	1	1	1	1	0.996332	0.00366596	2.15124e-06	1	0.99751	0.00248954	6.07238e-07	1	0.994593	0.0054059	1.36835e-06
28.0385	0.85	1.16	19.7878	11.8418	658.738	236.836	1142.55	-75.9687	1088.5	462.277	1749.49	167.328	1	29.8507	10.2084	0.380946	1	0	0	1	0	0	0	0	0	0	0	1	1	0	1	1	1	1	1	1	1	1	0.983531	0.0164604	8.45487e-06	1	0.996782	0.00321735	8.37439e-07	1	0.993579	0.00641913	1.64361e-06
26.7412	1.01	0.995	18.6809	6.4098	356.366	208.841	790.482	13.0458	671.027	391.983	1219.45	154.514	0	29.9252	6.44201	0.136755	1	0	0	1	0	0	0	0	0	0	0	1	1	0	1	1	1	1	1	1	1	1	0.946321	0.0534917	0.000187165	1	0.998145	0.00172749	0.000127891	1	0.992529	0.00745022	2.06897e-05
21.3009	0.715	1.29	11.6143	13.2007	440.489	266.939	768.221	-80.6298	882.831	497.271	1433.17	215.798	1	29.9252	10.2331	0.296467	1	0	0	1	0	0	0	0	0	0	0	1	1	0	1	1	1	1	1	1	1	1	0.996453	0.00354363	3.22044e-06	1	0.997317	0.00268257	6.47884e-07	1	0.991259	0.00873873	2.53993e-06
20.1291	0.66039	1.33	10.1692	13.4686	385.049	218.324	678.249	-135.904	862.879	488.062	1381.88	171.991	1	30.0752	10.1267	0.276867	1	0	0	1	0	0	0	0	0	0	0	1	1	0	1	1	1	1	1	1	1	1	0.999339	0.000660057	6.63908e-07	1	0.998102	0.00189769	4.84189e-07	1	0.995746	0.00425306	1.23073e-06
28.0804	0.81	1.185	17.3586	12.0923	619.225	237.706	1064.63	-83.1431	1182.73	449.999	1864.29	151.84	1	30.0752	10.2045	0.338086	1	0	0	1	0	0	0	0	0	0	0	1	1	0	1	1	1	1	1	1	1	1	0.991408	0.00858682	4.77881e-06	1	0.997015	0.00298465	7.7678e-07	1	0.993983	0.00601504	1.52127e-06
16.5719	0.605	1.39	6.46711	8.33613	164.256	252.557	359.943	2.54349	544.252	377.556	929.39	116.644	1	30.0752	5.99722	3.17026	1	0	0	1	0	0	0	0	0	0	0	1	1	0	1	1	1	1	1	1	1	1	0.998884	0.00111257	3.11019e-06	1	0.986805	0.0113406	0.00185453	1	0.990146	0.00980264	5.10399e-05
25.6531	0.81	1.175	13.2631	12.0671	458.013	253.034	822.807	-65.6708	1106.3	434.651	1726.89	141.17	1	30.2267	10.2699	0.326923	1	0	0	1	0	0	0	0	0	0	0	1	1	0	1	1	1	1	1	1	1	1	0.998117	0.00188105	1.5341e-06	1	0.997417	0.00258277	6.518e-07	1	0.994592	0.0054065	1.39495e-06
26.8249	0.895	1.085	16.734	11.5718	253.068	242.107	647.959	-64.8937	514.17	320.768	1042.36	41.9241	0	30.303	10.6653	0.232648	1	0	0	1	0	0	0	0	0	0	0	1	1	0	1	1	1	1	1	1	1	1	0.999573	0.000426464	4.3549e-07	1	0.99849	0.00150913	5.47484e-07	1	0.997413	0.00258586	9.69108e-07
28.0385	0.805	1.175	17.8067	11.9211	610.229	224.448	1053	-92.2197	1134.54	448.464	1783.68	161	1	30.303	10.1457	0.380565	1	0	0	1	0	0	0	0	0	0	0	1	1	0	1	1	1	1	1	1	1	1	0.993995	0.0060014	3.42167e-06	1	0.997182	0.00281764	7.12612e-07	1	0.994114	0.00588441	1.49693e-06
27.3689	0.87039	1.095	17.1926	11.6095	265.555	243.514	661.649	-64.4218	520.002	320.154	1043.58	39.7128	0	30.4569	10.6023	0.223477	1	0	0	1	0	0	0	0	0	0	0	1	1	0	1	1	1	1	1	1	1	1	0.999565	0.000434999	4.40271e-07	1	0.998404	0.00159568	5.16033e-07	1	0.997407	0.0025922	9.58913e-07
19.1247	0.88	1.09	14.6025	6.65692	272.305	240.328	640.583	32.3514	465.363	349.008	893.973	144.123	0	30.4569	6.10727	0.338188	1	0	0	1	0	0	0	0	0	0	0	1	1	0	1	1	1	1	1	1	1	1	0.83077	0.166364	0.00286628	1	0.930593	0.0459667	0.0234401	1	0.894097	0.10429	0.00161359
19.1247	0.935	1.035	13.416	6.36687	246.313	223.734	604.866	25.4502	470.274	356.068	903.743	139.238	0	30.4569	6.15157	0.433198	1	0	0	1	0	0	0	0	0	0	0	1	1	0	1	1	1	1	1	1	1	1	0.911411	0.087146	0.00144275	1	0.95265	0.031854	0.015496	1	0.936357	0.062812	0.000830977
28.1641	0.785	1.17	17.7126	12.0964	629.854	279.905	1077	-39.5122	1151.12	487.755	1832.53	191.143	1	30.6905	10.3388	0.463637	1	0	0	1	0	0	0	0	0	0	0	1	1	0	1	1	1	1	1	1	1	1	0.848164	0.15176	7.54509e-05	1	0.992852	0.00714579	2.50113e-06	1	0.99178	0.00821758	2.11184e-06
28.5826	0.88	1.06	18.3488	11.1098	257.666	198.763	669.124	-97.6192	523.379	276.872	1064.34	1	0	30.9278	10.481	0.206448	1	0	0	1	0	0	0	0	0	0	0	1	1	0	1	1	1	1	1	1	1	1	0.999611	0.000389074	3.91602e-07	1	0.998489	0.00151051	4.61026e-07	1	0.997654	0.00234506	8.15536e-07
28.8337	0.86	1.08	16.9426	11.4373	251.02	230.219	643.67	-72.5151	532.28	319.847	1091.82	29.9325	0	30.9278	10.5901	0.212268	1	0	0	1	0	0	0	0	0	0	0	1	1	0	1	1	1	1	1	1	1	1	0.99958	0.000419269	4.19523e-07	1	0.998296	0.00170399	4.52335e-07	1	0.997487	0.00251174	8.70456e-07
29.3358	0.85	1.085	16.754	11.5568	244.342	233.148	631.314	-71.8083	526.448	313.094	1088.16	33.5964	0	31.0078	10.6514	0.220959	1	0	0	1	0	0	0	0	0	0	0	1	1	0	1	1	1	1	1	1	1	1	0.999577	0.000422592	4.20689e-07	1	0.998257	0.00174291	4.46322e-07	1	0.997474	0.00252475	8.64857e-07
19.0829	0.875	1.055	12.7421	6.48095	251.685	224.553	595.437	20.0931	470.274	334.581	912.903	124.582	0	31.0881	6.14308	0.473762	1	0	0	1	0	0	0	0	0	0	0	1	1	0	1	1	1	1	1	1	1	1	0.951025	0.0482536	0.000721413	1	0.969	0.0213521	0.00964842	1	0.970052	0.0296394	0.000308289
30.5076	0.85	1.075	16.7337	11.5149	236.147	240.456	615.673	-61.2195	546.094	328.749	1098.54	48.2518	0	31.1688	10.7116	0.221198	1	0	0	1	0	0	0	0	0	0	0	1	1	0	1	1	1	1	1	1	1	1	0.999546	0.000453684	4.44014e-07	1	0.998059	0.00194016	4.35186e-07	1	0.997343	0.0026566	8.82583e-07
28.1641	0.87039	1.05	16.4069	11.1635	236.45	227.918	621.099	-68.2013	518.467	312.173	1051.52	32.3751	0	31.1688	10.6319	0.24294	1	0	0	1	0	0	0	0	0	0	0	1	1	0	1	1	1	1	1	1	1	1	0.99959	0.000409776	4.17006e-07	1	0.998444	0.00155563	4.95733e-07	1	0.997506	0.00249313	9.08439e-07
28.7918	0.86	1.06	17.143	11.2071	250.607	227.42	645.032	-69.7852	537.192	311.559	1088.77	31.7644	0	31.25	10.5727	0.217412	1	0	0	1	0	0	0	0	0	0	0	1	1	0	1	1	1	1	1	1	1	1	0.999578	0.000421954	4.22583e-07	1	0.998325	0.00167406	4.56954e-07	1	0.997499	0.00249966	8.76075e-07
20.1709	0.65	1.27	10.0208	12.9457	387.338	240.681	676.82	-99.3736	873.623	523.363	1374.55	221.454	1	31.25	10.1934	0.309767	1	0	0	1	0	0	0	0	0	0	0	1	1	0	1	1	1	1	1	1	1	1	0.998306	0.00169199	1.71605e-06	1	0.997617	0.00238272	5.92865e-07	1	0.992182	0.00781579	2.33941e-06
27.913	0.735	1.185	15.7045	11.9271	544.379	191.429	948.632	-123.541	1129.63	381.853	1795.28	85.5112	1	31.25	10.0651	0.330767	1	0	0	1	0	0	0	0	0	0	0	1	1	0	1	1	1	1	1	1	1	1	0.999137	0.000861947	6.94031e-07	1	0.997778	0.00222188	5.3722e-07	1	0.99534	0.00465839	1.19381e-06
28.2059	0.805	1.115	18.3535	11.29	626.889	203.581	1085.9	-94.547	1086.04	432.809	1766.58	151.229	1	31.25	10.1256	0.347408	1	0	0	1	0	0	0	0	0	0	0	1	1	0	1	1	1	1	1	1	1	1	0.995916	0.00408182	2.46015e-06	1	0.997395	0.00260484	6.5086e-07	1	0.994543	0.0054558	1.39416e-06
28.1641	0.78	1.14	17.3506	11.6487	608.301	230.396	1047.55	-77.58	1155.11	446.008	1845.36	147.176	1	31.25	10.2181	0.430319	1	0	0	1	0	0	0	0	0	0	0	1	1	0	1	1	1	1	1	1	1	1	0.993592	0.00640384	3.78818e-06	1	0.997064	0.00293557	7.64356e-07	1	0.994172	0.00582683	1.47696e-06
25.9042	0.875	1.04	16.2484	11.124	252.04	231.019	636.935	-63.862	498.208	312.787	1010.61	29.3218	0	31.3316	10.6962	0.255922	1	0	0	1	0	0	0	0	0	0	0	1	1	0	1	1	1	1	1	1	1	1	0.999597	0.000402901	4.22271e-07	1	0.998835	0.00116393	7.14069e-07	1	0.99751	0.00248869	1.01046e-06
23.5189	0.855	1.06	14.7302	11.2201	247.045	231.159	610.347	-67.7328	484.087	307.261	969.082	18.9419	0	31.3316	10.585	0.303864	1	0	0	1	0	0	0	0	0	0	0	1	1	0	1	1	1	1	1	1	1	1	0.999615	0.000384407	4.24194e-07	1	0.999499	0.000498271	2.44848e-06	1	0.997623	0.00237629	1.18822e-06
21.0916	0.72	1.195	12.6932	11.8365	333.872	258.491	664.995	-67.1817	663.66	426.67	1174.26	118.195	1	31.3316	9.90504	0.55911	1	0	0	1	0	0	0	0	0	0	0	1	1	0	1	1	1	1	1	1	1	1	0.999394	0.000605313	6.24028e-07	1	0.998485	0.00151477	5.40551e-07	1	0.996559	0.00343977	1.13964e-06
21.9286	0.855	1.05	14.061	11.0039	244.946	223.417	599.776	-69.9155	468.739	289.765	928.78	11.3919	0	31.4961	10.48	0.343805	1	0	0	1	0	0	0	0	0	0	0	1	1	0	1	1	1	1	1	1	1	1	0.99962	0.000379494	4.40306e-07	1	0.9997	0.000291908	7.91943e-06	1	0.997725	0.00227336	1.44666e-06
25.8205	0.755	1.14	12.1423	11.5883	389.813	207.402	722.688	-97.1115	1054.12	424.214	1671.93	125.814	1	31.6623	10.1651	0.228654	1	0	0	1	0	0	0	0	0	0	0	1	1	0	1	1	1	1	1	1	1	1	0.999409	0.000590221	5.64763e-07	1	0.997845	0.00215467	5.34988e-07	1	0.995549	0.00445029	1.16549e-06
27.1597	0.84	1.055	15.5313	11.3153	248.071	246.629	617.396	-52.4359	537.806	334.581	1066.79	55.5796	0	31.6623	10.7254	0.258568	1	0	0	1	0	0	0	0	0	0	0	1	1	0	1	1	1	1	1	1	1	1	0.999562	0.000437314	4.47429e-07	1	0.998389	0.00161017	5.16657e-07	1	0.997296	0.00270331	1.02145e-06
27.9967	0.815	1.075	18.6276	10.9763	640.541	222.116	1099.6	-66.4837	1133.62	433.73	1793.45	147.787	1	31.746	10.2105	0.363879	1	0	0	1	0	0	0	0	0	0	0	1	1	0	1	1	1	1	1	1	1	1	0.991341	0.00865356	5.00737e-06	1	0.996961	0.00303805	8.16045e-07	1	0.994272	0.00572619	1.45837e-06
20.9242	0.71	1.175	11.6612	11.4361	321.937	217.905	640.129	-97.047	684.227	382.774	1204.18	92.2182	1	31.8302	9.73284	0.558282	1	0	0	1	0	0	0	0	0	0	0	1	1	0	1	1	1	1	1	1	1	1	0.999576	0.000423886	4.47337e-07	1	0.998657	0.0013425	5.36817e-07	1	0.997278	0.00272078	8.96108e-07
19.041	0.765	1.105	12.0541	6.8155	239.941	247.346	550.078	34.944	477.948	360.366	900.69	147.787	0	32.0856	6.16787	0.66666	1	0	0	1	0	0	0	0	0	0	0	1	1	0	1	1	1	1	1	1	1	1	0.853902	0.143186	0.00291259	1	0.894364	0.0600198	0.0456165	1	0.846989	0.150194	0.00281713
29.7962	0.825	1.04	16.9381	11.1351	240.121	232.637	622.443	-60.5659	529.211	332.739	1090.6	47.6412	0	32.1716	10.7068	0.22614	1	0	0	1	0	0	0	0	0	0	0	1	1	0	1	1	1	1	1	1	1	1	0.999553	0.000446747	4.42243e-07	1	0.998149	0.00185103	4.40151e-07	1	0.997354	0.00264553	9.04947e-07
29.6288	0.86539	0.995	16.7286	10.6575	233.185	216.68	618.002	-63.445	533.815	318.926	1084.49	36.1389	0	32.1716	10.711	0.226477	1	0	0	1	0	0	0	0	0	0	0	1	1	0	1	1	1	1	1	1	1	1	0.99958	0.000420018	4.20896e-07	1	0.998306	0.0016937	4.45635e-07	1	0.997473	0.0025259	8.74143e-07
27.6619	0.83	1.035	15.7867	10.9634	238.12	215.639	608.163	-75.7605	512.942	303.885	1046.02	23.826	0	32.1716	10.5926	0.240019	1	0	0	1	0	0	0	0	0	0	0	1	1	0	1	1	1	1	1	1	1	1	0.999611	0.000388669	4.01284e-07	1	0.998592	0.00140698	5.27595e-07	1	0.997594	0.00240473	9.11519e-07
27.9548	0.735	1.13	16.3347	11.6762	587.967	266.659	997.812	-41.8907	1143.44	525.205	1785.51	233.277	1	32.1716	10.3329	0.312153	1	0	0	1	0	0	0	0	0	0	0	1	1	0	1	1	1	1	1	1	1	1	0.804354	0.195542	0.000103552	1	0.983579	0.0164137	7.59022e-06	1	0.9893	0.0106977	2.7991e-06
28.1641	0.74539	1.115	16.8235	11.4126	605.955	234.37	1030	-66.6033	1203.3	460.743	1842.3	173.434	1	32.1716	10.2355	0.471595	1	0	0	1	0	0	0	0	0	0	0	1	1	0	1	1	1	1	1	1	1	1	0.987026	0.0129662	7.52088e-06	1	0.996139	0.00385953	1.13656e-06	1	0.993744	0.00625394	1.58496e-06
25.2765	0.865	0.995	15.3338	10.5898	244.184	215.955	615.503	-65.5863	503.733	297.439	1002.06	21.9941	0	32.2581	10.6431	0.276526	1	0	0	1	0	0	0	0	0	0	0	1	1	0	1	1	1	1	1	1	1	1	0.999615	0.00038448	4.11724e-07	1	0.999156	0.000843003	1.04866e-06	1	0.997629	0.00236991	1.05442e-06
28.2059	0.76	1.1	16.7988	11.2634	573.868	236.007	993.69	-62.6499	1125.02	445.088	1775.13	149.118	1	32.2581	10.2394	0.37888	1	0	0	1	0	0	0	0	0	0	0	1	1	0	1	1	1	1	1	1	1	1	0.994661	0.00533523	3.41153e-06	1	0.99693	0.00306932	8.19125e-07	1	0.994242	0.00575631	1.46897e-06
21.552	0.835	1.02	12.9608	10.7462	229.561	215.881	566.45	-70.2098	465.67	295.597	922.673	18.9419	0	32.345	10.5355	0.385123	1	0	0	1	0	0	0	0	0	0	0	1	1	0	1	1	1	1	1	1	1	1	0.999621	0.000378227	4.46301e-07	1	0.999713	0.0002773	9.33664e-06	1	0.99772	0.00227875	1.57668e-06
17.8693	0.825	1.025	11.3937	10.5922	212.383	193.12	528.301	-91.616	404.584	260.603	814.589	1	0	32.4324	10.3339	0.481763	1	0	0	1	0	0	0	0	0	0	0	1	1	0	1	1	1	1	1	1	1	1	0.999615	0.000384618	5.37488e-07	1	0.999741	0.000240385	1.88804e-05	1	0.997822	0.00217519	2.90143e-06
26.3227	1.16	0.675	22.0404	6.80594	599.002	123.148	1149	-58.8922	785.524	239.73	1395.92	1	1	32.6975	10.0829	0.201985	1	0	0	1	0	0	0	0	0	0	0	1	1	0	1	1	1	1	1	1	1	1	0.999305	0.000693898	6.17414e-07	1	0.998433	0.00156628	4.38764e-07	1	0.997463	0.00253607	7.61651e-07
18.1622	0.84	0.985	12.0076	10.1827	223.729	191.143	550.51	-82.6921	405.198	271.654	823.138	1	0	32.8767	10.3377	0.457878	1	0	0	1	0	0	0	0	0	0	0	1	1	0	1	1	1	1	1	1	1	1	0.999609	0.000390926	5.49572e-07	1	0.99974	0.000241041	1.88249e-05	1	0.997781	0.00221565	2.9584e-06
29.1266	0.815	1.005	15.7629	10.6955	227.423	219.624	594.167	-63.4392	534.736	321.689	1083.27	41.5347	0	32.967	10.6423	0.227265	1	0	0	1	0	0	0	0	0	0	0	1	1	0	1	1	1	1	1	1	1	1	0.999587	0.000412928	4.1889e-07	1	0.998352	0.00164757	4.58357e-07	1	0.997477	0.00252246	9.06738e-07
21.2172	0.815	1	12.824	10.495	230.238	206.119	561.704	-74.1038	461.065	281.17	908.018	4.28542	0	33.0579	10.495	0.358175	1	0	0	1	0	0	0	0	0	0	0	1	1	0	1	1	1	1	1	1	1	1	0.99963	0.000369192	4.40425e-07	1	0.999728	0.00026116	1.13301e-05	1	0.99781	0.00218846	1.65382e-06
26.0298	0.625	1.19	13.3319	12.929	314.392	285.572	634.779	-49.1978	686.069	443.553	1262.8	142.291	0	33.0579	10.8647	0.413942	1	0	0	1	0	0	0	0	0	0	0	1	1	0	1	1	1	1	1	1	1	1	0.999327	0.000672368	6.6011e-07	1	0.997298	0.00270142	5.17418e-07	1	0.99508	0.00491878	1.66607e-06
17.953	0.83	0.985	11.2541	10.2455	205.841	181.937	519.488	-92.8866	415.635	252.008	816.421	1	0	33.0579	10.4015	0.478954	1	0	0	1	0	0	0	0	0	0	0	1	1	0	1	1	1	1	1	1	1	1	0.999622	0.000377918	5.20184e-07	1	0.999742	0.000239336	1.88164e-05	1	0.997849	0.00214844	2.84062e-06
27.8711	0.815	0.995	18.6388	10.2539	638.405	224.875	1102.92	-46.9981	1129.94	433.116	1785.51	134.963	1	33.1492	10.3054	0.398124	1	0	0	1	0	0	0	0	0	0	0	1	1	0	1	1	1	1	1	1	1	1	0.989859	0.0101345	6.17576e-06	1	0.996676	0.0033231	9.52309e-07	1	0.994387	0.00561142	1.43303e-06
17.4089	0.775	1.03	11.1754	6.36284	261.863	194.301	565.848	6.18173	522.765	468.417	940.993	243.147	1	33.241	6.17751	1.58652	1	0	0	1	0	0	0	0	0	0	0	1	1	0	1	1	1	1	1	1	1	1	0.989536	0.0104165	4.77161e-05	1	0.667952	0.204512	0.127536	1	0.508551	0.476581	0.0148681
26.4064	0.835	0.96	15.3937	10.2889	232.677	213.224	598.172	-60.4841	516.011	310.331	1031.98	25.658	0	33.4262	10.7177	0.258645	1	0	0	1	0	0	0	0	0	0	0	1	1	0	1	1	1	1	1	1	1	1	0.999611	0.000389031	4.09576e-07	1	0.998802	0.00119759	6.44555e-07	1	0.997582	0.00241686	9.93663e-07
17.66	0.81	0.98	11.1295	10.1666	208.8	186.337	517.729	-87.4334	403.97	262.445	809.093	1	0	33.5196	10.3741	0.501954	1	0	0	1	0	0	0	0	0	0	0	1	1	0	1	1	1	1	1	1	1	1	0.999611	0.000388075	5.53154e-07	1	0.999741	0.000239411	1.9166e-05	1	0.997795	0.00220183	3.19795e-06
25.7368	0.625	1.16	13.093	12.6452	300.296	301.613	615.988	-25.5989	671.641	499.727	1230.44	183.214	0	33.6134	10.901	0.429889	1	0	0	1	0	0	0	0	0	0	0	1	1	0	1	1	1	1	1	1	1	1	0.998569	0.00143002	1.43397e-06	1	0.995303	0.00469595	7.18413e-07	1	0.982288	0.0177051	6.73239e-06
20.7568	0.815	0.965	12.451	10.1381	219.103	192.103	545.355	-78.2834	457.996	270.733	902.522	1	0	33.7079	10.5058	0.390574	1	0	0	1	0	0	0	0	0	0	0	1	1	0	1	1	1	1	1	1	1	1	0.999636	0.000363963	4.39344e-07	1	0.999735	0.000252217	1.29756e-05	1	0.997859	0.00213939	1.75526e-06
17.66	0.805	0.965	10.797	10.0463	197.363	179.355	500.237	-90.8957	398.445	255.692	807.261	1	0	33.8983	10.4106	0.483239	1	0	0	1	0	0	0	0	0	0	0	1	1	0	1	1	1	1	1	1	1	1	0.999616	0.000383318	5.43746e-07	1	0.999742	0.000238714	1.91395e-05	1	0.997824	0.00217236	3.17426e-06
17.6182	0.815	0.955	10.925	9.8937	200.208	180.163	506.317	-86.0016	403.97	260.296	807.261	1	0	33.8983	10.3599	0.505593	1	0	0	1	0	0	0	0	0	0	0	1	1	0	1	1	1	1	1	1	1	1	0.99961	0.000389377	5.6263e-07	1	0.999742	0.000238826	1.93354e-05	1	0.997798	0.00219907	3.35193e-06
17.66	0.81	0.96	11.0081	9.93578	201.22	180.98	507.945	-85.8015	399.059	258.454	810.315	1	0	33.8983	10.3498	0.506815	1	0	0	1	0	0	0	0	0	0	0	1	1	0	1	1	1	1	1	1	1	1	0.99961	0.000389527	5.61896e-07	1	0.999742	0.000238949	1.92957e-05	1	0.997803	0.00219391	3.33548e-06
17.6182	0.8	0.955	10.9347	9.92232	201.858	176.272	506.121	-89.6728	396.296	251.087	801.766	1	0	34.188	10.3899	0.480012	1	0	0	1	0	0	0	0	0	0	0	1	1	0	1	1	1	1	1	1	1	1	0.999614	0.00038565	5.53407e-07	1	0.999742	0.000238415	1.927e-05	1	0.997816	0.00218054	3.34291e-06
17.6182	0.83	0.92	11.2125	9.45222	187.113	161.345	499.142	-93.3633	374.502	235.125	777.95	1	0	34.2857	10.2742	0.459678	1	0	0	1	0	0	0	0	0	0	0	1	1	0	1	1	1	1	1	1	1	1	0.999607	0.000392031	5.90185e-07	1	0.999743	0.00023749	1.95016e-05	1	0.997831	0.00216481	3.75486e-06
17.4926	0.785	0.965	10.7504	9.96323	201.57	180.973	500.557	-87.5919	402.742	253.236	809.093	1	0	34.2857	10.3246	0.495279	1	0	0	1	0	0	0	0	0	0	0	1	1	0	1	1	1	1	1	1	1	1	0.999611	0.000388927	5.63192e-07	1	0.999742	0.000238513	1.94068e-05	1	0.997805	0.00219123	3.47354e-06
17.5763	0.81	0.935	11.07	9.71587	201.576	176.513	510.762	-85.4058	397.217	258.147	802.987	1	0	34.384	10.3913	0.470622	1	0	0	1	0	0	0	0	0	0	0	1	1	0	1	1	1	1	1	1	1	1	0.999609	0.000390474	5.67672e-07	1	0.999742	0.000238516	1.93837e-05	1	0.997789	0.00220786	3.45799e-06
17.8274	0.82039	0.92	10.9801	9.53343	196.118	173.75	503.583	-82.9731	409.496	255.999	812.757	1	0	34.384	10.3624	0.483595	1	0	0	1	0	0	0	0	0	0	0	1	1	0	1	1	1	1	1	1	1	1	0.999611	0.000388226	5.59327e-07	1	0.999742	0.000238448	1.93655e-05	1	0.99781	0.00218651	3.36974e-06
17.66	0.81	0.935	11.0267	9.68851	197.764	173.891	504.558	-87.8946	402.128	260.296	806.04	1	0	34.384	10.362	0.492	1	0	0	1	0	0	0	0	0	0	0	1	1	0	1	1	1	1	1	1	1	1	0.999612	0.000387537	5.59985e-07	1	0.999742	0.00023849	1.93013e-05	1	0.997803	0.00219342	3.37819e-06
17.66	0.78	0.96	10.6654	10.0473	197.027	184.956	492.034	-83.7607	400.594	267.356	806.04	1	0	34.4828	10.4659	0.496789	1	0	0	1	0	0	0	0	0	0	0	1	1	0	1	1	1	1	1	1	1	1	0.999612	0.000387007	5.49546e-07	1	0.999742	0.000239203	1.91433e-05	1	0.997779	0.0022175	3.24156e-06
27.9967	0.79539	0.935	15.4324	10.0147	224.345	200.043	582.234	-65.8485	510.486	309.717	1046.63	25.658	0	34.5821	10.7109	0.246947	1	0	0	1	0	0	0	0	0	0	0	1	1	0	1	1	1	1	1	1	1	1	0.999613	0.000386387	4.01566e-07	1	0.998598	0.00140175	5.12407e-07	1	0.997596	0.00240323	9.33651e-07
17.6182	0.78039	0.92	10.5842	9.5901	190.316	174.053	486.102	-83.742	386.78	258.761	793.827	1	0	35.1906	10.424	0.471024	1	0	0	1	0	0	0	0	0	0	0	1	1	0	1	1	1	1	1	1	1	1	0.999608	0.000391209	5.74347e-07	1	0.999742	0.00023817	1.94721e-05	1	0.997778	0.00221886	3.63079e-06
18.3296	0.78	0.925	10.7428	9.63132	190.775	176.674	485.542	-82.113	420.239	255.692	829.855	1	0	35.1906	10.4122	0.489366	1	0	0	1	0	0	0	0	0	0	0	1	1	0	1	1	1	1	1	1	1	1	0.999621	0.000378909	5.2227e-07	1	0.999742	0.000238979	1.88439e-05	1	0.997841	0.00215598	3.02961e-06
17.4926	0.8	0.905	10.7284	9.37544	187.898	157.314	489.308	-95.4763	391.385	239.423	799.323	1	0	35.1906	10.3596	0.504558	1	0	0	1	0	0	0	0	0	0	0	1	1	0	1	1	1	1	1	1	1	1	0.999617	0.000382616	5.5734e-07	1	0.999744	0.000237093	1.94061e-05	1	0.997847	0.00214967	3.57496e-06
17.7019	0.79	0.905	10.624	9.42602	187.998	170.831	484.518	-83.1209	398.445	257.534	802.987	1	0	35.3982	10.4155	0.494334	1	0	0	1	0	0	0	0	0	0	0	1	1	0	1	1	1	1	1	1	1	1	0.999611	0.000388698	5.65678e-07	1	0.999743	0.000238039	1.94392e-05	1	0.997793	0.00220339	3.55456e-06
20.5057	0.59	1.105	9.66722	11.7768	275.295	278.465	537.208	-30.6441	658.749	440.79	1140.67	147.787	0	35.3982	10.6578	0.588333	1	0	0	1	0	0	0	0	0	0	0	1	1	0	1	1	1	1	1	1	1	1	0.999081	0.000918249	1.11139e-06	1	0.998761	0.00123808	1.18694e-06	1	0.992929	0.00706672	4.62231e-06
17.7019	0.76	0.905	10.1997	9.43085	185.242	174.088	471.392	-80.4338	402.128	257.841	804.819	1	0	36.036	10.4208	0.483519	1	0	0	1	0	0	0	0	0	0	0	1	1	0	1	1	1	1	1	1	1	1	0.99961	0.000389563	5.67774e-07	1	0.999742	0.000237957	1.95433e-05	1	0.997781	0.00221562	3.6769e-06
25.8205	0.6154	1.03	12.8986	11.2677	302.636	280.163	615.168	-12.1822	695.277	450.92	1262.8	158.168	0	36.3636	10.9395	0.516902	1	0	0	1	0	0	0	0	0	0	0	1	1	0	1	1	1	1	1	1	1	1	0.998981	0.00101779	1.04318e-06	1	0.996969	0.00303043	6.50958e-07	1	0.992662	0.00733479	2.7846e-06
30.5076	0.63	1.02	15.7417	11.1878	305.658	285.676	653.349	-6.63071	667.037	449.385	1278.07	138.627	0	36.3636	10.9684	0.545886	1	0	0	1	0	0	0	0	0	0	0	1	1	0	1	1	1	1	1	1	1	1	0.998949	0.00104977	9.89613e-07	1	0.995995	0.00400476	6.34179e-07	1	0.993376	0.00662173	2.14119e-06
20.2965	0.595	1.055	9.70029	11.2712	266.454	261.229	530.335	-34.6609	633.271	451.534	1111.36	166.717	0	36.3636	10.6836	0.556808	1	0	0	1	0	0	0	0	0	0	0	1	1	0	1	1	1	1	1	1	1	1	0.999046	0.000953026	1.20005e-06	1	0.998902	0.00109602	1.49435e-06	1	0.989878	0.0101146	7.79763e-06
30.5076	0.605	1.035	15.1795	11.5205	297.82	322.657	632.899	24.4881	674.097	488.369	1293.95	216.419	0	36.5854	11.1309	0.457724	1	0	0	1	0	0	0	0	0	0	0	1	1	0	1	1	1	1	1	1	1	1	0.990462	0.00952907	9.18611e-06	1	0.974288	0.0257089	2.95198e-06	1	0.910062	0.089905	3.30347e-05
20.1291	0.6	1.04	9.77451	11.0944	269.609	251.468	536.685	-39.2809	654.758	417.768	1138.23	123.361	0	36.5854	10.6677	0.576717	1	0	0	1	0	0	0	0	0	0	0	1	1	0	1	1	1	1	1	1	1	1	0.999376	0.000623308	7.38138e-07	1	0.999087	0.000911999	1.32494e-06	1	0.995743	0.00425402	2.81934e-06
29.5032	0.635	1	15.0362	11.463	303.664	312.111	643.266	20.8026	699.268	563.882	1303.72	233.888	0	36.6972	11.463	0.505707	1	0	0	1	0	0	0	0	0	0	0	1	1	0	1	1	1	1	1	1	1	1	0.975176	0.0247999	2.39751e-05	1	0.927692	0.0722971	1.04319e-05	1	0.618497	0.38135	0.000152363
17.6182	0.77	0.86	10.5302	8.94192	173.526	152.233	464.769	-88.7845	376.037	236.353	781.004	1	0	36.8098	10.3976	0.453559	1	0	0	1	0	0	0	0	0	0	0	1	1	0	1	1	1	1	1	1	1	1	0.999611	0.000388325	5.81444e-07	1	0.999744	0.0002367	1.95965e-05	1	0.997815	0.00218099	3.98511e-06
30.8842	0.625	1.005	15.6863	11.1243	309.467	298.001	657.486	9.83489	680.236	473.635	1301.88	191.143	0	36.8098	11.069	0.454721	1	0	0	1	0	0	0	0	0	0	0	1	1	0	1	1	1	1	1	1	1	1	0.997049	0.0029487	2.75255e-06	1	0.990302	0.00969661	1.25011e-06	1	0.978159	0.0218332	7.32209e-06
28.3315	0.62	1.01	14.2745	11.327	310.966	305.502	640.42	15.1611	677.474	497.271	1270.13	213.126	0	36.8098	11.2148	0.531415	1	0	0	1	0	0	0	0	0	0	0	1	1	0	1	1	1	1	1	1	1	1	0.993969	0.00602468	6.06088e-06	1	0.98662	0.0133776	1.9279e-06	1	0.924999	0.0749721	2.92205e-05
30.4658	0.65	0.98	12.8478	10.8316	262.54	292.592	574.079	11.7528	722.904	516.303	1336.69	216.419	0	36.8098	11.0527	0.542527	1	0	0	1	0	0	0	0	0	0	0	1	1	0	1	1	1	1	1	1	1	1	0.996316	0.00368058	3.63463e-06	1	0.982781	0.0172163	2.53488e-06	1	0.955184	0.0448007	1.56648e-05
28.2478	0.62	1.005	14.2056	11.1735	309.807	298.579	639.079	8.94329	713.081	483.458	1306.16	181.372	0	36.9231	11.1179	0.502027	1	0	0	1	0	0	0	0	0	0	0	1	1	0	1	1	1	1	1	1	1	1	0.997558	0.00243933	2.40419e-06	1	0.993191	0.00680825	1.16127e-06	1	0.981894	0.0180997	6.33857e-06
27.8711	0.625	1	14.2578	11.1048	313.029	302.235	644.215	14.5989	694.97	474.556	1266.47	179.54	0	36.9231	11.1048	0.56207	1	0	0	1	0	0	0	0	0	0	0	1	1	0	1	1	1	1	1	1	1	1	0.997313	0.00268478	2.69691e-06	1	0.993287	0.00671192	1.1541e-06	1	0.979083	0.0209097	7.75804e-06
28.7081	0.61	1.005	14.1826	11.2025	307.141	300.988	633.64	11.5291	692.515	492.053	1292.72	214.577	0	37.1517	11.1468	0.515623	1	0	0	1	0	0	0	0	0	0	0	1	1	0	1	1	1	1	1	1	1	1	0.995168	0.00482719	4.80834e-06	1	0.987453	0.0125449	1.85831e-06	1	0.947101	0.0528788	1.98082e-05
30.2984	0.6	1.015	14.1201	11.4556	283.454	299.382	606.356	4.46686	723.518	527.66	1337.3	185.136	0	37.1517	11.2863	0.529597	1	0	0	1	0	0	0	0	0	0	0	1	1	0	1	1	1	1	1	1	1	1	0.997625	0.00237237	2.23286e-06	1	0.989439	0.010559	1.53215e-06	1	0.975736	0.0242566	7.88242e-06
20.5476	0.635	0.98	9.6371	10.5338	280.324	260.022	551.851	-18.4086	648.005	405.182	1130.9	126.414	0	37.1517	10.7488	0.598087	1	0	0	1	0	0	0	0	0	0	0	1	1	0	1	1	1	1	1	1	1	1	0.999207	0.000791953	9.84059e-07	1	0.999223	0.000775351	1.94926e-06	1	0.994917	0.00507949	3.81378e-06
28.8755	0.615	0.995	14.3581	11.1212	315.134	298.02	645.709	10.5003	720.141	514.768	1306.77	215.568	0	37.2671	11.1771	0.482951	1	0	0	1	0	0	0	0	0	0	0	1	1	0	1	1	1	1	1	1	1	1	0.994584	0.00541036	5.34263e-06	1	0.983195	0.0168025	2.68019e-06	1	0.936174	0.0638027	2.34434e-05
22.5982	0.605	1	10.8639	11.0094	275.09	276.223	557.193	-9.55978	673.483	500.648	1187.69	186.258	0	37.3832	11.0094	0.505419	1	0	0	1	0	0	0	0	0	0	0	1	1	0	1	1	1	1	1	1	1	1	0.998018	0.00197971	2.36393e-06	1	0.996722	0.00327692	9.45152e-07	1	0.972039	0.0279451	1.54888e-05
28.1641	0.6004	1	13.8751	11.2382	300.822	315.75	621.069	27.8673	684.841	535.641	1264.63	251.986	0	37.3832	11.2382	0.524308	1	0	0	1	0	0	0	0	0	0	0	1	1	0	1	1	1	1	1	1	1	1	0.953649	0.0462995	5.19904e-05	1	0.906369	0.0936157	1.54148e-05	2	0.395615	0.604093	0.000292853
29.2103	0.605	1	14.3322	11.1047	308.982	297.579	638.424	9.66067	714.309	473.635	1320.2	185.136	0	37.3832	11.1047	0.535769	1	0	0	1	0	0	0	0	0	0	0	1	1	0	1	1	1	1	1	1	1	1	0.997587	0.00241077	2.34319e-06	1	0.992729	0.00726956	1.19228e-06	1	0.983015	0.0169788	5.78974e-06
19.2503	0.695	0.905	9.81143	8.62967	289.846	112.297	575.106	-125.296	706.635	213.331	1198.07	1	1	37.5	9.53555	0.632833	1	0	0	1	0	0	0	0	0	0	0	1	1	0	1	1	1	1	1	1	1	1	0.999666	0.000333408	3.70101e-07	1	0.999462	0.000536573	1.77454e-06	1	0.99779	0.00220932	8.69218e-07
26.7831	0.6	0.995	12.7178	11.0861	285.116	291.156	590.582	5.42738	688.524	529.809	1262.19	211.173	0	37.6176	11.1418	0.461655	1	0	0	1	0	0	0	0	0	0	0	1	1	0	1	1	1	1	1	1	1	1	0.996136	0.00386004	4.10271e-06	1	0.989213	0.0107853	1.8799e-06	1	0.92089	0.0790768	3.33398e-05
30.5495	0.595	1	14.3345	11.1483	285.09	297.559	606.352	9.75907	675.939	547.306	1287.23	215.568	0	37.6176	11.1483	0.622293	1	0	0	1	0	0	0	0	0	0	0	1	1	0	1	1	1	1	1	1	1	1	0.995481	0.00451471	4.38227e-06	1	0.972713	0.0272837	3.46647e-06	1	0.885484	0.114473	4.27179e-05
30.5495	0.6	0.985	14.6072	10.9299	295.701	287.88	625.436	4.14102	707.249	462.277	1331.19	155.115	0	37.8549	11.0964	0.544978	1	0	0	1	0	0	0	0	0	0	0	1	1	0	1	1	1	1	1	1	1	1	0.998696	0.00130285	1.24332e-06	1	0.995118	0.00488091	8.18926e-07	1	0.991602	0.00839565	2.6854e-06
30.5495	0.6	0.98	14.5076	10.9373	280.292	287.14	604.59	3.27266	686.682	514.461	1304.33	172.213	0	37.9747	11.1605	0.437646	1	0	0	1	0	0	0	0	0	0	0	1	1	0	1	1	1	1	1	1	1	1	0.998378	0.00162082	1.54942e-06	1	0.992301	0.00769773	1.13481e-06	1	0.983097	0.0168977	5.58778e-06
30.675	0.615	0.965	15.2082	10.7389	295.456	302.517	630.817	23.251	694.664	471.793	1307.99	189.921	0	37.9747	11.1284	0.528335	1	0	0	1	0	0	0	0	0	0	0	1	1	0	1	1	1	1	1	1	1	1	0.99648	0.00351671	3.38485e-06	1	0.988493	0.0115056	1.65744e-06	1	0.975538	0.024454	8.3628e-06
27.7456	0.585	0.99	13.2682	11.0177	285.073	286.936	593.265	2.70389	676.86	503.103	1261.58	214.958	0	38.0952	11.129	0.516012	1	0	0	1	0	0	0	0	0	0	0	1	1	0	1	1	1	1	1	1	1	1	0.997085	0.00291199	2.9775e-06	1	0.990843	0.00915563	1.46792e-06	1	0.95099	0.0489904	1.95085e-05
25.4857	0.645	0.925	12.5517	9.50856	426.978	190.922	752.473	-58.0121	1045.21	448.464	1626.14	148.398	1	38.2166	10.2795	0.281633	1	0	0	1	0	0	0	0	0	0	0	1	1	0	1	1	1	1	1	1	1	1	0.999196	0.000803138	8.13145e-07	1	0.997481	0.00251844	7.07674e-07	1	0.995454	0.00454501	1.21057e-06
30.5076	0.6	0.97	14.6388	11.0325	292.011	303.33	619.125	19.4263	708.784	499.42	1318.37	158.168	0	38.2166	11.3737	0.458678	1	0	0	1	0	0	0	0	0	0	0	1	1	0	1	1	1	1	1	1	1	1	0.99795	0.00204788	1.94626e-06	1	0.992168	0.00783082	1.2564e-06	1	0.984585	0.0154099	4.98569e-06
28.2896	0.6	0.965	13.6273	11.0752	293.885	294.668	611.459	12.3741	725.053	520.907	1322.65	186.258	0	38.3387	11.4769	0.474378	1	0	0	1	0	0	0	0	0	0	0	1	1	0	1	1	1	1	1	1	1	1	0.996987	0.0030103	2.96963e-06	1	0.991091	0.00890738	1.63485e-06	1	0.972248	0.0277422	9.55523e-06
28.75	0.58	0.985	13.6535	11.2214	283.405	302.422	594.027	15.3705	699.575	524.591	1297.61	191.532	0	38.3387	11.3923	0.474857	1	0	0	1	0	0	0	0	0	0	0	1	1	0	1	1	1	1	1	1	1	1	0.996553	0.00344389	3.40756e-06	1	0.98837	0.0116279	1.87904e-06	1	0.95717	0.042815	1.53425e-05
20.422	0.62	0.945	9.8131	10.1918	277.079	254.946	549.394	-13.5877	633.271	434.651	1114.42	144.123	0	38.3387	10.7849	0.582723	1	0	0	1	0	0	0	0	0	0	0	1	1	0	1	1	1	1	1	1	1	1	0.998977	0.00102136	1.34826e-06	1	0.999139	0.000858855	2.15354e-06	1	0.991337	0.00865564	7.52744e-06
29.3358	0.62	0.935	15.0391	10.5581	291.427	296.069	626.851	24.6633	649.54	551.91	1238.38	222.896	0	38.5852	11.2921	0.443756	1	0	0	1	0	0	0	0	0	0	0	1	1	0	1	1	1	1	1	1	1	1	0.990432	0.00955812	9.8487e-06	1	0.953798	0.0461949	6.77493e-06	1	0.677468	0.322391	0.000140657
30.675	0.6	0.95	14.1083	10.7096	273.689	288.968	590.531	14.5517	706.021	512.005	1315.32	176.487	0	38.7097	11.2733	0.439634	1	0	0	1	0	0	0	0	0	0	0	1	1	0	1	1	1	1	1	1	1	1	0.998034	0.00196413	1.89181e-06	1	0.990668	0.00933045	1.48097e-06	1	0.980603	0.0193906	6.41649e-06
28.2478	0.735	0.805	15.2933	8.42964	538.57	196.837	930.49	-25.4506	1190.71	465.961	1819.71	167.328	1	38.961	10.4716	0.301774	1	0	0	1	0	0	0	0	0	0	0	1	1	0	1	1	1	1	1	1	1	1	0.995947	0.00404983	3.49203e-06	1	0.992262	0.0077344	3.38926e-06	1	0.994162	0.00583636	1.48938e-06
29.0429	0.625	0.91	13.7747	10.3935	274.163	276.399	593.643	10.0848	700.496	460.743	1292.11	144.734	0	39.0879	11.4214	0.443293	1	0	0	1	0	0	0	0	0	0	0	1	1	0	1	1	1	1	1	1	1	1	0.998944	0.00105529	1.03654e-06	1	0.996312	0.00368734	7.44331e-07	1	0.992739	0.00725863	2.39856e-06
30.675	0.615	0.915	15.313	10.1216	295.184	269.863	633.572	6.21446	683.613	457.059	1298.22	169.77	0	39.2157	11.0619	0.483164	1	0	0	1	0	0	0	0	0	0	0	1	1	0	1	1	1	1	1	1	1	1	0.998601	0.00139749	1.34834e-06	1	0.994794	0.0052054	8.87394e-07	1	0.990231	0.00976531	3.26109e-06
30.7587	0.585	0.945	14.6196	10.4259	286.654	278.755	608.606	8.90874	687.91	518.145	1298.22	195.417	0	39.2157	11.0327	0.54181	1	0	0	1	0	0	0	0	0	0	0	1	1	0	1	1	1	1	1	1	1	1	0.997748	0.00224961	2.19607e-06	1	0.987191	0.0128067	1.93192e-06	1	0.969446	0.0305432	1.0706e-05
30.5076	0.625	0.9	14.1389	9.94297	291.413	255.252	620.765	-4.07466	726.281	443.86	1345.24	131.91	0	39.3443	11.0477	0.499972	1	0	0	1	0	0	0	0	0	0	0	1	1	0	1	1	1	1	1	1	1	1	0.99921	0.000788825	7.73883e-07	1	0.996897	0.0031028	6.58473e-07	1	0.995026	0.00497268	1.58579e-06
30.3402	0.625	0.895	12.8826	9.86234	264.565	263.437	571.696	6.80421	710.626	453.069	1326.31	149.118	0	39.4737	11.0194	0.637417	1	0	0	1	0	0	0	0	0	0	0	1	1	0	1	1	1	1	1	1	1	1	0.99905	0.000949153	9.4667e-07	1	0.996253	0.00374583	7.69882e-07	1	0.993592	0.00640574	2.14003e-06
20.3383	0.58	0.935	9.21055	10.157	265.764	247.487	521.264	-18.955	674.404	446.008	1143.12	142.912	0	39.604	10.8631	0.579461	1	0	0	1	0	0	0	0	0	0	0	1	1	0	1	1	1	1	1	1	1	1	0.999084	0.000914488	1.16122e-06	1	0.99884	0.00115819	1.34346e-06	1	0.992861	0.00713339	5.43024e-06
30.2565	0.58	0.935	14.0843	10.2668	276.71	274.564	589.697	6.95719	677.474	460.129	1286.01	178.319	0	39.604	10.9805	0.611167	1	0	0	1	0	0	0	0	0	0	0	1	1	0	1	1	1	1	1	1	1	1	0.998582	0.0014164	1.39659e-06	1	0.994406	0.00559323	9.48657e-07	1	0.988491	0.0115052	4.02421e-06
29.5869	0.575	0.935	12.9948	10.4816	273.406	273.301	576.966	2.55043	719.834	487.141	1336.69	153.893	0	39.7351	11.2103	0.458941	1	0	0	1	0	0	0	0	0	0	0	1	1	0	1	1	1	1	1	1	1	1	0.998951	0.00104749	1.03589e-06	1	0.995602	0.00439679	8.77984e-07	1	0.991769	0.00822866	2.69215e-06
30.8842	0.595	0.91	14.7326	10.1006	301.854	279.93	631.354	18.0302	708.784	508.629	1329.97	194.196	0	39.8671	11.0996	0.695563	1	0	0	1	0	0	0	0	0	0	0	1	1	0	1	1	1	1	1	1	1	1	0.997167	0.00283014	2.78638e-06	1	0.985076	0.0149213	2.59669e-06	1	0.970264	0.0297257	1.02803e-05
30.7169	0.61	0.88	12.4439	9.86949	257.677	276.799	555.446	21.8508	715.537	518.452	1328.75	181.151	0	40.2685	11.2153	0.520046	1	0	0	1	0	0	0	0	0	0	0	1	1	0	1	1	1	1	1	1	1	1	0.998057	0.00194083	1.95986e-06	1	0.988987	0.0110105	2.17105e-06	1	0.978165	0.0218277	7.54171e-06
20.2128	0.57	0.915	9.17719	9.7932	255.072	238.765	507.088	-19.1821	654.144	487.755	1142.51	178.319	0	40.404	10.703	0.566286	1	0	0	1	0	0	0	0	0	0	0	1	1	0	1	1	1	1	1	1	1	1	0.998667	0.00133101	1.86746e-06	1	0.998599	0.00139888	1.85976e-06	1	0.977799	0.0221788	2.26351e-05
31.0935	0.59	0.865	14.2686	9.8219	294.201	278.353	617.682	26.2535	720.141	526.126	1339.74	196.128	0	41.2371	11.3548	0.488736	1	0	0	1	0	0	0	0	0	0	0	1	1	0	1	1	1	1	1	1	1	1	0.996615	0.00338155	3.36e-06	1	0.977284	0.0227116	4.6601e-06	1	0.958405	0.0415807	1.43935e-05
24.8162	0.735	0.715	11.4436	7.37288	339.374	176.33	666.828	-25.512	902.17	415.926	1491.79	114.812	1	41.3793	10.3117	0.402924	1	0	0	1	0	0	0	0	0	0	0	1	1	0	1	1	1	1	1	1	1	1	0.999413	0.000585972	6.36267e-07	1	0.997986	0.00201373	6.0258e-07	1	0.996689	0.00331053	9.68057e-07
20.2128	0.565	0.815	8.61887	8.9447	249.262	250.058	491.054	16.5159	671.641	455.524	1154.72	173.434	0	43.4783	10.9751	0.564151	1	0	0	1	0	0	0	0	0	0	0	1	1	0	1	1	1	1	1	1	1	1	0.996988	0.00300732	4.97714e-06	1	0.998504	0.00149174	4.00897e-06	1	0.967649	0.0323097	4.14173e-05
10.5876	2.8	3.905	26.1384	23.7777	1133.27	805.91	2014.12	78.7829	536.885	351.157	867.105	152.672	1	8.94855	6.08903	2.81321	3	0	0	0	1	0	0	0	0	0	0	1	1	1	0	1	1	1	1	1	1	3	0.00151702	0.30614	0.692343	2	0.000485251	0.793817	0.205698	3	0.00133297	0.264116	0.734551
11.3408	3.425	3.03	34.2762	20.8979	1973.86	1616.73	3177.14	1078.31	722.597	761.259	1084.49	585.619	1	9.29512	6.89699	18.1014	3	0	0	0	1	0	0	0	0	0	0	1	1	1	0	1	1	1	1	1	1	3	0.000210343	0.00820047	0.991589	3	4.4448e-05	0.00687823	0.993077	3	4.00713e-05	0.00313289	0.996827
10.3365	2.1054	3.74	16.8463	22.2427	765.038	964.929	1340.43	288.368	463.214	454.91	746.197	263.199	0	10.2564	5.94726	2.91435	3	0	0	0	1	0	0	0	0	0	0	1	1	1	0	1	1	1	1	1	1	3	0.000227633	0.0102825	0.98949	3	4.96773e-05	0.0075726	0.992378	3	3.70758e-05	0.00253453	0.997428
13.0566	2.685	2.96	29.0577	20.4526	1413.06	1615.98	2335.6	1094.15	667.958	709.689	1017.32	534.936	1	10.6289	6.90967	17.9423	3	0	0	0	1	0	0	0	0	0	0	1	1	1	0	1	1	1	1	1	1	3	0.000211108	0.0083163	0.991473	3	4.44519e-05	0.00687743	0.993078	3	4.0096e-05	0.0031342	0.996826
12.6381	2.855	2.76	32.3998	18.6502	1264.4	1248.44	2229.38	749.105	606.258	745.297	955.037	591.514	1	10.6857	6.75733	11.4494	3	0	0	0	1	0	0	0	0	0	0	1	1	1	0	1	1	1	1	1	1	3	0.000213522	0.00868821	0.991098	3	4.44802e-05	0.00687253	0.993083	3	4.10427e-05	0.00322435	0.996735
12.5126	1.67039	3.805	16.5619	23.6003	925.742	978.522	1500.9	283.222	903.091	525.512	1325.7	339.529	1	10.9489	6.20244	2.83866	3	0	0	0	1	0	0	0	0	0	0	1	1	1	0	1	1	1	1	1	1	3	0.000397826	0.0364118	0.96319	3	5.36811e-05	0.0101783	0.989768	3	9.76655e-05	0.00954313	0.990359
12.5963	2.27	3.17	21.2416	21.4647	1649.45	1620.18	2498.98	1044.35	1043.37	890.49	1464.32	711.412	1	11.0294	6.77119	18.2036	3	0	0	0	1	0	0	0	0	0	0	1	1	1	0	1	1	1	1	1	1	3	0.000210827	0.00825557	0.991534	3	4.44482e-05	0.00687863	0.993077	3	4.03861e-05	0.00316443	0.996795
12.9729	3.03	2.315	34.923	16.8403	1793.54	1485.89	2917.04	1077.83	765.265	830.018	1141.89	652.179	1	11.2254	7.27444	16.506	3	0	0	0	1	0	0	0	0	0	0	1	1	1	0	1	1	1	1	1	1	3	0.000210537	0.00822849	0.991561	3	4.44484e-05	0.00687815	0.993077	3	4.02121e-05	0.00314699	0.996813
11.2571	2.84	2.5	28.7659	17.1619	1361.06	1260.15	2281.08	810.108	639.103	685.439	977.021	519.67	1	11.236	6.86476	16.242	3	0	0	0	1	0	0	0	0	0	0	1	1	1	0	1	1	1	1	1	1	3	0.000211519	0.00837708	0.991411	3	4.44844e-05	0.00687101	0.993085	3	4.02147e-05	0.00314012	0.99682
11.0479	1.735	3.57	14.8031	22.7863	906.209	1497.18	1431.05	807.203	649.847	512.619	953.205	321.599	0	11.3101	6.38272	14.64	3	0	0	0	1	0	0	0	0	0	0	1	1	1	0	1	1	1	1	1	1	3	0.000213882	0.00871943	0.991067	3	4.45229e-05	0.00686357	0.993092	3	3.88798e-05	0.00296317	0.996998
9.75058	1.88	3.29	14.3035	19.6551	903.794	920.791	1438.08	324.286	642.173	504.638	945.267	313.882	0	11.6054	5.97419	5.05679	3	0	0	0	1	0	0	0	0	0	0	1	1	1	0	1	1	1	1	1	1	3	0.000215729	0.00863753	0.991147	3	4.56026e-05	0.00679577	0.993159	3	3.72581e-05	0.00266935	0.997293
10.1272	2.235	2.92	19.1759	19.6476	1316	1369.53	2047.26	851.213	775.702	782.746	1122.35	612.488	1	11.6392	6.72864	19.5377	3	0	0	0	1	0	0	0	0	0	0	1	1	1	0	1	1	1	1	1	1	3	0.000211264	0.00833512	0.991454	3	4.44572e-05	0.0068764	0.993079	3	4.0223e-05	0.00314687	0.996813
11.3408	2.68	2.415	25.852	15.3981	1244.66	782.598	2119.97	314.296	563.591	462.277	906.186	262.588	1	11.7763	6.37603	5.23929	3	0	0	0	1	0	0	0	0	0	0	1	1	1	0	1	1	1	1	1	1	3	0.00022492	0.00937803	0.990397	3	4.59847e-05	0.00678032	0.993174	3	3.9661e-05	0.00285461	0.997106
11.5501	1.87039	3.09	18.3432	18.356	835.659	816.158	1429.65	252.559	593.059	422.372	942.824	222.286	0	12.0846	5.94044	1.67814	3	0	0	0	1	0	0	0	0	0	0	1	1	1	0	1	1	1	1	1	1	3	0.000230824	0.00957804	0.990191	3	4.86594e-05	0.00729048	0.992661	3	4.1263e-05	0.0028918	0.997067
12.6381	1.94039	2.92	19.552	17.3402	1010.27	766.333	1666.82	233.211	648.312	406.41	1006.33	213.737	0	12.333	5.93841	1.22665	3	0	0	0	1	0	0	0	0	0	0	1	1	1	0	1	1	1	1	1	1	3	0.000230772	0.00948496	0.990284	3	4.71615e-05	0.00702677	0.992926	3	4.35152e-05	0.00310248	0.996854
12.5126	2.195	2.67	22.4368	17.9919	1306.84	1276.09	2098.34	805.534	795.961	734.553	1199.3	571.964	1	12.333	6.73856	13.138	3	0	0	0	1	0	0	0	0	0	0	1	1	1	0	1	1	1	1	1	1	3	0.000211882	0.00841563	0.991372	3	4.44595e-05	0.00687606	0.993079	3	4.06061e-05	0.00318449	0.996775
12.5545	2.115	2.665	21.4031	18.4301	1493.62	1413.23	2288.94	920.732	1027.41	1039.98	1439.28	843.311	1	12.5523	6.91561	15.6087	3	0	0	0	1	0	0	0	0	0	0	1	1	1	0	1	1	1	1	1	1	3	0.000211194	0.00831054	0.991478	3	4.44539e-05	0.00688017	0.993075	3	4.09143e-05	0.00321672	0.996742
13.4751	1.83	2.645	17.0689	18.296	1629.58	1459.64	2353.54	956.61	1097.4	810.373	1518.66	627.754	1	13.4078	6.9172	22.0036	3	0	0	0	1	0	0	0	0	0	0	1	1	1	0	1	1	1	1	1	1	3	0.000212037	0.00835385	0.991434	3	4.44492e-05	0.00687875	0.993077	3	4.04888e-05	0.00317455	0.996785
9.24839	1.91	2.46	14.1121	14.6771	900.275	675.296	1442.12	225.382	720.448	413.163	1050.91	222.896	0	13.73	5.96629	3.93301	3	0	0	0	1	0	0	0	0	0	0	1	1	1	0	1	1	1	1	1	1	3	0.00020711	0.00488896	0.994904	3	4.69622e-05	0.00656165	0.993391	3	4.32338e-05	0.00301924	0.996938
11.0479	1.8	2.57	17.2359	17.0395	1025.24	1087	1629.65	609.485	815.914	538.097	1184.03	354.185	1	13.73	6.63015	13.7259	3	0	0	0	1	0	0	0	0	0	0	1	1	1	0	1	1	1	1	1	1	3	0.000215278	0.00876651	0.991018	3	4.45719e-05	0.00685459	0.993101	3	4.09755e-05	0.00319556	0.996763
9.87613	1.45039	2.805	11.6372	16.8867	715.026	813.843	1147.21	297.607	659.056	451.227	987.402	253.428	0	14.0845	6.02023	5.93903	3	0	0	0	1	0	0	0	0	0	0	1	1	1	0	1	1	1	1	1	1	3	0.000202324	0.00360441	0.996193	3	4.69801e-05	0.00671609	0.993237	3	3.7928e-05	0.00264356	0.997319
12.3452	1.435	1.685	13.7749	10.0677	624.98	492.672	1075.06	181.899	572.493	473.942	936.718	278.465	1	19.2308	5.97487	1.81953	3	0	0	0	1	0	0	0	0	0	0	1	1	1	0	1	1	1	1	1	1	3	0.000480967	0.00776858	0.99175	3	5.542e-05	0.00690232	0.993042	3	5.17444e-05	0.00357889	0.996369
10.3783	1.355	1.73	10.749	10.5173	615.452	594.041	1001.07	273.2	571.265	535.027	878.707	357.238	1	19.4489	6.07936	5.92141	3	0	0	0	1	0	0	0	0	0	0	1	1	1	0	1	1	1	1	1	1	3	0.000214886	0.0025214	0.997264	3	4.9187e-05	0.00634697	0.993604	3	3.7568e-05	0.002601	0.997361
11.006	1.27	1.77	10.5001	10.5564	631.839	516.748	1015.48	196.137	631.429	531.037	966.029	342.583	1	19.7368	5.96408	3.98284	3	0	0	0	1	0	0	0	0	0	0	1	1	1	0	1	1	1	1	1	1	3	0.000267506	0.00317545	0.996557	3	4.97131e-05	0.00624337	0.993707	3	4.13648e-05	0.00288652	0.997072
11.0479	1.315	1.705	11.8704	10.3395	662.605	590.903	1074.39	275.407	628.667	521.828	977.631	337.187	1	19.8675	6.0642	5.23373	3	0	0	0	1	0	0	0	0	0	0	1	1	1	0	1	1	1	1	1	1	3	0.000221723	0.00291239	0.996866	3	4.83174e-05	0.00623146	0.99372	3	3.88265e-05	0.00273155	0.99723
16.9904	1.24	1.69	18.3775	10.601	566.75	585.83	1093.98	248.461	591.524	509.243	1051.52	314.493	0	20.4778	6.27277	1.43398	3	0	0	0	1	0	0	0	0	0	0	1	1	1	0	1	1	1	1	1	1	3	0.000237598	0.00383601	0.995926	3	5.07848e-05	0.00719709	0.992752	3	4.1326e-05	0.00293681	0.997022
12.4289	1.24539	1.635	12.1813	9.72304	600.109	500.647	1002.75	197.574	569.73	445.088	915.345	251.375	1	20.7972	5.94681	2.89448	3	0	0	0	1	0	0	0	0	0	0	1	1	1	0	1	1	1	1	1	1	3	0.000518334	0.00665379	0.992828	3	5.59526e-05	0.00621233	0.993732	3	5.38922e-05	0.00366605	0.99628
10.1691	1.195	1.655	9.47046	9.78183	502.58	464.495	840.567	163.57	531.973	486.527	843.9	296.174	1	21.0526	5.91047	3.869	3	0	0	0	1	0	0	0	0	0	0	1	1	1	0	1	1	1	1	1	1	3	0.000463279	0.00474381	0.994793	3	5.96898e-05	0.00667721	0.993263	3	4.69216e-05	0.00311724	0.996836
13.5588	1.19	1.635	13.1893	10.5232	555.678	549.02	987.318	231.297	615.774	560.198	992.897	379.832	0	21.2389	6.43618	1.57306	3	0	0	0	1	0	0	0	0	0	0	1	1	1	0	1	1	1	1	1	1	3	0.000209195	0.00226873	0.997522	3	4.92008e-05	0.00664649	0.993304	3	3.80944e-05	0.00268434	0.997278
12.136	1.3	1.48	12.278	8.78733	578.354	420.739	986.133	148.839	609.942	447.543	969.693	254.139	1	21.5827	5.93739	1.77299	3	0	0	0	1	0	0	0	0	0	0	1	1	1	0	1	1	1	1	1	1	3	0.00138396	0.0212064	0.97741	3	6.55005e-05	0.00590678	0.994028	3	9.37715e-05	0.00642661	0.99348
11.9686	1.22	1.535	11.8881	9.18447	596.591	451.738	992.417	168.356	624.676	471.179	961.754	277.244	1	21.7786	5.98337	2.78487	3	0	0	0	1	0	0	0	0	0	0	1	1	1	0	1	1	1	1	1	1	3	0.000633189	0.00822316	0.991144	3	5.53749e-05	0.00564284	0.994302	3	5.84051e-05	0.00398788	0.995954
11.3827	1.19	1.545	11.0104	9.31273	572.548	482.711	944.044	196.739	586.306	447.85	919.009	257.192	1	21.9378	6.02766	3.82216	3	0	0	0	1	0	0	0	0	0	0	1	1	1	0	1	1	1	1	1	1	3	0.000498956	0.00568331	0.993818	3	5.61169e-05	0.00561324	0.994331	3	5.31493e-05	0.00356129	0.996386
15.735	1.3	1.42	16.9454	8.77186	714.353	488.86	1220.26	219.469	700.189	598.876	1105.26	414.258	1	22.0588	6.17737	0.175519	3	0	0	0	1	0	0	0	0	0	0	1	1	1	0	1	1	1	1	1	1	3	0.000299487	0.0104976	0.989203	3	4.87086e-05	0.00668451	0.993267	3	4.56486e-05	0.00350384	0.996451
9.66688	1.07	1.65	8.14347	9.90801	501.525	565.53	806.708	259.969	591.831	517.531	901.911	331.98	1	22.0588	6.00485	7.30176	3	0	0	0	1	0	0	0	0	0	0	1	1	1	0	1	1	1	1	1	1	3	0.000228795	0.00213583	0.997635	3	5.01262e-05	0.00610619	0.993844	3	3.82806e-05	0.00261438	0.997347
11.1316	1.26	1.435	10.9752	8.87795	601.648	513.412	983.126	245.66	579.86	562.347	909.239	378	1	22.2635	6.18672	4.86175	3	0	0	0	1	0	0	0	0	0	0	1	1	1	0	1	1	1	1	1	1	3	0.00022613	0.00241649	0.997357	3	4.91287e-05	0.00605531	0.993896	3	3.80522e-05	0.00264506	0.997317
10.6713	1.195	1.495	9.98228	9.06666	561.648	500.262	913.71	223.732	593.98	481.002	916.567	293.12	1	22.3048	6.06466	4.98035	3	0	0	0	1	0	0	0	0	0	0	1	1	1	0	1	1	1	1	1	1	3	0.00030061	0.00295885	0.996741	3	5.15477e-05	0.00553521	0.994413	3	4.25552e-05	0.0028715	0.997086
11.8012	1.1	1.57	10.2701	9.41546	533.713	483.9	882.554	193.64	591.524	469.951	931.833	277.244	1	22.4719	5.99711	3.88904	3	0	0	0	1	0	0	0	0	0	0	1	1	1	0	1	1	1	1	1	1	3	0.00046853	0.00530156	0.99423	3	5.66869e-05	0.00602338	0.99392	3	5.0084e-05	0.00338218	0.996568
13.7681	1.06	1.605	11.729	10.457	552.688	547.636	948.759	233.742	670.413	546.692	1085.1	351.742	0	22.5141	6.51527	2.00753	3	0	0	0	1	0	0	0	0	0	0	1	1	1	0	1	1	1	1	1	1	3	0.000209681	0.00207931	0.997711	3	4.87277e-05	0.00654843	0.993403	3	3.94081e-05	0.00280339	0.997157
13.4751	1.025	1.635	11.0147	10.5962	557.184	553.709	938.659	233.052	690.366	548.841	1108.92	352.964	0	22.5564	6.48086	2.36337	3	0	0	0	1	0	0	0	0	0	0	1	1	1	0	1	1	1	1	1	1	3	0.000207882	0.0020252	0.997767	3	4.83041e-05	0.00650209	0.99345	3	3.94749e-05	0.00282211	0.997138
13.517	1.025	1.62	11.2319	10.4694	561.815	563.457	946.835	241.705	696.812	515.996	1118.08	311.829	0	22.6843	6.46258	2.51883	3	0	0	0	1	0	0	0	0	0	0	1	1	1	0	1	1	1	1	1	1	3	0.000209837	0.00199386	0.997796	3	4.85163e-05	0.00640806	0.993543	3	4.06492e-05	0.0028774	0.997082
11.8849	1.05039	1.59	9.46061	9.44433	475.331	447.186	802.247	155.509	632.657	457.059	1005.72	262.588	1	22.6843	5.93983	3.27347	3	0	0	0	1	0	0	0	0	0	0	1	1	1	0	1	1	1	1	1	1	3	0.00121424	0.0171748	0.981611	3	7.10586e-05	0.0067764	0.993153	3	8.94708e-05	0.00611748	0.993793
13.4751	1.10539	1.53	12.0472	9.82665	545.075	481.159	948.488	185.467	635.42	566.338	1023.43	368.23	0	22.7273	6.42265	1.23577	3	0	0	0	1	0	0	0	0	0	0	1	1	1	0	1	1	1	1	1	1	3	0.000219542	0.00209774	0.997683	3	5.02438e-05	0.00658172	0.993368	3	3.9545e-05	0.0027708	0.99719
13.3496	1.09539	1.53	11.8988	9.93022	564.683	530.766	965.625	233.751	677.474	579.537	1093.65	388.381	0	22.8137	6.49034	2.10293	3	0	0	0	1	0	0	0	0	0	0	1	1	1	0	1	1	1	1	1	1	3	0.000205638	0.0020716	0.997723	3	4.81835e-05	0.00649273	0.993459	3	3.87485e-05	0.00278639	0.997175
13.7262	1.065	1.56	11.5785	10.2374	590.361	567.383	988.351	261.992	696.198	569.1	1102.81	387.16	0	22.8571	6.56244	2.64907	3	0	0	0	1	0	0	0	0	0	0	1	1	1	0	1	1	1	1	1	1	3	0.000202849	0.00210227	0.997695	3	4.75294e-05	0.00649525	0.993457	3	3.864e-05	0.00280191	0.997159
9.66688	1.18	1.44	9.09247	8.64756	537.987	460.196	871.446	193.096	581.701	460.743	887.256	272.358	1	22.9008	6.00525	5.5842	3	0	0	0	1	0	0	0	0	0	0	1	1	1	0	1	1	1	1	1	1	3	0.000414821	0.00393667	0.995649	3	5.63592e-05	0.00501983	0.994924	3	4.83055e-05	0.00316899	0.996783
13.8518	0.985	1.625	10.6276	10.6446	571.681	570.641	945.272	253.656	729.964	583.834	1152.28	395.719	0	22.9885	6.5505	2.58657	3	0	0	0	1	0	0	0	0	0	0	1	1	1	0	1	1	1	1	1	1	3	0.000203725	0.00208371	0.997713	3	4.71857e-05	0.00654558	0.993407	3	3.92549e-05	0.00288763	0.997073
13.7262	1.17	1.435	13.4169	9.46446	571.706	530.244	1002.35	243.97	621.3	506.173	1003.89	318.997	0	23.0326	6.59544	2.03806	3	0	0	0	1	0	0	0	0	0	0	1	1	1	0	1	1	1	1	1	1	3	0.000213176	0.00208709	0.9977	3	4.99901e-05	0.006425	0.993525	3	3.96647e-05	0.00274302	0.997217
15.7768	1.27	1.33	16.2627	8.33791	711.364	504.953	1204.03	246.199	675.325	582.607	1097.93	386.549	1	23.0769	6.26911	0	3	0	0	0	1	0	0	0	0	0	0	1	1	1	0	1	1	1	1	1	1	3	0.000273595	0.00713475	0.992592	3	4.80589e-05	0.00635577	0.993596	3	4.37249e-05	0.00328831	0.996668
13.4751	1.20539	1.39	13.6694	8.42996	594.279	437.994	1010.87	179.395	602.882	520.293	973.357	332.212	1	23.0769	6.06472	1.27665	3	0	0	0	1	0	0	0	0	0	0	1	1	1	0	1	1	1	1	1	1	3	0.000456985	0.00640488	0.993138	3	5.41845e-05	0.00627366	0.993672	3	4.66498e-05	0.00325438	0.996699
13.4751	1.08	1.505	12.0739	9.84573	552.542	555.525	950.812	255.754	637.875	507.708	1041.75	312.15	0	23.2108	6.54201	2.54348	3	0	0	0	1	0	0	0	0	0	0	1	1	1	0	1	1	1	1	1	1	3	0.000209109	0.00198224	0.997809	3	4.96188e-05	0.00643085	0.99352	3	3.94475e-05	0.00273904	0.997222
11.8012	1.205	1.37	11.64	8.25231	593.216	415.031	983.377	160.382	612.398	449.078	962.365	254.65	1	23.301	6.02358	2.80616	3	0	0	0	1	0	0	0	0	0	0	1	1	1	0	1	1	1	1	1	1	3	0.0010724	0.0143783	0.984549	3	6.28181e-05	0.00498183	0.994955	3	7.68544e-05	0.00508644	0.994837
11.8849	1.175	1.385	11.1579	8.42933	458.732	455.127	817.609	197.577	532.894	539.325	857.334	351.521	1	23.4375	6.08616	3.25577	3	0	0	0	1	0	0	0	0	0	0	1	1	1	0	1	1	1	1	1	1	3	0.000334771	0.00359345	0.996072	3	5.6811e-05	0.00682018	0.993123	3	4.0697e-05	0.0027646	0.997195
13.6007	1.01	1.54	11.1063	10.0834	539.683	553.783	915.739	248.172	698.961	532.572	1104.03	328.538	0	23.5294	6.54769	2.53236	3	0	0	0	1	0	0	0	0	0	0	1	1	1	0	1	1	1	1	1	1	3	0.000208453	0.0019743	0.997817	3	4.86745e-05	0.00641572	0.993536	3	3.99769e-05	0.00283706	0.997123
13.3914	1.05	1.495	11.3575	9.69214	511.256	510.884	891.692	216.762	625.597	548.534	1017.93	352.964	0	23.5756	6.48304	1.76696	3	0	0	0	1	0	0	0	0	0	0	1	1	1	0	1	1	1	1	1	1	3	0.000213399	0.00198624	0.9978	3	5.04536e-05	0.00654545	0.993404	3	3.90673e-05	0.00271804	0.997243
9.54133	1.12	1.425	8.49739	8.56722	530.552	455.478	851.309	190.421	590.296	464.733	897.026	275.412	1	23.5756	6.01208	5.59292	3	0	0	0	1	0	0	0	0	0	0	1	1	1	0	1	1	1	1	1	1	3	0.000418815	0.00391096	0.99567	3	5.6993e-05	0.0048921	0.995051	3	4.83581e-05	0.00316409	0.996788
13.3914	1.11	1.43	12.3025	9.44938	587.208	557.55	997.492	271.222	680.85	537.79	1074.72	341.751	0	23.622	6.60796	2.71442	3	0	0	0	1	0	0	0	0	0	0	1	1	1	0	1	1	1	1	1	1	3	0.000203431	0.00199438	0.997802	3	4.81105e-05	0.00634476	0.993607	3	3.87307e-05	0.00274588	0.997215
12.9729	1.01039	1.505	10.5881	9.89884	552.459	558.7	922.517	257.695	701.724	514.154	1085.72	317.776	0	23.8095	6.5773	3.2635	3	0	0	0	1	0	0	0	0	0	0	1	1	1	0	1	1	1	1	1	1	3	0.000205784	0.00189593	0.997898	3	4.86007e-05	0.00626741	0.993684	3	3.97559e-05	0.00279598	0.997164
[truncated: 3,265 more rows]
[truncated: 31 more columns]
